# Supplementary material for: Study on monitoring broken rails of heavy haul railway based on ultrasonic guided wave
Source: Sci Rep. 2024 Apr 15;14:8667. doi: 10.1038/s41598-024-59328-5 (PMC11385469; doi:10.1038/s41598-024-59328-5)
Supplement: Supplementary file 1 — Supplementary Information. [file 41598_2024_59328_MOESM1_ESM.zip]

Archive with 236 entries (234 files):
- 1-Rail75-Finite element simulation data/
- 1-Rail75-Finite element simulation data/Node257722-4288mm-Bottom50mmCrack.csv
- 1-Rail75-Finite element simulation data/Node257722-4288mm-BottomCrack.csv
- 1-Rail75-Finite element simulation data/Node257722-4288mm-Head2mCrack.csv
- 1-Rail75-Finite element simulation data/Node257722-4288mm-HeadBigCrack.csv
- 1-Rail75-Finite element simulation data/Node257722-4288mm-HeadCrack.csv
- 1-Rail75-Finite element simulation data/Node257722-4288mm-NoCrack.csv
- 1-Rail75-Finite element simulation data/Node257722-4288mm-WebCrack.csv
- 1-Rail75-Finite element simulation data/Node64464-1072mm-Bottom50mmCrack.csv
- 1-Rail75-Finite element simulation data/Node64464-1072mm-BottomCrack.csv
- 1-Rail75-Finite element simulation data/Node64464-1072mm-Head2mCrack.csv
- 1-Rail75-Finite element simulation data/Node64464-1072mm-HeadBigCrack.csv
- 1-Rail75-Finite element simulation data/Node64464-1072mm-HeadCrack.csv
- 1-Rail75-Finite element simulation data/Node64464-1072mm-NoCrack.csv
- 1-Rail75-Finite element simulation data/Node64464-1072mm-WebCrack.csv
- 1-Rail75-Finite element simulation data/RAIL75节点-NODE.txt
- Decay experiment data/
- Decay experiment data/tek0000.csv
- Decay experiment data/tek0000.png
- Decay experiment data/tek0000.set
- Decay experiment data/tek0001.csv
- Decay experiment data/tek0001.png
- Decay experiment data/tek0001.set
- Decay experiment data/tek0002.csv
- Decay experiment data/tek0002.png
- Decay experiment data/tek0002.set
- Decay experiment data/tek0003.csv
- Decay experiment data/tek0003.png
- Decay experiment data/tek0003.set
- Decay experiment data/tek0004.csv
- Decay experiment data/tek0004.png
- Decay experiment data/tek0004.set
- Decay experiment data/tek0005.csv
- Decay experiment data/tek0005.png
- Decay experiment data/tek0005.set
- Decay experiment data/tek0006.csv
- Decay experiment data/tek0006.png
- Decay experiment data/tek0006.set
- Decay experiment data/tek0007.csv
- Decay experiment data/tek0007.png
- Decay experiment data/tek0007.set
- Decay experiment data/tek0008.csv
- Decay experiment data/tek0008.png
- Decay experiment data/tek0008.set
- Decay experiment data/tek0009.csv
- Decay experiment data/tek0009.png
- Decay experiment data/tek0009.set
- Decay experiment data/tek0010.csv
- Decay experiment data/tek0010.png
- Decay experiment data/tek0010.set
- Decay experiment data/tek0011.csv
- Decay experiment data/tek0011.png
- Decay experiment data/tek0011.set
- Decay experiment data/tek0012.csv
- Decay experiment data/tek0012.png
- Decay experiment data/tek0012.set
- Decay experiment data/tek0013.csv
- Decay experiment data/tek0013.png
- Decay experiment data/tek0013.set
- Decay experiment data/tek0014.csv
- Decay experiment data/tek0014.png
- Decay experiment data/tek0014.set
- Decay experiment data/tek0015.csv
- Decay experiment data/tek0015.png
- Decay experiment data/tek0015.set
- Decay experiment data/tek0016.csv
- Decay experiment data/tek0016.png
- Decay experiment data/tek0016.set
- Decay experiment data/tek0017.csv
- Decay experiment data/tek0017.png
- Decay experiment data/tek0017.set
- Decay experiment data/tek0018.csv
- Decay experiment data/tek0018.png
- Decay experiment data/tek0018.set
- Decay experiment data/tek0019.csv
- Decay experiment data/tek0019.png
- Decay experiment data/tek0019.set
- Decay experiment data/tek0020.csv
- Decay experiment data/tek0020.png
- Decay experiment data/tek0020.set
- Decay experiment data/tek0021.csv
- Decay experiment data/tek0021.png
- Decay experiment data/tek0021.set
- Decay experiment data/tek0022.csv
- Decay experiment data/tek0022.png
- Decay experiment data/tek0022.set
- Decay experiment data/tek0023.csv
- Decay experiment data/tek0023.png
- Decay experiment data/tek0023.set
- Decay experiment data/tek0024.csv
- Decay experiment data/tek0024.png
- Decay experiment data/tek0024.set
- Decay experiment data/tek0025.csv
- Decay experiment data/tek0025.png
- Decay experiment data/tek0025.set
- Decay experiment data/tek0026.csv
- Decay experiment data/tek0026.png
- Decay experiment data/tek0026.set
- Decay experiment data/tek0027.csv
- Decay experiment data/tek0027.png
- Decay experiment data/tek0027.set
- Decay experiment data/tek0028.csv
- Decay experiment data/tek0028.png
- Decay experiment data/tek0028.set
- Decay experiment data/tek0029.csv
- Decay experiment data/tek0029.png
- Decay experiment data/tek0029.set
- Decay experiment data/tek0030.csv
- Decay experiment data/tek0030.png
- Decay experiment data/tek0030.set
- Decay experiment data/tek0031.csv
- Decay experiment data/tek0031.png
- Decay experiment data/tek0031.set
- Decay experiment data/tek0032.csv
- Decay experiment data/tek0032.png
- Decay experiment data/tek0032.set
- Decay experiment data/tek0033.csv
- Decay experiment data/tek0033.png
- Decay experiment data/tek0033.set
- Decay experiment data/tek0034.csv
- Decay experiment data/tek0034.png
- Decay experiment data/tek0034.set
- Decay experiment data/tek0035.csv
- Decay experiment data/tek0035.png
- Decay experiment data/tek0035.set
- Decay experiment data/tek0036.csv
- Decay experiment data/tek0036.png
- Decay experiment data/tek0036.set
- Decay experiment data/tek0037.csv
- Decay experiment data/tek0037.png
- Decay experiment data/tek0037.set
- Decay experiment data/tek0038.csv
- Decay experiment data/tek0038.png
- Decay experiment data/tek0038.set
- Decay experiment data/tek0039.csv
- Decay experiment data/tek0039.png
- Decay experiment data/tek0039.set
- Decay experiment data/tek0040.csv
- Decay experiment data/tek0040.png
- Decay experiment data/tek0040.set
- Decay experiment data/tek0041.csv
- Decay experiment data/tek0041.png
- Decay experiment data/tek0041.set
- Decay experiment data/tek0042.csv
- Decay experiment data/tek0042.png
- Decay experiment data/tek0042.set
- Decay experiment data/tek0043.csv
- Decay experiment data/tek0043.png
- Decay experiment data/tek0043.set
- Decay experiment data/tek0044.csv
- Decay experiment data/tek0044.png
- Decay experiment data/tek0044.set
- Decay experiment data/tek0045.csv
- Decay experiment data/tek0045.png
- Decay experiment data/tek0045.set
- Decay experiment data/tek0046.csv
- Decay experiment data/tek0046.png
- Decay experiment data/tek0046.set
- Decay experiment data/tek0047.csv
- Decay experiment data/tek0047.png
- Decay experiment data/tek0047.set
- Decay experiment data/tek0048.csv
- Decay experiment data/tek0048.png
- Decay experiment data/tek0048.set
- Decay experiment data/tek0049.csv
- Decay experiment data/tek0049.png
- Decay experiment data/tek0049.set
- Decay experiment data/tek0050.csv
- Decay experiment data/tek0050.png
- Decay experiment data/tek0050.set
- Decay experiment data/tek0051.csv
- Decay experiment data/tek0051.png
- Decay experiment data/tek0051.set
- Decay experiment data/tek0052.csv
- Decay experiment data/tek0052.png
- Decay experiment data/tek0052.set
- Decay experiment data/tek0053.csv
- Decay experiment data/tek0053.png
- Decay experiment data/tek0053.set
- Decay experiment data/tek0054.csv
- Decay experiment data/tek0054.png
- Decay experiment data/tek0054.set
- Decay experiment data/tek0055.csv
- Decay experiment data/tek0055.png
- Decay experiment data/tek0055.set
- Decay experiment data/tek0056.csv
- Decay experiment data/tek0056.png
- Decay experiment data/tek0056.set
- Decay experiment data/tek0057.csv
- Decay experiment data/tek0057.png
- Decay experiment data/tek0057.set
- Decay experiment data/tek0058.csv
- Decay experiment data/tek0058.png
- Decay experiment data/tek0058.set
- Decay experiment data/tek0059.csv
- Decay experiment data/tek0059.png
- Decay experiment data/tek0059.set
- Decay experiment data/tek0060.csv
- Decay experiment data/tek0060.png
- Decay experiment data/tek0060.set
- Decay experiment data/tek0061.csv
- Decay experiment data/tek0061.png
- Decay experiment data/tek0061.set
- Decay experiment data/tek0062.csv
- Decay experiment data/tek0062.png
- Decay experiment data/tek0062.set
- Decay experiment data/tek0063.csv
- Decay experiment data/tek0063.png
- Decay experiment data/tek0063.set
- Decay experiment data/tek0064.csv
- Decay experiment data/tek0064.png
- Decay experiment data/tek0064.set
- Decay experiment data/tek0065.csv
- Decay experiment data/tek0065.png
- Decay experiment data/tek0065.set
- Decay experiment data/tek0066.csv
- Decay experiment data/tek0066.png
- Decay experiment data/tek0066.set
- Decay experiment data/tek0067.csv
- Decay experiment data/tek0067.png
- Decay experiment data/tek0067.set
- Decay experiment data/tek0068.csv
- Decay experiment data/tek0068.png
- Decay experiment data/tek0068.set
- Decay experiment data/tek0069.csv
- Decay experiment data/tek0069.png
- Decay experiment data/tek0069.set
- Decay experiment data/tek0070.csv
- Decay experiment data/tek0070.png
- Decay experiment data/tek0070.set
- Decay experiment data/tek0071.csv
- Decay experiment data/tek0071.png
- Decay experiment data/tek0071.set
- Decay experiment data/tek0072.csv
- Decay experiment data/tek0072.png
- Decay experiment data/tek0072.set
