# Supplementary material for: Study on monitoring broken rails of heavy haul railway based on ultrasonic guided wave
Source: Sci Rep. 2024 Apr 15;14:8667. doi: 10.1038/s41598-024-59328-5 (PMC11385469; doi:10.1038/s41598-024-59328-5)
Supplement: Supplementary file 1 — Supplementary Information. [file 41598_2024_59328_MOESM1_ESM.zip › 1-Rail75-Finite element simulation data/Node257722-4288mm-Bottom50mmCrack.csv]

TIME	UZ_3
1.E-06	1.54192796-299
2.E-06	3.809604366-298
3.E-06	4.209454289-297
4.E-06	2.716121781-296
5.E-06	1.099613162-295
6.E-06	2.718808494-295
7.E-06	4.15086879-295
8.E-06	9.135384977-295
9.E-06	1.205676928-294
1.E-05	-1.632928827-293
1.1E-05	-1.165321914-293
1.2E-05	3.784534927-292
1.3E-05	-2.676251413-292
1.4E-05	-6.270619840-291
1.5E-05	1.510808889-290
1.6E-05	6.795877225-290
1.7E-05	-3.473061139-289
1.8E-05	-2.237210107-289
1.9E-05	4.917129369-288
2.E-05	-7.649251211-288
2.1E-05	-4.096863530-287
2.2E-05	1.750660271-286
2.3E-05	5.413935351-287
2.4E-05	-1.935373587-285
2.5E-05	3.803789841-285
2.6E-05	1.014493218-284
2.7E-05	-5.867651440-284
2.8E-05	4.112222264-284
2.9E-05	4.252143130-283
3.E-05	-1.324176206-282
3.1E-05	-5.414231486-283
3.2E-05	1.206237421-281
3.3E-05	-2.320081730-281
3.4E-05	-4.119715501-281
3.5E-05	2.707395500-280
3.6E-05	-3.075358667-280
3.7E-05	-1.282817468-279
3.8E-05	5.106687567-279
3.9E-05	-2.500866310-279
4.E-05	-2.962452511-278
4.1E-05	8.342692708-278
4.2E-05	1.077516426-278
4.3E-05	-5.707266316-277
4.4E-05	1.1992305-276
4.5E-05	9.669438645-277
4.6E-05	-9.639165249-276
4.7E-05	1.523704520-275
4.8E-05	2.534735293-275
4.9E-05	-1.469457292-274
5.E-05	1.669689561-274
5.1E-05	5.078641840-274
5.2E-05	-2.039638817-273
5.3E-05	1.261296331-273
5.4E-05	8.975908871-273
5.5E-05	-2.304400402-272
5.6E-05	-9.850445887-273
5.7E-05	1.190610376-271
5.8E-05	-1.100786799-273
5.9E-05	-6.511561429-271
6.E-05	-1.439665799-270
6.1E-05	1.282169278-269
6.2E-05	5.704782726-270
6.3E-05	-2.204431527-268
6.4E-05	4.152680372-268
6.5E-05	2.131162424-267
6.6E-05	-1.050688220-266
6.7E-05	-3.083978155-267
6.8E-05	1.377118807-265
6.9E-05	-2.770556321-265
7.E-05	-9.876791145-265
7.1E-05	5.37918880-264
7.2E-05	-9.679778439-265
7.3E-05	-5.629867949-263
7.4E-05	1.332332719-262
7.5E-05	2.953775969-262
7.6E-05	-1.984725685-261
7.7E-05	1.286839579-261
7.8E-05	1.658609429-260
7.9E-05	-4.690202693-260
8.E-05	-5.799638181-260
8.1E-05	5.497620914-259
8.2E-05	-5.957593753-259
8.3E-05	-3.680495983-258
8.4E-05	1.258871490-257
8.5E-05	6.750658174-258
8.6E-05	-1.207114382-256
8.7E-05	1.794348476-256
8.8E-05	6.609990470-256
8.9E-05	-2.765946928-255
9.E-05	-1.602623548-256
9.1E-05	2.306395711-254
9.2E-05	-4.223892336-254
9.3E-05	-1.100573404-253
9.4E-05	5.518263417-253
9.5E-05	-1.155342201-253
9.6E-05	-4.339092934-252
9.7E-05	8.890311299-252
9.8E-05	1.98297153-251
9.9E-05	-1.098880882-250
1.E-04	3.291263949-251
1.01E-04	8.581708994-250
1.02E-04	-1.81194262-249
1.03E-04	-3.925000384-249
1.04E-04	2.206534322-248
1.05E-04	-6.483545155-249
1.06E-04	-1.711218971-247
1.07E-04	3.535005697-247
1.08E-04	7.880100469-247
1.09E-04	-4.257886586-246
1.1E-04	9.195909568-247
1.11E-04	3.310690265-245
1.12E-04	-6.425330905-245
1.13E-04	-1.605866570-244
1.14E-04	8.056963367-244
1.15E-04	-6.856851760-245
1.16E-04	-6.661208391-243
1.17E-04	1.266386842-242
1.18E-04	3.440167800-242
1.19E-04	-1.792973513-241
1.2E-04	4.750225506-242
1.21E-04	1.570336581-240
1.22E-04	-3.861982699-240
1.23E-04	-6.607711853-240
1.24E-04	5.356944520-239
1.25E-04	-6.026685942-239
1.26E-04	-3.999965969-238
1.27E-04	1.600493394-237
1.28E-04	1.057200143-238
1.29E-04	-1.671620780-236
1.3E-04	4.308177430-236
1.31E-04	5.377609579-236
1.32E-04	-6.119872717-235
1.33E-04	1.339816600-234
1.34E-04	2.698867856-234
1.35E-04	-2.719553203-233
1.36E-04	6.087845519-233
1.37E-04	1.994865956-232
1.38E-04	-1.63673182-231
1.39E-04	1.942506159-231
1.4E-04	2.034365186-230
1.41E-04	-8.616106217-230
1.42E-04	-8.972440124-230
1.43E-04	1.519385221-228
1.44E-04	-2.268662175-228
1.45E-04	-1.680038310-227
1.46E-04	6.932002832-227
1.47E-04	8.449634284-227
1.48E-04	-1.123552339-225
1.49E-04	1.17649814-225
1.5E-04	1.241849817-224
1.51E-04	-3.978497653-224
1.52E-04	-8.050130492-224
1.53E-04	6.515816676-223
1.54E-04	-2.393440126-223
1.55E-04	-7.439590272-222
1.56E-04	1.650823730-221
1.57E-04	5.730978195-221
1.58E-04	-2.932104404-220
1.59E-04	-1.32942924-220
1.6E-04	3.517559398-219
1.61E-04	-4.618149271-219
1.62E-04	-3.036906872-218
1.63E-04	1.009855212-217
1.64E-04	1.518212492-217
1.65E-04	-1.305485159-216
1.66E-04	5.858227532-217
1.67E-04	1.229638647-215
1.68E-04	-2.573378875-215
1.69E-04	-8.034299222-215
1.7E-04	3.787095518-214
1.71E-04	1.776301302-214
1.72E-04	-3.880650927-213
1.73E-04	4.346357588-213
1.74E-04	2.933677355-212
1.75E-04	-8.46577606-212
1.76E-04	-1.375507208-211
1.77E-04	9.65368881-211
1.78E-04	-2.250881769-211
1.79E-04	-8.11717503-210
1.8E-04	1.392165809-209
1.81E-04	4.90946120-209
1.82E-04	-1.894026594-208
1.83E-04	-1.372067825-208
1.84E-04	1.767651403-207
1.85E-04	-1.402338443-207
1.86E-04	-1.23608782-206
1.87E-04	2.874957746-206
1.88E-04	5.796662979-206
1.89E-04	-3.076441307-205
1.9E-04	-2.466693764-206
1.91E-04	2.412789875-204
1.92E-04	-3.130888378-204
1.93E-04	-1.402563172-203
1.94E-04	4.264551192-203
1.95E-04	4.675696850-203
1.96E-04	-3.780875707-202
1.97E-04	1.64744615-202
1.98E-04	2.525472799-201
1.99E-04	-4.540956400-201
2.E-04	-1.203029159-200
2.01E-04	4.798804329-200
2.02E-04	2.168148242-200
2.03E-04	-3.62717952-199
2.04E-04	3.205522721-199
2.05E-04	2.075123936-198
2.06E-04	-4.849562150-198
2.07E-04	-7.822451840-198
2.08E-04	4.249415416-197
2.09E-04	-1.754865296-198
2.1E-04	-2.787438867-196
2.11E-04	3.614727187-196
2.12E-04	1.365152633-195
2.13E-04	-4.037214363-195
2.14E-04	-3.777639272-195
2.15E-04	3.042032243-194
2.16E-04	-1.332605277-194
2.17E-04	-1.752700788-193
2.18E-04	2.957913198-193
2.19E-04	7.319819945-193
2.2E-04	-2.701733808-192
2.21E-04	-1.268625214-192
2.22E-04	1.794694563-191
2.23E-04	-1.339991808-191
2.24E-04	-9.2245112-191
2.25E-04	1.866212637-190
2.26E-04	3.34097675-190
2.27E-04	-1.481165842-189
2.28E-04	-3.013561738-190
2.29E-04	9.005532232-189
2.3E-04	-8.127251405-189
2.31E-04	-4.363901225-188
2.32E-04	9.417814688-188
2.33E-04	1.543999578-187
2.34E-04	-7.142492175-187
2.35E-04	-1.585746481-187
2.36E-04	4.408903212-186
2.37E-04	-3.722092803-186
2.38E-04	-2.280214239-185
2.39E-04	4.807324378-185
2.4E-04	8.819365847-185
2.41E-04	-4.098246287-184
2.42E-04	-6.566685618-185
2.43E-04	2.773132809-183
2.44E-04	-3.297412888-183
2.45E-04	-1.409503211-182
2.46E-04	4.329049756-182
2.47E-04	3.206574356-182
2.48E-04	-3.55970356-181
2.49E-04	3.463841455-181
2.5E-04	2.010606271-180
2.51E-04	-5.918566768-180
2.52E-04	-4.918191372-180
2.53E-04	5.275568417-179
2.54E-04	-5.249177464-179
2.55E-04	-3.118222507-178
2.56E-04	9.236079392-178
2.57E-04	8.414756645-178
2.58E-04	-8.425265544-177
2.59E-04	7.295359365-177
2.6E-04	5.220138313-176
2.61E-04	-1.378677619-175
2.62E-04	-1.769020561-175
2.63E-04	1.304958696-174
2.64E-04	-6.746689969-175
2.65E-04	-8.637126188-174
2.66E-04	1.782369628-173
2.67E-04	3.688244328-173
2.68E-04	-1.831081612-172
2.69E-04	-2.622980128-174
2.7E-04	1.316681959-171
2.71E-04	-1.835903909-171
2.72E-04	-6.762936548-171
2.73E-04	2.224738878-170
2.74E-04	1.689552244-170
2.75E-04	-1.774282386-169
2.76E-04	1.209533424-169
2.77E-04	1.057296496-168
2.78E-04	-2.214175164-168
2.79E-04	-4.287547667-168
2.8E-04	2.04521636-167
2.81E-04	2.60262638-168
2.82E-04	-1.395291107-166
2.83E-04	1.577577689-166
2.84E-04	7.226208102-166
2.85E-04	-1.922758539-165
2.86E-04	-2.356782566-165
2.87E-04	1.529603539-164
2.88E-04	-3.170946977-165
2.89E-04	-9.413096536-164
2.9E-04	1.31058648-163
2.91E-04	4.428188162-163
2.92E-04	-1.337517511-162
2.93E-04	-1.238114416-162
2.94E-04	9.73685336-162
2.95E-04	-3.3075741-162
2.96E-04	-5.628793872-161
2.97E-04	8.262187730-161
2.98E-04	2.523573324-160
2.99E-04	-7.756799722-160
3.E-04	-6.848924745-160
3.01E-04	5.386718515-159
3.02E-04	-1.625853265-159
3.03E-04	-3.027487919-158
3.04E-04	4.116543271-158
3.05E-04	1.353698665-157
3.06E-04	-3.793798106-157
3.07E-04	-4.02029932-157
3.08E-04	2.600397716-156
3.09E-04	-2.814848361-157
3.1E-04	-1.461826587-155
3.11E-04	1.594982219-155
3.12E-04	6.738543787-155
3.13E-04	-1.549976743-154
3.14E-04	-2.30123654-154
3.15E-04	1.08407858-153
3.16E-04	2.602921107-154
3.17E-04	-6.238854533-153
3.18E-04	4.330968702-153
3.19E-04	3.02015616-152
3.2E-04	-5.102585587-152
3.21E-04	-1.17844799-151
3.22E-04	3.805203640-151
3.23E-04	2.961086357-151
3.24E-04	-2.293037771-150
3.25E-04	4.196795470-151
3.26E-04	1.177137160-149
3.27E-04	-1.227183554-149
3.28E-04	-5.128035237-149
3.29E-04	1.070730557-148
3.3E-04	1.769036289-148
3.31E-04	-6.989782722-148
3.32E-04	-3.367711141-148
3.33E-04	3.847648931-147
3.34E-04	-1.382579142-147
3.35E-04	-1.838150984-146
3.36E-04	2.150731287-146
3.37E-04	7.531487110-146
3.38E-04	-1.658937735-145
3.39E-04	-2.461444125-145
3.4E-04	1.008001603-144
3.41E-04	4.466376483-145
3.42E-04	-5.268814351-144
3.43E-04	1.750298638-144
3.44E-04	2.42415648-143
3.45E-04	-2.619852771-143
3.46E-04	-9.730583638-143
3.47E-04	1.951975790-142
3.48E-04	3.229688934-142
3.49E-04	-1.151771304-141
3.5E-04	-7.105228650-142
3.51E-04	5.887472728-141
3.52E-04	-7.58264768-142
3.53E-04	-2.677118686-140
3.54E-04	2.169841907-140
3.55E-04	1.082225191-139
3.56E-04	-1.714878396-139
3.57E-04	-3.778133250-139
3.58E-04	1.023990573-138
3.59E-04	1.029670334-138
3.6E-04	-5.249311463-138
3.61E-04	-1.202931826-138
3.62E-04	2.401317695-137
3.63E-04	-9.941350823-138
3.64E-04	-9.896341108-137
3.65E-04	1.052830679-136
3.66E-04	3.636562801-136
3.67E-04	-6.788018601-136
3.68E-04	-1.143325472-135
3.69E-04	3.594601925-135
3.7E-04	2.670226446-135
3.71E-04	-1.678626706-134
3.72E-04	-1.121333704-135
3.73E-04	7.075705216-134
3.74E-04	-3.751334182-134
3.75E-04	-2.698953736-133
3.76E-04	3.138687460-133
3.77E-04	9.166935863-133
3.78E-04	-1.815297213-132
3.79E-04	-2.63204621-132
3.8E-04	8.84138593-132
3.81E-04	5.297229892-132
3.82E-04	-3.825129910-131
3.83E-04	1.74091112-132
3.84E-04	1.493170634-130
3.85E-04	-9.61472533-131
3.86E-04	-5.232696641-130
3.87E-04	6.902597820-130
3.88E-04	1.596188539-129
3.89E-04	-3.642917733-129
3.9E-04	-3.833863104-129
3.91E-04	1.636766580-128
3.92E-04	4.08531836-129
3.93E-04	-6.513312928-128
3.94E-04	2.76997539-128
3.95E-04	2.303695452-127
3.96E-04	-2.639532565-127
3.97E-04	-7.038269675-127
3.98E-04	1.514631126-126
3.99E-04	1.669809485-126
4.E-04	-7.117630141-126
4.01E-04	-1.542933756-126
4.02E-04	2.935372865-125
4.03E-04	-1.43332182-125
4.04E-04	-1.081011335-124
4.05E-04	1.309595111-124
4.06E-04	3.513921639-124
4.07E-04	-7.585720320-124
4.08E-04	-9.526242185-124
4.09E-04	3.665360603-123
4.1E-04	1.701780296-123
4.11E-04	-1.583732370-122
4.12E-04	1.920178702-123
4.13E-04	6.279503368-122
4.14E-04	-4.050448474-122
4.15E-04	-2.3049999-121
4.16E-04	2.744962965-121
4.17E-04	7.814837998-121
4.18E-04	-1.443906671-120
4.19E-04	-2.409758454-120
4.2E-04	6.685007764-120
4.21E-04	6.476147398-120
4.22E-04	-2.845995577-119
4.23E-04	-1.323542479-119
4.24E-04	1.136788638-118
4.25E-04	6.091756781-120
4.26E-04	-4.304960324-118
4.27E-04	1.363181342-118
4.28E-04	1.554005421-117
4.29E-04	-1.053502993-117
4.3E-04	-5.35889689-117
4.31E-04	5.666339821-117
4.32E-04	1.764470774-116
4.33E-04	-2.621283306-116
4.34E-04	-5.527737687-116
4.35E-04	1.109318501-115
4.36E-04	1.634754518-115
4.37E-04	-4.411551195-115
4.38E-04	-4.491682162-115
4.39E-04	1.672324956-114
4.4E-04	1.107684505-114
4.41E-04	-6.095220613-114
4.42E-04	-2.233900759-114
4.43E-04	2.148252375-113
4.44E-04	2.327857119-114
4.45E-04	-7.351990544-113
4.46E-04	9.234068303-114
4.47E-04	2.451098168-112
4.48E-04	-8.435919659-113
4.49E-04	-7.983068487-112
4.5E-04	4.416695922-112
4.51E-04	2.546756359-111
4.52E-04	-1.92738527-111
4.53E-04	-7.980134265-111
4.54E-04	7.638048219-111
4.55E-04	2.463554912-110
4.56E-04	-2.845588350-110
4.57E-04	-7.518965548-110
4.58E-04	1.014938194-109
4.59E-04	2.277870886-109
4.6E-04	-3.505551171-109
4.61E-04	-6.879973674-109
4.62E-04	1.182304323-108
4.63E-04	2.081112437-108
4.64E-04	-3.919987124-108
4.65E-04	-6.330604631-108
4.66E-04	1.285209281-107
4.67E-04	1.942478581-107
4.68E-04	-4.188681292-107
4.69E-04	-6.02010933-107
4.7E-04	1.363262474-106
4.71E-04	1.883090529-106
4.72E-04	-4.446993568-106
4.73E-04	-5.92905422-106
4.74E-04	1.457480905-105
4.75E-04	1.871230656-105
4.76E-04	-4.804500430-105
4.77E-04	-5.889769602-105
4.78E-04	1.592430579-104
4.79E-04	1.83884832-104
4.8E-04	-5.299012375-104
4.81E-04	-5.663373943-104
4.82E-04	1.766318730-103
4.83E-04	1.710888100-103
4.84E-04	-5.882253478-103
4.85E-04	-5.038100473-103
4.86E-04	1.951983309-102
4.87E-04	1.434984757-102
4.88E-04	-6.439065855-102
4.89E-04	-3.909934726-102
4.9E-04	2.107136398-101
4.91E-04	1.000611207-101
4.92E-04	-6.829026829-101
4.93E-04	-2.318806587-101
4.94E-04	2.189009275-100
4.95E-04	4.423223157-101
4.96E-04	-6.932874662-100
4.97E-04	-4.339371906-101
4.98E-04	2.167751698E-99
4.99E-04	-1.717242658-100
5.E-04	-6.687439599E-99
5.01E-04	1.499181205E-99
5.02E-04	2.034376534E-98
5.03E-04	-7.599476813E-99
5.04E-04	-6.09972051E-98
5.05E-04	3.227144674E-98
5.06E-04	1.801677352E-97
5.07E-04	-1.248519058E-97
5.08E-04	-5.239468964E-97
5.09E-04	4.549070767E-97
5.1E-04	1.499139111E-96
5.11E-04	-1.587155541E-96
5.12E-04	-4.216586858E-96
5.13E-04	5.35346272E-96
5.14E-04	1.164500465E-95
5.15E-04	-1.75625918E-95
5.16E-04	-3.152774706E-95
5.17E-04	5.626582798E-95
5.18E-04	8.349499702E-95
5.19E-04	-1.765429173E-94
5.2E-04	-2.155992171E-94
5.21E-04	5.43655179E-94
5.22E-04	5.402290652E-94
5.23E-04	-1.645519766E-93
5.24E-04	-1.303215865E-93
5.25E-04	4.901529592E-93
5.26E-04	2.988666509E-93
5.27E-04	-1.437287687E-92
5.28E-04	-6.346538528E-93
5.29E-04	4.152728406E-92
5.3E-04	1.185307985E-92
5.31E-04	-1.180620189E-91
5.32E-04	-1.626073218E-92
5.33E-04	3.306789179E-91
5.34E-04	1.006126806E-93
5.35E-04	-9.08430126E-91
5.36E-04	1.123830245E-91
5.37E-04	2.462401917E-90
5.38E-04	-5.508380279E-91
5.39E-04	-6.536685536E-90
5.4E-04	2.062886027E-90
5.41E-04	1.758266054E-89
5.42E-04	-5.784294668E-90
5.43E-04	-4.776033735E-89
5.44E-04	1.400496545E-89
5.45E-04	1.423200354E-88
5.46E-04	-7.901458254E-90
5.47E-04	-4.437832057E-88
5.48E-04	-1.001573412E-88
5.49E-04	1.555867649E-87
5.5E-04	8.472453725E-88
5.51E-04	-5.924508382E-87
5.52E-04	-4.130569352E-87
5.53E-04	2.676418606E-86
5.54E-04	1.719046285E-86
5.55E-04	-1.469275459E-85
5.56E-04	-9.023680843E-86
5.57E-04	8.020786781E-85
5.58E-04	3.22950036E-85
5.59E-04	-4.578836125E-84
5.6E-04	-8.933838727E-85
5.61E-04	2.263528326E-83
5.62E-04	-9.882544621E-84
5.63E-04	-1.127048292E-82
5.64E-04	1.308525409E-82
5.65E-04	4.806358039E-82
5.66E-04	-1.143892946E-81
5.67E-04	-1.799985883E-81
5.68E-04	7.381918155E-81
5.69E-04	4.281678546E-81
5.7E-04	-3.861643444E-80
5.71E-04	1.101795218E-80
5.72E-04	1.743108164E-79
5.73E-04	-2.045727404E-79
5.74E-04	-6.149109385E-79
5.75E-04	1.607586686E-78
5.76E-04	1.516035273E-78
5.77E-04	-8.940792113E-78
5.78E-04	-7.305063917E-80
5.79E-04	3.711351407E-77
5.8E-04	-3.371327255E-77
5.81E-04	-1.262299207E-76
5.82E-04	2.249771927E-76
5.83E-04	1.898821897E-76
5.84E-04	-1.257547657E-75
5.85E-04	1.918154397E-76
5.86E-04	4.020918219E-75
5.87E-04	-5.801517422E-75
5.88E-04	-1.252144139E-74
5.89E-04	2.280417541E-74
5.9E-04	9.946116449E-75
5.91E-04	-1.039269561E-73
5.92E-04	-3.728534366E-74
5.93E-04	3.097200857E-73
5.94E-04	1.197001433E-73
5.95E-04	-2.774901829E-72
5.96E-04	-2.767007103E-72
5.97E-04	1.974055262E-71
5.98E-04	-1.183150544E-73
5.99E-04	-1.644358751E-70
6.E-04	1.032349693E-70
6.01E-04	9.830992612E-70
6.02E-04	-1.76042231E-69
6.03E-04	-6.508782212E-69
6.04E-04	1.311461572E-68
6.05E-04	4.356585284E-68
6.06E-04	-3.629543832E-68
6.07E-04	-2.587540674E-67
6.08E-04	-8.416473542E-67
6.09E-04	-9.974404962E-67
6.1E-04	1.514339499E-65
6.11E-04	7.012005529E-65
6.12E-04	-4.753536013E-65
6.13E-04	-1.202904847E-63
6.14E-04	-2.821055993E-63
6.15E-04	8.637946749E-63
6.16E-04	6.71507095E-62
6.17E-04	9.261458492E-62
6.18E-04	-6.529648584E-61
6.19E-04	-3.470372675E-60
6.2E-04	-2.342262354E-60
6.21E-04	4.086346642E-59
6.22E-04	1.715429461E-58
6.23E-04	2.26670034E-59
6.24E-04	-2.282814065E-57
6.25E-04	-8.312265143E-57
6.26E-04	1.588350232E-57
6.27E-04	1.179394731E-55
6.28E-04	4.047685474E-55
6.29E-04	-9.559928118E-56
6.3E-04	-5.711969129E-54
6.31E-04	-1.99788376E-53
6.32E-04	-3.485582506E-55
6.33E-04	2.579283854E-52
6.34E-04	9.902916288E-52
6.35E-04	5.179590246E-52
6.36E-04	-1.057037633E-50
6.37E-04	-4.802446538E-50
6.38E-04	-5.768318522E-50
6.39E-04	3.671030887E-49
6.4E-04	2.190649923E-48
6.41E-04	4.394557099E-48
6.42E-04	-8.667427873E-48
6.43E-04	-8.885964447E-47
6.44E-04	-2.658482331E-46
6.45E-04	-5.785613799E-47
6.46E-04	2.894298177E-45
6.47E-04	1.301038403E-44
6.48E-04	2.222112577E-44
6.49E-04	-5.390888303E-44
6.5E-04	-4.893284484E-43
6.51E-04	-1.537717233E-42
6.52E-04	-1.295803432E-42
6.53E-04	1.139798091E-41
6.54E-04	6.555408101E-41
6.55E-04	1.713750705E-40
6.56E-04	6.670301913E-41
6.57E-04	-1.545835521E-39
6.58E-04	-7.862122236E-39
6.59E-04	-2.018305927E-38
6.6E-04	-1.180349946E-38
6.61E-04	1.551462891E-37
6.62E-04	8.602164074E-37
6.63E-04	2.526365173E-36
6.64E-04	3.4228953E-36
6.65E-04	-8.893297109E-36
6.66E-04	-7.778671364E-35
6.67E-04	-2.948171421E-34
6.68E-04	-6.960908173E-34
6.69E-04	-5.965026238E-34
6.7E-04	3.746119091E-33
6.71E-04	2.471495276E-32
6.72E-04	9.036270499E-32
6.73E-04	2.303381156E-31
6.74E-04	3.42846757E-31
6.75E-04	-3.622764093E-31
6.76E-04	-5.080376289E-30
6.77E-04	-2.354016586E-29
6.78E-04	-7.896330285E-29
6.79E-04	-2.098121508E-28
6.8E-04	-4.205789883E-28
6.81E-04	-4.038617462E-28
6.82E-04	1.549506023E-27
6.83E-04	1.217579303E-26
6.84E-04	5.412365439E-26
6.85E-04	1.96312722E-25
6.86E-04	6.33855643E-25
6.87E-04	1.88870971E-24
6.88E-04	5.293498173E-24
6.89E-04	1.411779764E-23
6.9E-04	3.610948954E-23
6.91E-04	8.907050424E-23
6.92E-04	2.127824195E-22
6.93E-04	4.93925177E-22
6.94E-04	1.117036628E-21
6.95E-04	2.466666419E-21
6.96E-04	5.328377933E-21
6.97E-04	1.127741411E-20
6.98E-04	2.341802793E-20
6.99E-04	4.776830117E-20
7.E-04	9.581639359E-20
7.01E-04	1.891742313E-19
7.02E-04	3.679387715E-19
7.03E-04	7.055273141E-19
7.04E-04	1.334686088E-18
7.05E-04	2.492567358E-18
7.06E-04	4.598000875E-18
7.07E-04	8.382560767E-18
7.08E-04	1.511062949E-17
7.09E-04	2.694528186E-17
7.1E-04	4.755087192E-17
7.11E-04	8.307638331E-17
7.12E-04	1.437459089E-16
7.13E-04	2.464089283E-16
7.14E-04	4.185952424E-16
7.15E-04	7.049094635E-16
7.16E-04	1.177034063E-15
7.17E-04	1.949254459E-15
7.18E-04	3.202368646E-15
7.19E-04	5.220230164E-15
7.2E-04	8.445181754E-15
7.21E-04	1.35615238E-14
7.22E-04	2.16202766E-14
7.23E-04	3.422431293E-14
7.24E-04	5.38010937E-14
7.25E-04	8.400157726E-14
7.26E-04	1.302794989E-13
7.27E-04	2.007265634E-13
7.28E-04	3.07267989E-13
7.29E-04	4.673615989E-13
7.3E-04	7.063951344E-13
7.31E-04	1.061044165E-12
7.32E-04	1.583941077E-12
7.33E-04	2.35011904E-12
7.34E-04	3.465839134E-12
7.35E-04	5.080590185E-12
7.36E-04	7.403275734E-12
7.37E-04	1.07238774E-11
7.38E-04	1.54422145E-11
7.39E-04	2.210581044E-11
7.4E-04	3.145932807E-11
7.41E-04	4.4508547E-11
7.42E-04	6.260241493E-11
7.43E-04	8.753729557E-11
7.44E-04	1.216881261E-10
7.45E-04	1.681717432E-10
7.46E-04	2.310480715E-10
7.47E-04	3.15565109E-10
7.48E-04	4.284535725E-10
7.49E-04	5.78276542E-10
7.5E-04	7.758383019E-10
7.51E-04	1.0346546E-09
7.52E-04	1.371483538E-09
7.53E-04	1.806911979E-09
7.54E-04	2.365986543E-09
7.55E-04	3.078870616E-09
7.56E-04	3.981499268E-09
7.57E-04	5.11619234E-09
7.58E-04	6.53217229E-09
7.59E-04	8.285917861E-09
7.6E-04	1.044126756E-08
7.61E-04	1.306916917E-08
7.62E-04	1.624695369E-08
7.63E-04	2.005699611E-08
7.64E-04	2.458461239E-08
7.65E-04	2.991503435E-08
7.66E-04	3.612930466E-08
7.67E-04	4.329894454E-08
7.68E-04	5.147927114E-08
7.69E-04	6.070128137E-08
7.7E-04	7.096207764E-08
7.71E-04	8.221388947E-08
7.72E-04	9.435184407E-08
7.73E-04	1.07200758E-07
7.74E-04	1.205013581E-07
7.75E-04	1.338964865E-07
7.76E-04	1.469179988E-07
7.77E-04	1.589752061E-07
7.78E-04	1.693458421E-07
7.79E-04	1.771706227E-07
7.8E-04	1.814525085E-07
7.81E-04	1.810617453E-07
7.82E-04	1.747476409E-07
7.83E-04	1.611578135E-07
7.84E-04	1.388653129E-07
7.85E-04	1.064035625E-07
7.86E-04	6.230850811E-08
7.87E-04	5.166700764E-09
7.88E-04	-6.633268897E-08
7.89E-04	-1.53344675E-07
7.9E-04	-2.568175521E-07
7.91E-04	-3.774483816E-07
7.92E-04	-5.156494124E-07
7.93E-04	-6.715301815E-07
7.94E-04	-8.448999014E-07
7.95E-04	-1.035294203E-06
7.96E-04	-1.242029312E-06
7.97E-04	-1.464285284E-06
7.98E-04	-1.701217962E-06
7.99E-04	-1.952097033E-06
8.E-04	-2.216464883E-06
8.01E-04	-2.494308186E-06
8.02E-04	-2.78623143E-06
8.03E-04	-3.093619174E-06
8.04E-04	-3.418771962E-06
8.05E-04	-3.764999833E-06
8.06E-04	-4.136657483E-06
8.07E-04	-4.539106589E-06
8.08E-04	-4.978593735E-06
8.09E-04	-5.46203687E-06
8.1E-04	-5.996719091E-06
8.11E-04	-6.589895747E-06
8.12E-04	-7.24832875E-06
8.13E-04	-7.977770371E-06
8.14E-04	-8.782426692E-06
8.15E-04	-9.664437765E-06
8.16E-04	-1.062341647E-05
8.17E-04	-1.165609042E-05
8.18E-04	-1.27560904E-05
8.19E-04	-1.391392396E-05
8.2E-04	-1.511716408E-05
8.21E-04	-1.635087E-05
8.22E-04	-1.759824108E-05
8.23E-04	-1.884148596E-05
8.24E-04	-2.00628695E-05
8.25E-04	-2.124587957E-05
8.26E-04	-2.237643773E-05
8.27E-04	-2.344406336E-05
8.28E-04	-2.444289317E-05
8.29E-04	-2.537245727E-05
8.3E-04	-2.623812039E-05
8.31E-04	-2.705111169E-05
8.32E-04	-2.782809115E-05
8.33E-04	-2.859023453E-05
8.34E-04	-2.936186038E-05
8.35E-04	-3.016866414E-05
8.36E-04	-3.103566311E-05
8.37E-04	-3.198498987E-05
8.38E-04	-3.303370435E-05
8.39E-04	-3.41918192E-05
8.4E-04	-3.5460739E-05
8.41E-04	-3.683229056E-05
8.42E-04	-3.82884781E-05
8.43E-04	-3.980205113E-05
8.44E-04	-4.133792814E-05
8.45E-04	-4.285545712E-05
8.46E-04	-4.431139704E-05
8.47E-04	-4.566339393E-05
8.48E-04	-4.687365635E-05
8.49E-04	-4.791253149E-05
8.5E-04	-4.876169968E-05
8.51E-04	-4.941667683E-05
8.52E-04	-4.98882624E-05
8.53E-04	-5.020261023E-05
8.54E-04	-5.039979578E-05
8.55E-04	-5.053099647E-05
8.56E-04	-5.065449852E-05
8.57E-04	-5.083067953E-05
8.58E-04	-5.111613351E-05
8.59E-04	-5.155740071E-05
8.6E-04	-5.218514349E-05
8.61E-04	-5.300962362E-05
8.62E-04	-5.401788039E-05
8.63E-04	-5.517259577E-05
8.64E-04	-5.64128104E-05
8.65E-04	-5.765716001E-05
8.66E-04	-5.881020502E-05
8.67E-04	-5.977136461E-05
8.68E-04	-6.044492547E-05
8.69E-04	-6.074984196E-05
8.7E-04	-6.062929183E-05
8.71E-04	-6.006034939E-05
8.72E-04	-5.906267818E-05
8.73E-04	-5.770349079E-05
8.74E-04	-5.60967392E-05
8.75E-04	-5.439738395E-05
8.76E-04	-5.279321189E-05
8.77E-04	-5.149472237E-05
8.78E-04	-5.072067303E-05
8.79E-04	-5.067771847E-05
8.8E-04	-5.153737066E-05
8.81E-04	-5.341645511E-05
8.82E-04	-5.636388567E-05
8.83E-04	-6.035079469E-05
8.84E-04	-6.526094432E-05
8.85E-04	-7.088494821E-05
8.86E-04	-7.692617514E-05
8.87E-04	-8.302082781E-05
8.88E-04	-8.87650648E-05
8.89E-04	-9.374070383E-05
8.9E-04	-9.754025267E-05
8.91E-04	-9.979892017E-05
8.92E-04	-1.002347967E-04
8.93E-04	-9.86858296E-05
8.94E-04	-9.513079716E-05
8.95E-04	-8.969440881E-05
8.96E-04	-8.264707342E-05
8.97E-04	-7.440353697E-05
8.98E-04	-6.551056014E-05
8.99E-04	-5.661277555E-05
9.E-04	-4.840097974E-05
9.01E-04	-4.155882338E-05
9.02E-04	-3.671715221E-05
9.03E-04	-3.441070591E-05
9.04E-04	-3.503024594E-05
9.05E-04	-3.877596112E-05
9.06E-04	-4.562655734E-05
9.07E-04	-5.53314095E-05
9.08E-04	-6.742113307E-05
9.09E-04	-8.122986437E-05
9.1E-04	-9.592894621E-05
9.11E-04	-1.105748074E-04
9.12E-04	-1.241704104E-04
9.13E-04	-1.357361038E-04
9.14E-04	-1.44384364E-04
9.15E-04	-1.49390468E-04
9.16E-04	-1.502498437E-04
9.17E-04	-1.46718778E-04
9.18E-04	-1.388433205E-04
9.19E-04	-1.269779827E-04
9.2E-04	-1.117828491E-04
9.21E-04	-9.418629408E-05
9.22E-04	-7.531920019E-05
9.23E-04	-5.644116644E-05
9.24E-04	-3.88665282E-05
9.25E-04	-2.387681385E-05
9.26E-04	-1.261314172E-05
9.27E-04	-5.971146767E-06
9.28E-04	-4.526829587E-06
9.29E-04	-8.491726537E-06
9.3E-04	-1.767701452E-05
9.31E-04	-3.147132581E-05
9.32E-04	-4.886491854E-05
9.33E-04	-6.853047797E-05
9.34E-04	-8.892624407E-05
9.35E-04	-1.083922836E-04
9.36E-04	-1.252601006E-04
9.37E-04	-1.380041276E-04
9.38E-04	-1.454054799E-04
9.39E-04	-1.466635629E-04
9.4E-04	-1.414444127E-04
9.41E-04	-1.299176336E-04
9.42E-04	-1.128012989E-04
9.43E-04	-9.135396355E-05
9.44E-04	-6.726270683E-05
9.45E-04	-4.247573255E-05
9.46E-04	-1.906321812E-05
9.47E-04	8.993853232E-07
9.48E-04	1.549945927E-05
9.49E-04	2.320687446E-05
9.5E-04	2.304380509E-05
9.51E-04	1.464533246E-05
9.52E-04	-1.723601614E-06
9.53E-04	-2.512552171E-05
9.54E-04	-5.393626458E-05
9.55E-04	-8.595241063E-05
9.56E-04	-1.185921721E-04
9.57E-04	-1.490783275E-04
9.58E-04	-1.745851583E-04
9.59E-04	-1.924371437E-04
9.6E-04	-2.00376538E-04
9.61E-04	-1.967905371E-04
9.62E-04	-1.808329531E-04
9.63E-04	-1.525161613E-04
9.64E-04	-1.128293361E-04
9.65E-04	-6.378419194E-05
9.66E-04	-8.288978325E-06
9.67E-04	5.006158214E-05
9.68E-04	1.071427862E-04
9.69E-04	1.58468545E-04
9.7E-04	1.995440449E-04
9.71E-04	2.263513088E-04
9.72E-04	2.357084986E-04
9.73E-04	2.254288483E-04
9.74E-04	1.945050817E-04
9.75E-04	1.434381129E-04
9.76E-04	7.445830511E-05
9.77E-04	-8.617202424E-06
9.78E-04	-1.007387567E-04
9.79E-04	-1.958817884E-04
9.8E-04	-2.872574611E-04
9.81E-04	-3.677758533E-04
9.82E-04	-4.307524024E-04
9.83E-04	-4.705018411E-04
9.84E-04	-4.826783434E-04
9.85E-04	-4.646093027E-04
9.86E-04	-4.157331691E-04
9.87E-04	-3.378395514E-04
9.88E-04	-2.348976695E-04
9.89E-04	-1.127311218E-04
9.9E-04	2.119260054E-05
9.91E-04	1.580758963E-04
9.92E-04	2.885055891E-04
9.93E-04	4.033261913E-04
9.94E-04	4.942155413E-04
9.95E-04	5.540420259E-04
9.96E-04	5.774305599E-04
9.97E-04	5.614671418E-04
9.98E-04	5.060013126E-04
9.99E-04	4.134515456E-04
1.E-03	2.886310867E-04
1.001E-03	1.387850743E-04
1.002E-03	-2.666705985E-05
1.003E-03	-1.969676207E-04
1.004E-03	-3.609188989E-04
1.005E-03	-5.073805286E-04
1.006E-03	-6.257390807E-04
1.007E-03	-7.06831046E-04
1.008E-03	-7.439518109E-04
1.009E-03	-7.332985683E-04
1.01E-03	-6.740048597E-04
1.011E-03	-5.683735124E-04
1.012E-03	-4.22195344E-04
1.013E-03	-2.444859217E-04
1.014E-03	-4.662897768E-05
1.015E-03	1.583920473E-04
1.016E-03	3.56517752E-04
1.017E-03	5.334911548E-04
1.018E-03	6.76245411E-04
1.019E-03	7.740814666E-04
1.02E-03	8.192018627E-04
1.021E-03	8.071123892E-04
1.022E-03	7.373184959E-04
1.023E-03	6.138093734E-04
1.024E-03	4.447357292E-04
1.025E-03	2.415914421E-04
1.026E-03	1.850777993E-05
1.027E-03	-2.084616851E-04
1.028E-03	-4.225341078E-04
1.029E-03	-6.076888664E-04
1.03E-03	-7.498512079E-04
1.031E-03	-8.376971769E-04
1.032E-03	-8.634869357E-04
1.033E-03	-8.239183305E-04
1.034E-03	-7.2050362E-04
1.035E-03	-5.593174657E-04
1.036E-03	-3.505387244E-04
1.037E-03	-1.080436125E-04
1.038E-03	1.512647072E-04
1.039E-03	4.087150959E-04
1.04E-03	6.454846816E-04
1.041E-03	8.440551335E-04
1.042E-03	9.893085065E-04
1.043E-03	1.069450793E-03
1.044E-03	1.076900366E-03
1.045E-03	1.00896218E-03
1.046E-03	8.680545615E-04
1.047E-03	6.615718486E-04
1.048E-03	4.016499155E-04
1.049E-03	1.047934267E-04
1.05E-03	-2.090108446E-04
1.051E-03	-5.177937228E-04
1.052E-03	-7.992750538E-04
1.053E-03	-1.032351019E-03
1.054E-03	-1.198597506E-03
1.055E-03	-1.283945745E-03
1.056E-03	-1.280007257E-03
1.057E-03	-1.184473882E-03
1.058E-03	-1.000906233E-03
1.059E-03	-7.386354057E-04
1.06E-03	-4.127162767E-04
1.061E-03	-4.324328953E-05
1.062E-03	3.460459494E-04
1.063E-03	7.292435483E-04
1.064E-03	1.079659386E-03
1.065E-03	1.37165743E-03
1.066E-03	1.582958183E-03
1.067E-03	1.696534118E-03
1.068E-03	1.701614401E-03
1.069E-03	1.594380866E-03
1.07E-03	1.378795049E-03
1.071E-03	1.066882714E-03
1.072E-03	6.777340597E-04
1.073E-03	2.356860671E-04
1.074E-03	-2.313464408E-04
1.075E-03	-6.933591908E-04
1.076E-03	-1.120169059E-03
1.077E-03	-1.483623842E-03
1.078E-03	-1.759340051E-03
1.079E-03	-1.927874098E-03
1.08E-03	-1.975997622E-03
1.081E-03	-1.898142979E-03
1.082E-03	-1.697151028E-03
1.083E-03	-1.383918234E-03
1.084E-03	-9.766488734E-04
1.085E-03	-5.002006108E-04
1.086E-03	1.513819575E-05
1.087E-03	5.360238373E-04
1.088E-03	1.028828216E-03
1.089E-03	1.461720822E-03
1.09E-03	1.806237545E-03
1.091E-03	2.039172563E-03
1.092E-03	2.144616462E-03
1.093E-03	2.115167212E-03
1.094E-03	1.952135023E-03
1.095E-03	1.665397796E-03
1.096E-03	1.272969435E-03
1.097E-03	7.996535975E-04
1.098E-03	2.749023168E-04
1.099E-03	-2.690831031E-04
1.1E-03	-7.986626328E-04
1.101E-03	-1.280368957E-03
1.102E-03	-1.683370271E-03
1.103E-03	-1.981969725E-03
1.104E-03	-2.157163745E-03
1.105E-03	-2.197436246E-03
1.106E-03	-2.099479883E-03
1.107E-03	-1.868794839E-03
1.108E-03	-1.519591677E-03
1.109E-03	-1.073926581E-03
1.11E-03	-5.604809744E-04
1.111E-03	-1.302745861E-05
1.112E-03	5.318160253E-04
1.113E-03	1.037529977E-03
1.114E-03	1.470601345E-03
1.115E-03	1.80274502E-03
1.116E-03	2.012559773E-03
1.117E-03	2.087032224E-03
1.118E-03	2.022702705E-03
1.119E-03	1.825807133E-03
1.12E-03	1.511192882E-03
1.121E-03	1.100652635E-03
1.122E-03	6.213184303E-04
1.123E-03	1.040053896E-04
1.124E-03	-4.188406571E-04
1.125E-03	-9.152935182E-04
1.126E-03	-1.355572066E-03
1.127E-03	-1.713226758E-03
1.128E-03	-1.96654381E-03
1.129E-03	-2.100118904E-03
1.13E-03	-2.105698091E-03
1.131E-03	-1.982075374E-03
1.132E-03	-1.735113075E-03
1.133E-03	-1.378412532E-03
1.134E-03	-9.333624856E-04
1.135E-03	-4.274036413E-04
1.136E-03	1.08402358E-04
1.137E-03	6.40793215E-04
1.138E-03	1.135315594E-03
1.139E-03	1.558751006E-03
1.14E-03	1.88253948E-03
1.141E-03	2.08497166E-03
1.142E-03	2.151883047E-03
1.143E-03	2.077696202E-03
1.144E-03	1.866871652E-03
1.145E-03	1.533559203E-03
1.146E-03	1.099204783E-03
1.147E-03	5.907669367E-04
1.148E-03	4.040714664E-05
1.149E-03	-5.16021297E-04
1.15E-03	-1.042988519E-03
1.151E-03	-1.508930173E-03
1.152E-03	-1.887145388E-03
1.153E-03	-2.155933535E-03
1.154E-03	-2.300372583E-03
1.155E-03	-2.314148011E-03
1.156E-03	-2.198989712E-03
1.157E-03	-1.963056072E-03
1.158E-03	-1.620807972E-03
1.159E-03	-1.193254353E-03
1.16E-03	-7.059098958E-04
1.161E-03	-1.855486148E-04
1.162E-03	3.409321723E-04
1.163E-03	8.458417513E-04
1.164E-03	1.301672426E-03
1.165E-03	1.684189712E-03
1.166E-03	1.97431024E-03
1.167E-03	2.157556271E-03
1.168E-03	2.223872153E-03
1.169E-03	2.169205139E-03
1.17E-03	1.996350534E-03
1.171E-03	1.713622647E-03
1.172E-03	1.333888354E-03
1.173E-03	8.756168738E-04
1.174E-03	3.632599664E-04
1.175E-03	-1.752517412E-04
1.176E-03	-7.113935814E-04
1.177E-03	-1.216539517E-03
1.178E-03	-1.661966218E-03
1.179E-03	-2.021175436E-03
1.18E-03	-2.272981694E-03
1.181E-03	-2.40253668E-03
1.182E-03	-2.401379362E-03
1.183E-03	-2.268869412E-03
1.184E-03	-2.013643462E-03
1.185E-03	-1.652523066E-03
1.186E-03	-1.208060399E-03
1.187E-03	-7.073771959E-04
1.188E-03	-1.814780193E-04
1.189E-03	3.372828079E-04
1.19E-03	8.186087416E-04
1.191E-03	1.23596545E-03
1.192E-03	1.567018805E-03
1.193E-03	1.794934498E-03
1.194E-03	1.910098973E-03
1.195E-03	1.910335382E-03
1.196E-03	1.800034436E-03
1.197E-03	1.589920468E-03
1.198E-03	1.296924367E-03
1.199E-03	9.424764153E-04
1.2E-03	5.498756749E-04
1.201E-03	1.427410421E-04
1.202E-03	-2.556369798E-04
1.203E-03	-6.236752025E-04
1.204E-03	-9.432583386E-04
1.205E-03	-1.200172759E-03
1.206E-03	-1.38359832E-03
1.207E-03	-1.486581226E-03
1.208E-03	-1.507254972E-03
1.209E-03	-1.448743618E-03
1.21E-03	-1.317789528E-03
1.211E-03	-1.124237054E-03
1.212E-03	-8.814554364E-04
1.213E-03	-6.055030629E-04
1.214E-03	-3.12932493E-04
1.215E-03	-1.968504751E-05
1.216E-03	2.58622826E-04
1.217E-03	5.075493418E-04
1.218E-03	7.160734089E-04
1.219E-03	8.77230374E-04
1.22E-03	9.864127933E-04
1.221E-03	1.040428543E-03
1.222E-03	1.038482402E-03
1.223E-03	9.823214822E-04
1.224E-03	8.746142141E-04
1.225E-03	7.186108723E-04
1.226E-03	5.200542036E-04
1.227E-03	2.878103026E-04
1.228E-03	3.174384367E-05
1.229E-03	-2.384779941E-04
1.23E-03	-5.116234099E-04
1.231E-03	-7.738068443E-04
1.232E-03	-1.010638017E-03
1.233E-03	-1.209250111E-03
1.234E-03	-1.357341889E-03
1.235E-03	-1.442407147E-03
1.236E-03	-1.45421794E-03
1.237E-03	-1.387294696E-03
1.238E-03	-1.239747575E-03
1.239E-03	-1.011667592E-03
1.24E-03	-7.073012074E-04
1.241E-03	-3.379883574E-04
1.242E-03	7.92054743E-05
1.243E-03	5.247434306E-04
1.244E-03	9.761984548E-04
1.245E-03	1.406077929E-03
1.246E-03	1.783939779E-03
1.247E-03	2.081455064E-03
1.248E-03	2.273972865E-03
1.249E-03	2.339332149E-03
1.25E-03	2.260526554E-03
1.251E-03	2.031550873E-03
1.252E-03	1.658735491E-03
1.253E-03	1.156978201E-03
1.254E-03	5.486877124E-04
1.255E-03	-1.331029456E-04
1.256E-03	-8.454278454E-04
1.257E-03	-1.542302192E-03
1.258E-03	-2.179783655E-03
1.259E-03	-2.715394882E-03
1.26E-03	-3.109128164E-03
1.261E-03	-3.330049909E-03
1.262E-03	-3.361056194E-03
1.263E-03	-3.196479403E-03
1.264E-03	-2.839353776E-03
1.265E-03	-2.304570388E-03
1.266E-03	-1.621886451E-03
1.267E-03	-8.31764363E-04
1.268E-03	2.082252985E-05
1.269E-03	8.868985357E-04
1.27E-03	1.712286676E-03
1.271E-03	2.442585739E-03
1.272E-03	3.03094817E-03
1.273E-03	3.440017567E-03
1.274E-03	3.640094903E-03
1.275E-03	3.612278626E-03
1.276E-03	3.355296204E-03
1.277E-03	2.886450687E-03
1.278E-03	2.235951158E-03
1.279E-03	1.443780958E-03
1.28E-03	5.614394138E-04
1.281E-03	-3.495725141E-04
1.282E-03	-1.225585803E-03
1.283E-03	-2.007282955E-03
1.284E-03	-2.640767841E-03
1.285E-03	-3.079656626E-03
1.286E-03	-3.292190369E-03
1.287E-03	-3.26638032E-03
1.288E-03	-3.007444902E-03
1.289E-03	-2.533606959E-03
1.29E-03	-1.8774127E-03
1.291E-03	-1.08810927E-03
1.292E-03	-2.271398252E-04
1.293E-03	6.406037129E-04
1.294E-03	1.451608513E-03
1.295E-03	2.145074639E-03
1.296E-03	2.667282753E-03
1.297E-03	2.978316196E-03
1.298E-03	3.05440506E-03
1.299E-03	2.886149408E-03
1.3E-03	2.479694123E-03
1.301E-03	1.861165712E-03
1.302E-03	1.076345363E-03
1.303E-03	1.832491049E-04
1.304E-03	-7.546565024E-04
1.305E-03	-1.669906159E-03
1.306E-03	-2.492478951E-03
1.307E-03	-3.155933301E-03
1.308E-03	-3.604276129E-03
1.309E-03	-3.795121929E-03
1.31E-03	-3.701879117E-03
1.311E-03	-3.318012792E-03
1.312E-03	-2.659592665E-03
1.313E-03	-1.76226358E-03
1.314E-03	-6.765793169E-04
1.315E-03	5.328999078E-04
1.316E-03	1.787377782E-03
1.317E-03	2.998619739E-03
1.318E-03	4.077962645E-03
1.319E-03	4.943497314E-03
1.32E-03	5.524071211E-03
1.321E-03	5.763820518E-03
1.322E-03	5.627770693E-03
1.323E-03	5.10507882E-03
1.324E-03	4.209699246E-03
1.325E-03	2.981741076E-03
1.326E-03	1.488778781E-03
1.327E-03	-1.778109173E-04
1.328E-03	-1.91183301E-03
1.329E-03	-3.60071548E-03
1.33E-03	-5.130567005E-03
1.331E-03	-6.391847988E-03
1.332E-03	-7.288434745E-03
1.333E-03	-7.746589797E-03
1.334E-03	-7.720363796E-03
1.335E-03	-7.194956149E-03
1.336E-03	-6.189551378E-03
1.337E-03	-4.757030578E-03
1.338E-03	-2.979014835E-03
1.339E-03	-9.598472979E-04
1.34E-03	1.177497782E-03
1.341E-03	3.296660698E-03
1.342E-03	5.258090325E-03
1.343E-03	6.931457429E-03
1.344E-03	8.204597299E-03
1.345E-03	8.988588023E-03
1.346E-03	9.222889552E-03
1.347E-03	8.881106404E-03
1.348E-03	7.973867579E-03
1.349E-03	6.54786873E-03
1.35E-03	4.683860743E-03
1.351E-03	2.493831845E-03
1.352E-03	1.138531427E-04
1.353E-03	-2.307545856E-03
1.354E-03	-4.619896249E-03
1.355E-03	-6.677196214E-03
1.356E-03	-8.344611147E-03
1.357E-03	-9.509323572E-03
1.358E-03	-1.009138211E-02
1.359E-03	-1.004862403E-02
1.36E-03	-9.377043516E-03
1.361E-03	-8.11140974E-03
1.362E-03	-6.3251904E-03
1.363E-03	-4.125443183E-03
1.364E-03	-1.643955353E-03
1.365E-03	9.701328267E-04
1.366E-03	3.556610363E-03
1.367E-03	5.954659643E-03
1.368E-03	8.016950279E-03
1.369E-03	9.619844605E-03
1.37E-03	1.066693364E-02
1.371E-03	1.109209941E-02
1.372E-03	1.086605089E-02
1.373E-03	1.000082744E-02
1.374E-03	8.546917583E-03
1.375E-03	6.587060935E-03
1.376E-03	4.232511066E-03
1.377E-03	1.618802798E-03
1.378E-03	-1.104338279E-03
1.379E-03	-3.785187016E-03
1.38E-03	-6.276864071E-03
1.381E-03	-8.441026702E-03
1.382E-03	-1.015631409E-02
1.383E-03	-1.132992127E-02
1.384E-03	-1.19026871E-02
1.385E-03	-1.184675148E-02
1.386E-03	-1.116501385E-02
1.387E-03	-9.894864829E-03
1.388E-03	-8.107481617E-03
1.389E-03	-5.899167556E-03
1.39E-03	-3.383236535E-03
1.391E-03	-6.875475742E-04
1.392E-03	2.049454935E-03
1.393E-03	4.689394341E-03
1.394E-03	7.104069502E-03
1.395E-03	9.178338624E-03
1.396E-03	1.081179957E-02
1.397E-03	1.192638334E-02
1.398E-03	1.247419822E-02
1.399E-03	1.243696352E-02
1.4E-03	1.182102952E-02
1.401E-03	1.065745168E-02
1.402E-03	9.005109868E-03
1.403E-03	6.947387929E-03
1.404E-03	4.582822723E-03
1.405E-03	2.019238315E-03
1.406E-03	-6.270315971E-04
1.407E-03	-3.23524812E-03
1.408E-03	-5.689935605E-03
1.409E-03	-7.887664988E-03
1.41E-03	-9.737177604E-03
1.411E-03	-1.116055221E-02
1.412E-03	-1.210014745E-02
1.413E-03	-1.252385776E-02
1.414E-03	-1.242217457E-02
1.415E-03	-1.180328283E-02
1.416E-03	-1.069421258E-02
1.417E-03	-9.143997507E-03
1.418E-03	-7.220604988E-03
1.419E-03	-5.003885396E-03
1.42E-03	-2.58242487E-03
1.421E-03	-5.34572778E-05
1.422E-03	2.481136133E-03
1.423E-03	4.922063825E-03
1.424E-03	7.175855599E-03
1.425E-03	9.153963257E-03
1.426E-03	1.077534452E-02
1.427E-03	1.197402297E-02
1.428E-03	1.270379292E-02
1.429E-03	1.293617377E-02
1.43E-03	1.265790936E-02
1.431E-03	1.187339912E-02
1.432E-03	1.060808873E-02
1.433E-03	8.907415699E-03
1.434E-03	6.833385193E-03
1.435E-03	4.463117974E-03
1.436E-03	1.887769254E-03
1.437E-03	-7.918728823E-04
1.438E-03	-3.471077652E-03
1.439E-03	-6.043625097E-03
1.44E-03	-8.402504031E-03
1.441E-03	-1.044442408E-02
1.442E-03	-1.207826439E-02
1.443E-03	-1.323134035E-02
1.444E-03	-1.385044826E-02
1.445E-03	-1.390165686E-02
1.446E-03	-1.337272489E-02
1.447E-03	-1.227635794E-02
1.448E-03	-1.065099527E-02
1.449E-03	-8.559414061E-03
1.45E-03	-6.086770453E-03
1.451E-03	-3.337295571E-03
1.452E-03	-4.28573702E-04
1.453E-03	2.514703398E-03
1.454E-03	5.364989719E-03
1.455E-03	7.995087306E-03
1.456E-03	1.028343228E-02
1.457E-03	1.212207671E-02
1.458E-03	1.342430514E-02
1.459E-03	1.41288876E-02
1.46E-03	1.420146919E-02
1.461E-03	1.363586388E-02
1.462E-03	1.245611064E-02
1.463E-03	1.071701984E-02
1.464E-03	8.501497336E-03
1.465E-03	5.916113951E-03
1.466E-03	3.086494106E-03
1.467E-03	1.511464803E-04
1.468E-03	-2.747326618E-03
1.469E-03	-5.47075295E-03
1.47E-03	-7.890732515E-03
1.471E-03	-9.892974796E-03
1.472E-03	-1.138411715E-02
1.473E-03	-1.229910026E-02
1.474E-03	-1.26043719E-02
1.475E-03	-1.229704073E-02
1.476E-03	-1.140411743E-02
1.477E-03	-9.982470778E-03
1.478E-03	-8.115987044E-03
1.479E-03	-5.909210277E-03
1.48E-03	-3.48114934E-03
1.481E-03	-9.608095859E-04
1.482E-03	1.518784146E-03
1.483E-03	3.82980898E-03
1.484E-03	5.85825801E-03
1.485E-03	7.508310897E-03
1.486E-03	8.704869675E-03
1.487E-03	9.398087889E-03
1.488E-03	9.56798727E-03
1.489E-03	9.224705223E-03
1.49E-03	8.405282678E-03
1.491E-03	7.171343665E-03
1.492E-03	5.607087138E-03
1.493E-03	3.813162514E-03
1.494E-03	1.897322166E-03
1.495E-03	-3.195620846E-05
1.496E-03	-1.867687903E-03
1.497E-03	-3.508385816E-03
1.498E-03	-4.866430438E-03
1.499E-03	-5.875314169E-03
1.5E-03	-6.491444919E-03
1.501E-03	-6.693827249E-03
1.502E-03	-6.485335883E-03
1.503E-03	-5.892962447E-03
1.504E-03	-4.964091115E-03
1.505E-03	-3.762115449E-03
1.506E-03	-2.365062975E-03
1.507E-03	-8.637965971E-04
1.508E-03	6.451302564E-04
1.509E-03	2.069086569E-03
1.51E-03	3.324619221E-03
1.511E-03	4.338317929E-03
1.512E-03	5.049319735E-03
1.513E-03	5.415148573E-03
1.514E-03	5.416087354E-03
1.515E-03	5.0553752E-03
1.516E-03	4.358227557E-03
1.517E-03	3.371543811E-03
1.518E-03	2.161176828E-03
1.519E-03	8.051550296E-04
1.52E-03	-6.125405889E-04
1.521E-03	-2.003844098E-03
1.522E-03	-3.27841856E-03
1.523E-03	-4.351369138E-03
1.524E-03	-5.153687661E-03
1.525E-03	-5.636971319E-03
1.526E-03	-5.771895931E-03
1.527E-03	-5.547934421E-03
1.528E-03	-4.976450228E-03
1.529E-03	-4.090919687E-03
1.53E-03	-2.942083235E-03
1.531E-03	-1.594171882E-03
1.532E-03	-1.245466668E-04
1.533E-03	1.379893675E-03
1.534E-03	2.832298833E-03
1.535E-03	4.153278639E-03
1.536E-03	5.270517579E-03
1.537E-03	6.117860289E-03
1.538E-03	6.641675978E-03
1.539E-03	6.809125908E-03
1.54E-03	6.609056389E-03
1.541E-03	6.04801174E-03
1.542E-03	5.150108137E-03
1.543E-03	3.959810748E-03
1.544E-03	2.539484434E-03
1.545E-03	9.621465778E-04
1.546E-03	-6.919778431E-04
1.547E-03	-2.334513031E-03
1.548E-03	-3.873033384E-03
1.549E-03	-5.222421432E-03
1.55E-03	-6.312744627E-03
1.551E-03	-7.087572108E-03
1.552E-03	-7.50197008E-03
1.553E-03	-7.528789225E-03
1.554E-03	-7.166093279E-03
1.555E-03	-6.435379506E-03
1.556E-03	-5.375001695E-03
1.557E-03	-4.039153348E-03
1.558E-03	-2.499616691E-03
1.559E-03	-8.403079909E-04
1.56E-03	8.527611542E-04
1.561E-03	2.49495336E-03
1.562E-03	4.001244281E-03
1.563E-03	5.291140442E-03
1.564E-03	6.300119842E-03
1.565E-03	6.984195802E-03
1.566E-03	7.314686749E-03
1.567E-03	7.276064904E-03
1.568E-03	6.872388731E-03
1.569E-03	6.131078258E-03
1.57E-03	5.096894436E-03
1.571E-03	3.82528842E-03
1.572E-03	2.382772874E-03
1.573E-03	8.468817687E-04
1.574E-03	-7.015201E-04
1.575E-03	-2.186232852E-03
1.576E-03	-3.535684941E-03
1.577E-03	-4.681448439E-03
1.578E-03	-5.565011147E-03
1.579E-03	-6.1472821E-03
1.58E-03	-6.408855393E-03
1.581E-03	-6.343340611E-03
1.582E-03	-5.956164362E-03
1.583E-03	-5.269849293E-03
1.584E-03	-4.324773765E-03
1.585E-03	-3.172740309E-03
1.586E-03	-1.872895767E-03
1.587E-03	-4.930785718E-04
1.588E-03	8.923818164E-04
1.589E-03	2.211544357E-03
1.59E-03	3.400713498E-03
1.591E-03	4.402512185E-03
1.592E-03	5.165418267E-03
1.593E-03	5.650888793E-03
1.594E-03	5.839615425E-03
1.595E-03	5.729212219E-03
1.596E-03	5.329658472E-03
1.597E-03	4.664262968E-03
1.598E-03	3.771700995E-03
1.599E-03	2.702432536E-03
1.6E-03	1.513466494E-03
1.601E-03	2.67566478E-04
1.602E-03	-9.67193962E-04
1.603E-03	-2.123907797E-03
1.604E-03	-3.145112778E-03
1.605E-03	-3.984723644E-03
1.606E-03	-4.605658464E-03
1.607E-03	-4.981336964E-03
1.608E-03	-5.10099687E-03
1.609E-03	-4.971388946E-03
1.61E-03	-4.613122876E-03
1.611E-03	-4.057213166E-03
1.612E-03	-3.343768418E-03
1.613E-03	-2.518886326E-03
1.614E-03	-1.629263578E-03
1.615E-03	-7.194726749E-04
1.616E-03	1.67104244E-04
1.617E-03	9.892790686E-04
1.618E-03	1.713283113E-03
1.619E-03	2.316624682E-03
1.62E-03	2.786404605E-03
1.621E-03	3.116007368E-03
1.622E-03	3.304900483E-03
1.623E-03	3.359590365E-03
1.624E-03	3.29215364E-03
1.625E-03	3.117939466E-03
1.626E-03	2.855177747E-03
1.627E-03	2.524502017E-03
1.628E-03	2.145877635E-03
1.629E-03	1.735701921E-03
1.63E-03	1.307631286E-03
1.631E-03	8.748548309E-04
1.632E-03	4.495150171E-04
1.633E-03	4.031825037E-05
1.634E-03	-3.474961498E-04
1.635E-03	-7.09708221E-04
1.636E-03	-1.041610168E-03
1.637E-03	-1.338303715E-03
1.638E-03	-1.594597887E-03
1.639E-03	-1.804172056E-03
1.64E-03	-1.960270814E-03
1.641E-03	-2.058030675E-03
1.642E-03	-2.095171839E-03
1.643E-03	-2.069902587E-03
1.644E-03	-1.979787353E-03
1.645E-03	-1.824288646E-03
1.646E-03	-1.607625593E-03
1.647E-03	-1.338070709E-03
1.648E-03	-1.026054866E-03
1.649E-03	-6.848157513E-04
1.65E-03	-3.31116696E-04
1.651E-03	1.765603741E-05
1.652E-03	3.466194762E-04
1.653E-03	6.41986509E-04
1.654E-03	8.887505611E-04
1.655E-03	1.073478747E-03
1.656E-03	1.18918012E-03
1.657E-03	1.235301362E-03
1.658E-03	1.214408804E-03
1.659E-03	1.132085687E-03
1.66E-03	9.993538464E-04
1.661E-03	8.318235968E-04
1.662E-03	6.460034483E-04
1.663E-03	4.582855907E-04
1.664E-03	2.865200245E-04
1.665E-03	1.486045757E-04
1.666E-03	5.756548621E-05
1.667E-03	1.929199932E-05
1.668E-03	3.532097083E-05
1.669E-03	1.049226897E-04
1.67E-03	2.222290703E-04
1.671E-03	3.730302052E-04
1.672E-03	5.368936E-04
1.673E-03	6.915440363E-04
1.674E-03	8.134873727E-04
1.675E-03	8.77063059E-04
1.676E-03	8.581669632E-04
1.677E-03	7.406357443E-04
1.678E-03	5.17818342E-04
1.679E-03	1.899368751E-04
1.68E-03	-2.35071291E-04
1.681E-03	-7.368144876E-04
1.682E-03	-1.281961122E-03
1.683E-03	-1.830274923E-03
1.684E-03	-2.339614843E-03
1.685E-03	-2.765960837E-03
1.686E-03	-3.064513683E-03
1.687E-03	-3.196259032E-03
1.688E-03	-3.134453521E-03
1.689E-03	-2.865201334E-03
1.69E-03	-2.385977955E-03
1.691E-03	-1.708236015E-03
1.692E-03	-8.61067782E-04
1.693E-03	1.111799829E-04
1.694E-03	1.155716296E-03
1.695E-03	2.214619619E-03
1.696E-03	3.224240542E-03
1.697E-03	4.118308687E-03
1.698E-03	4.836258985E-03
1.699E-03	5.328787983E-03
1.7E-03	5.55712829E-03
1.701E-03	5.493355111E-03
1.702E-03	5.126584657E-03
1.703E-03	4.468000477E-03
1.704E-03	3.547470779E-03
1.705E-03	2.407084464E-03
1.706E-03	1.100648442E-03
1.707E-03	-3.034760497E-04
1.708E-03	-1.725768315E-03
1.709E-03	-3.085134681E-03
1.71E-03	-4.30535799E-03
1.711E-03	-5.316021326E-03
1.712E-03	-6.055739127E-03
1.713E-03	-6.480405104E-03
1.714E-03	-6.568010897E-03
1.715E-03	-6.315342483E-03
1.716E-03	-5.734794529E-03
1.717E-03	-4.858268473E-03
1.718E-03	-3.740762326E-03
1.719E-03	-2.453988965E-03
1.72E-03	-1.075030661E-03
1.721E-03	3.182768053E-04
1.722E-03	1.646087643E-03
1.723E-03	2.830042438E-03
1.724E-03	3.802807129E-03
1.725E-03	4.513985558E-03
1.726E-03	4.929452023E-03
1.727E-03	5.032482484E-03
1.728E-03	4.829871171E-03
1.729E-03	4.353848224E-03
1.73E-03	3.654353995E-03
1.731E-03	2.790806757E-03
1.732E-03	1.832095974E-03
1.733E-03	8.577339666E-04
1.734E-03	-5.076989157E-05
1.735E-03	-8.236856843E-04
1.736E-03	-1.408800873E-03
1.737E-03	-1.768987854E-03
1.738E-03	-1.88327811E-03
1.739E-03	-1.753616868E-03
1.74E-03	-1.406546422E-03
1.741E-03	-8.860862239E-04
1.742E-03	-2.479961193E-04
1.743E-03	4.392306959E-04
1.744E-03	1.096406007E-03
1.745E-03	1.645862789E-03
1.746E-03	2.023851293E-03
1.747E-03	2.181683585E-03
1.748E-03	2.08235086E-03
1.749E-03	1.706110574E-03
1.75E-03	1.061619123E-03
1.751E-03	1.874558654E-04
1.752E-03	-8.572990231E-04
1.753E-03	-1.999560957E-03
1.754E-03	-3.151624948E-03
1.755E-03	-4.215358186E-03
1.756E-03	-5.095731243E-03
1.757E-03	-5.710956918E-03
1.758E-03	-5.992255932E-03
1.759E-03	-5.885565241E-03
1.76E-03	-5.363953299E-03
1.761E-03	-4.437604157E-03
1.762E-03	-3.148044873E-03
1.763E-03	-1.557255134E-03
1.764E-03	2.518654936E-04
1.765E-03	2.170518875E-03
1.766E-03	4.072264858E-03
1.767E-03	5.831116616E-03
1.768E-03	7.330900248E-03
1.769E-03	8.464793454E-03
1.77E-03	9.141354878E-03
1.771E-03	9.298952815E-03
1.772E-03	8.911821058E-03
1.773E-03	7.983642737E-03
1.774E-03	6.545649622E-03
1.775E-03	4.665642222E-03
1.776E-03	2.449952877E-03
1.777E-03	2.755954063E-05
1.778E-03	-2.466353392E-03
1.779E-03	-4.891098256E-03
1.78E-03	-7.098312148E-03
1.781E-03	-8.945296696E-03
1.782E-03	-1.03146392E-02
1.783E-03	-1.112009348E-02
1.784E-03	-1.130313132E-02
1.785E-03	-1.083828696E-02
1.786E-03	-9.743817344E-03
1.787E-03	-8.079246807E-03
1.788E-03	-5.932255583E-03
1.789E-03	-3.414992258E-03
1.79E-03	-6.697399737E-04
1.791E-03	2.137957047E-03
1.792E-03	4.842677647E-03
1.793E-03	7.295785744E-03
1.794E-03	9.364000257E-03
1.795E-03	1.092830522E-02
1.796E-03	1.189718365E-02
1.797E-03	1.221967721E-02
1.798E-03	1.188310968E-02
1.799E-03	1.090647605E-02
1.8E-03	9.344048645E-03
1.801E-03	7.28904783E-03
1.802E-03	4.861917617E-03
1.803E-03	2.193285943E-03
1.804E-03	-5.79043737E-04
1.805E-03	-3.305536711E-03
1.806E-03	-5.834302814E-03
1.807E-03	-8.032177894E-03
1.808E-03	-9.794424589E-03
1.809E-03	-1.103884214E-02
1.81E-03	-1.17046565E-02
1.811E-03	-1.176369522E-02
1.812E-03	-1.122608429E-02
1.813E-03	-1.01312671E-02
1.814E-03	-8.54047538E-03
1.815E-03	-6.541053629E-03
1.816E-03	-4.246895977E-03
1.817E-03	-1.782685594E-03
1.818E-03	7.316364025E-04
1.819E-03	3.178773345E-03
1.82E-03	5.437799988E-03
1.821E-03	7.394689173E-03
1.822E-03	8.960363472E-03
1.823E-03	1.007296866E-02
1.824E-03	1.068803735E-02
1.825E-03	1.07789329E-02
1.826E-03	1.034767618E-02
1.827E-03	9.425582377E-03
1.828E-03	8.061794467E-03
1.829E-03	6.319512464E-03
1.83E-03	4.283372254E-03
1.831E-03	2.057900491E-03
1.832E-03	-2.48885826E-04
1.833E-03	-2.535917717E-03
1.834E-03	-4.702733135E-03
1.835E-03	-6.645174761E-03
1.836E-03	-8.268146383E-03
1.837E-03	-9.500115355E-03
1.838E-03	-1.02912518E-02
1.839E-03	-1.060557068E-02
1.84E-03	-1.042517964E-02
1.841E-03	-9.759153683E-03
1.842E-03	-8.639255325E-03
1.843E-03	-7.108925815E-03
1.844E-03	-5.224947597E-03
1.845E-03	-3.067466256E-03
1.846E-03	-7.367338105E-04
1.847E-03	1.663329107E-03
1.848E-03	4.032337336E-03
1.849E-03	6.266043345E-03
1.85E-03	8.254612299E-03
1.851E-03	9.896031628E-03
1.852E-03	1.110783761E-02
1.853E-03	1.182535719E-02
1.854E-03	1.199951539E-02
1.855E-03	1.160597765E-02
1.856E-03	1.065360334E-02
1.857E-03	9.178688662E-03
1.858E-03	7.235532928E-03
1.859E-03	4.899315026E-03
1.86E-03	2.27342822E-03
1.861E-03	-5.168393127E-04
1.862E-03	-3.340337258E-03
1.863E-03	-6.066971226E-03
1.864E-03	-8.564850277E-03
1.865E-03	-1.070438449E-02
1.866E-03	-1.237209944E-02
1.867E-03	-1.3478982E-02
1.868E-03	-1.395872633E-02
1.869E-03	-1.376910605E-02
1.87E-03	-1.290189265E-02
1.871E-03	-1.138873835E-02
1.872E-03	-9.295114564E-03
1.873E-03	-6.712498719E-03
1.874E-03	-3.758454239E-03
1.875E-03	-5.77268017E-04
1.876E-03	2.669590988E-03
1.877E-03	5.818611659E-03
1.878E-03	8.712891057E-03
1.879E-03	1.12045831E-02
1.88E-03	1.316188592E-02
1.881E-03	1.448204177E-02
1.882E-03	1.509937056E-02
1.883E-03	1.498374109E-02
1.884E-03	1.413881701E-02
1.885E-03	1.260601716E-02
1.886E-03	1.046571596E-02
1.887E-03	7.828387098E-03
1.888E-03	4.823616598E-03
1.889E-03	1.596678109E-03
1.89E-03	-1.692897563E-03
1.891E-03	-4.881370814E-03
1.892E-03	-7.815692496E-03
1.893E-03	-1.0361019E-02
1.894E-03	-1.240093367E-02
1.895E-03	-1.384179752E-02
1.896E-03	-1.462301851E-02
1.897E-03	-1.472164111E-02
1.898E-03	-1.414681844E-02
1.899E-03	-1.293519689E-02
1.9E-03	-1.115391614E-02
1.901E-03	-8.90086732E-03
1.902E-03	-6.293549302E-03
1.903E-03	-3.456720867E-03
1.904E-03	-5.20671405E-04
1.905E-03	2.378066199E-03
1.906E-03	5.107060794E-03
1.907E-03	7.552637877E-03
1.908E-03	9.622819905E-03
1.909E-03	1.124171217E-02
1.91E-03	1.235151599E-02
1.911E-03	1.292194202E-02
1.912E-03	1.29516553E-02
1.913E-03	1.245987656E-02
1.914E-03	1.148258225E-02
1.915E-03	1.00769661E-02
1.916E-03	8.320724381E-03
1.917E-03	6.301039568E-03
1.918E-03	4.106294429E-03
1.919E-03	1.828190923E-03
1.92E-03	-4.372164638E-04
1.921E-03	-2.599337732E-03
1.922E-03	-4.583696378E-03
1.923E-03	-6.33072466E-03
1.924E-03	-7.78935863E-03
1.925E-03	-8.919375669E-03
1.926E-03	-9.699115176E-03
1.927E-03	-1.012456052E-02
1.928E-03	-1.020072901E-02
1.929E-03	-9.939444462E-03
1.93E-03	-9.364913949E-03
1.931E-03	-8.513566848E-03
1.932E-03	-7.425035392E-03
1.933E-03	-6.137678685E-03
1.934E-03	-4.694176987E-03
1.935E-03	-3.145012789E-03
1.936E-03	-1.542220254E-03
1.937E-03	6.65699592E-05
1.938E-03	1.635175562E-03
1.939E-03	3.115195595E-03
1.94E-03	4.461166867E-03
1.941E-03	5.638044324E-03
1.942E-03	6.619904631E-03
1.943E-03	7.383433543E-03
1.944E-03	7.908029246E-03
1.945E-03	8.182386158E-03
1.946E-03	8.206390531E-03
1.947E-03	7.98593256E-03
1.948E-03	7.530629353E-03
1.949E-03	6.858100259E-03
1.95E-03	5.995282621E-03
1.951E-03	4.97226306E-03
1.952E-03	3.818510367E-03
1.953E-03	2.56776778E-03
1.954E-03	1.261793691E-03
1.955E-03	-5.561431428E-05
1.956E-03	-1.345948084E-03
1.957E-03	-2.574344178E-03
1.958E-03	-3.704646934E-03
1.959E-03	-4.701577868E-03
1.96E-03	-5.536713174E-03
1.961E-03	-6.188893485E-03
1.962E-03	-6.641072766E-03
1.963E-03	-6.881977563E-03
1.964E-03	-6.910731751E-03
1.965E-03	-6.735529602E-03
1.966E-03	-6.367149238E-03
1.967E-03	-5.817253934E-03
1.968E-03	-5.103398283E-03
1.969E-03	-4.251443726E-03
1.97E-03	-3.291002929E-03
1.971E-03	-2.251017978E-03
1.972E-03	-1.16063506E-03
1.973E-03	-5.062418403E-05
1.974E-03	1.048737553E-03
1.975E-03	2.109304416E-03
1.976E-03	3.103159113E-03
1.977E-03	4.001655279E-03
1.978E-03	4.77886361E-03
1.979E-03	5.414949711E-03
1.98E-03	5.894711672E-03
1.981E-03	6.204270674E-03
1.982E-03	6.331429265E-03
1.983E-03	6.268932218E-03
1.984E-03	6.015619602E-03
1.985E-03	5.574656607E-03
1.986E-03	4.952878593E-03
1.987E-03	4.162629888E-03
1.988E-03	3.222702646E-03
1.989E-03	2.157163078E-03
1.99E-03	9.955250234E-04
1.991E-03	-2.249913218E-04
1.992E-03	-1.459824288E-03
1.993E-03	-2.661694515E-03
1.994E-03	-3.784304971E-03
1.995E-03	-4.782007126E-03
1.996E-03	-5.609489427E-03
1.997E-03	-6.225061214E-03
1.998E-03	-6.595093511E-03
1.999E-03	-6.696625515E-03
[truncated: 1,001 more rows]
