# Supplementary material for: Study on monitoring broken rails of heavy haul railway based on ultrasonic guided wave
Source: Sci Rep. 2024 Apr 15;14:8667. doi: 10.1038/s41598-024-59328-5 (PMC11385469; doi:10.1038/s41598-024-59328-5)
Supplement: Supplementary file 1 — Supplementary Information. [file 41598_2024_59328_MOESM1_ESM.zip › 1-Rail75-Finite element simulation data/Node257722-4288mm-BottomCrack.csv]

TIME	UZ_3
1.E-06	1.565011392-299
2.E-06	3.881029678-298
3.E-06	4.182494334-297
4.E-06	2.528424238-296
5.E-06	1.038484595-295
6.E-06	4.032764597-295
7.E-06	1.022267309-294
8.E-06	-3.7321317-294
9.E-06	-1.806409122-293
1.E-05	1.197525578-292
1.1E-05	3.050279936-292
1.2E-05	-2.888917261-291
1.3E-05	-1.281654846-291
1.4E-05	5.256373231-290
1.5E-05	-7.709015786-290
1.6E-05	-6.423101419-289
1.7E-05	2.411837314-288
1.8E-05	3.515100505-288
1.9E-05	-3.836268468-287
2.E-05	4.220074336-287
2.1E-05	3.506518594-286
2.2E-05	-1.267040267-285
2.3E-05	-8.471949668-286
2.4E-05	1.502932941-284
2.5E-05	-2.646892655-284
2.6E-05	-8.313416107-284
2.7E-05	4.415744526-283
2.8E-05	-2.805190133-283
2.9E-05	-3.232664695-282
3.E-05	9.982191746-282
3.1E-05	3.614089214-282
3.2E-05	-8.977604689-281
3.3E-05	1.810585329-280
3.4E-05	2.753998414-280
3.5E-05	-2.017302400-279
3.6E-05	2.634485468-279
3.7E-05	8.603742638-279
3.8E-05	-3.868586734-278
3.9E-05	2.872824672-278
4.E-05	2.002376857-277
4.1E-05	-6.518095450-277
4.2E-05	1.552121753-277
4.3E-05	3.902405519-276
4.4E-05	-9.818819529-276
4.5E-05	-2.546665853-276
4.6E-05	6.679728962-275
4.7E-05	-1.336275699-274
4.8E-05	-1.059990146-274
4.9E-05	1.030220291-273
5.E-05	-1.651195196-273
5.1E-05	-2.336191166-273
5.2E-05	1.454462625-272
5.3E-05	-1.851587986-272
5.4E-05	-4.080634657-272
5.5E-05	1.899675450-271
5.6E-05	-1.870150204-271
5.7E-05	-6.191711796-271
5.8E-05	2.314313983-270
5.9E-05	-1.670905959-270
6.E-05	-8.489840414-270
6.1E-05	2.656209556-269
6.2E-05	-1.259529623-269
6.3E-05	-1.087446300-268
6.4E-05	2.924838568-268
6.5E-05	-5.789369617-269
6.6E-05	-1.383171265-267
6.7E-05	3.146347248-267
6.8E-05	1.050466931-267
6.9E-05	-1.945397634-266
7.E-05	3.02020146-266
7.1E-05	6.794873608-266
7.2E-05	-3.225709875-265
7.3E-05	1.861315599-266
7.4E-05	2.751422720-264
7.5E-05	-5.391643813-264
7.6E-05	-1.668670938-263
7.7E-05	9.307599197-263
7.8E-05	-3.583215341-263
7.9E-05	-9.089549154-262
8.E-05	2.532041922-261
8.1E-05	3.568304576-261
8.2E-05	-3.465456543-260
8.3E-05	4.396712798-260
8.4E-05	2.475439394-259
8.5E-05	-9.915213309-259
8.6E-05	-1.976034386-259
8.7E-05	9.841426885-258
8.8E-05	-1.929963944-257
8.9E-05	-4.885251523-257
9.E-05	2.741622625-256
9.1E-05	-1.374093883-256
9.2E-05	-2.06591151-255
9.3E-05	5.306457556-255
9.4E-05	6.330398506-255
9.5E-05	-5.492722118-254
9.6E-05	5.856633125-254
9.7E-05	3.019085626-253
9.8E-05	-1.019129731-252
9.9E-05	-1.503591424-253
1.E-04	7.179676441-252
1.01E-04	-1.316360235-251
1.02E-04	-1.545542717-251
1.03E-04	9.82282315-251
1.04E-04	-1.593794667-250
1.05E-04	2.020240879-250
1.06E-04	4.065608567-251
1.07E-04	-7.259295595-249
1.08E-04	4.0777100-248
1.09E-04	-3.503204830-248
1.1E-04	-5.593622233-247
1.11E-04	2.480715389-246
1.12E-04	2.006201938-247
1.13E-04	-3.653466557-245
1.14E-04	1.10017368-244
1.15E-04	1.742948331-244
1.16E-04	-2.007740492-243
1.17E-04	3.439716481-243
1.18E-04	1.671762100-242
1.19E-04	-9.044949575-242
1.2E-04	3.142870668-242
1.21E-04	1.046623942-240
1.22E-04	-3.104668691-240
1.23E-04	-4.683722579-240
1.24E-04	4.854757853-239
1.25E-04	-6.641846643-239
1.26E-04	-3.892424982-238
1.27E-04	1.697779301-237
1.28E-04	8.420640-239
1.29E-04	-1.842894616-236
1.3E-04	4.585260720-236
1.31E-04	7.144069943-236
1.32E-04	-6.754163473-235
1.33E-04	1.252591210-234
1.34E-04	3.524987173-234
1.35E-04	-2.771403705-233
1.36E-04	5.355153501-233
1.37E-04	2.166446996-232
1.38E-04	-1.595493297-231
1.39E-04	1.717943998-231
1.4E-04	2.032049679-230
1.41E-04	-8.412042520-230
1.42E-04	-9.256850623-230
1.43E-04	1.505823961-228
1.44E-04	-2.225113508-228
1.45E-04	-1.674520377-227
1.46E-04	6.88812279-227
1.47E-04	8.459699889-227
1.48E-04	-1.120033152-225
1.49E-04	1.171523845-225
1.5E-04	1.239481944-224
1.51E-04	-3.971771929-224
1.52E-04	-8.037010121-224
1.53E-04	6.508672427-223
1.54E-04	-2.39785919-223
1.55E-04	-7.432686444-222
1.56E-04	1.65051212-221
1.57E-04	5.724810867-221
1.58E-04	-2.931098483-220
1.59E-04	-1.324677739-220
1.6E-04	3.515974211-219
1.61E-04	-4.620672988-219
1.62E-04	-3.035009645-218
1.63E-04	1.009827876-217
1.64E-04	1.516416811-217
1.65E-04	-1.305186649-216
1.66E-04	5.870763451-217
1.67E-04	1.229158466-215
1.68E-04	-2.573792508-215
1.69E-04	-8.029149733-215
1.7E-04	3.786639605-214
1.71E-04	1.77231934-214
1.72E-04	-3.879576697-213
1.73E-04	4.348172931-213
1.74E-04	2.932409546-212
1.75E-04	-8.465265758-212
1.76E-04	-1.374471703-211
1.77E-04	9.651491271-211
1.78E-04	-2.256193434-211
1.79E-04	-8.114371791-210
1.8E-04	1.392146687-209
1.81E-04	4.907098254-209
1.82E-04	-1.893608428-208
1.83E-04	-1.370786513-208
1.84E-04	1.767082840-207
1.85E-04	-1.402438276-207
1.86E-04	-1.235599400-206
1.87E-04	2.87421149-206
1.88E-04	5.793941661-206
1.89E-04	-3.075372639-205
1.9E-04	-2.462791628-206
1.91E-04	2.41186532-204
1.92E-04	-3.129639585-204
1.93E-04	-1.402038733-203
1.94E-04	4.262683659-203
1.95E-04	4.674708475-203
1.96E-04	-3.779252209-202
1.97E-04	1.645506227-202
1.98E-04	2.524542137-201
1.99E-04	-4.537924374-201
2.E-04	-1.202820265-200
2.01E-04	4.796159342-200
2.02E-04	2.1709285-200
2.03E-04	-3.625649193-199
2.04E-04	3.200954812-199
2.05E-04	2.074733639-198
2.06E-04	-4.845558411-198
2.07E-04	-7.82607993-198
2.08E-04	4.247080866-197
2.09E-04	-1.690882827-198
2.1E-04	-2.786783352-196
2.11E-04	3.609078994-196
2.12E-04	1.365589576-195
2.13E-04	-4.033896475-195
2.14E-04	-3.786032668-195
2.15E-04	3.041032795-194
2.16E-04	-1.325123338-194
2.17E-04	-1.753192574-193
2.18E-04	2.953485714-193
2.19E-04	7.330259208-193
2.2E-04	-2.700328193-192
2.21E-04	-1.278046301-192
2.22E-04	1.795219452-191
2.23E-04	-1.334364751-191
2.24E-04	-9.236982771-191
2.25E-04	1.864340754-190
2.26E-04	3.352414615-190
2.27E-04	-1.481691826-189
2.28E-04	-3.082909642-190
2.29E-04	9.019952166-189
2.3E-04	-8.102863431-189
2.31E-04	-4.377441427-188
2.32E-04	9.422386317-188
2.33E-04	1.552417382-187
2.34E-04	-7.158551490-187
2.35E-04	-1.617681641-187
2.36E-04	4.424574750-186
2.37E-04	-3.724529853-186
2.38E-04	-2.290346942-185
2.39E-04	4.824232683-185
2.4E-04	8.861744112-185
2.41E-04	-4.115854826-184
2.42E-04	-6.58811754-185
2.43E-04	2.785171714-183
2.44E-04	-3.313625415-183
2.45E-04	-1.415133658-182
2.46E-04	4.347937479-182
2.47E-04	3.216682217-182
2.48E-04	-3.573619291-181
2.49E-04	3.476905985-181
2.5E-04	2.017923515-180
2.51E-04	-5.937374981-180
2.52E-04	-4.940040857-180
2.53E-04	5.290879923-179
2.54E-04	-5.255864580-179
2.55E-04	-3.127284518-178
2.56E-04	9.252638832-178
2.57E-04	8.451335414-178
2.58E-04	-8.440829636-177
2.59E-04	7.292279879-177
2.6E-04	5.230553692-176
2.61E-04	-1.37983201-175
2.62E-04	-1.774198489-175
2.63E-04	1.306357308-174
2.64E-04	-6.731480774-175
2.65E-04	-8.64791697-174
2.66E-04	1.782755148-173
2.67E-04	3.694573528-173
2.68E-04	-1.832102599-172
2.69E-04	-2.89525580-174
2.7E-04	1.317649949-171
2.71E-04	-1.835370286-171
2.72E-04	-6.769585963-171
2.73E-04	2.225194986-170
2.74E-04	1.69312121-170
2.75E-04	-1.774978457-169
2.76E-04	1.208149210-169
2.77E-04	1.057880427-168
2.78E-04	-2.213995739-168
2.79E-04	-4.291293811-168
2.8E-04	2.045526259-167
2.81E-04	2.621764593-168
2.82E-04	-1.395687776-166
2.83E-04	1.576864747-166
2.84E-04	7.229343503-166
2.85E-04	-1.922670849-165
2.86E-04	-2.358731388-165
2.87E-04	1.529756902-164
2.88E-04	-3.161098349-165
2.89E-04	-9.415011710-164
2.9E-04	1.31020816-163
2.91E-04	4.429683693-163
2.92E-04	-1.337449125-162
2.93E-04	-1.23904450-162
2.94E-04	9.737376885-162
2.95E-04	-3.302768634-162
2.96E-04	-5.62955610-161
2.97E-04	8.260195367-161
2.98E-04	2.524192219-160
2.99E-04	-7.756259941-160
3.E-04	-6.852889831-160
3.01E-04	5.386781674-159
3.02E-04	-1.623709936-159
3.03E-04	-3.027715454-158
3.04E-04	4.115566153-158
3.05E-04	1.353909262-157
3.06E-04	-3.793448234-157
3.07E-04	-4.021743841-157
3.08E-04	2.600331389-156
3.09E-04	-2.806511260-157
3.1E-04	-1.461860335-155
3.11E-04	1.594564958-155
3.12E-04	6.739061998-155
3.13E-04	-1.549797558-154
3.14E-04	-2.301651161-154
3.15E-04	1.084016596-153
3.16E-04	2.605564889-154
3.17E-04	-6.23873776-153
3.18E-04	4.329510967-153
3.19E-04	3.020204193-152
3.2E-04	-5.101872557-152
3.21E-04	-1.178523604-151
3.22E-04	3.804895475-151
3.23E-04	2.961692940-151
3.24E-04	-2.292924567-150
3.25E-04	4.192960651-151
3.26E-04	1.177106589-149
3.27E-04	-1.226971469-149
3.28E-04	-5.128024252-149
3.29E-04	1.070624715-148
3.3E-04	1.769099520-148
3.31E-04	-6.989302334-148
3.32E-04	-3.368325258-148
3.33E-04	3.847452508-147
3.34E-04	-1.382158575-147
3.35E-04	-1.838081280-146
3.36E-04	2.150485583-146
3.37E-04	7.531297517-146
3.38E-04	-1.658808298-145
3.39E-04	-2.461428962-145
3.4E-04	1.007938810-144
3.41E-04	4.466665234-145
3.42E-04	-5.268532207-144
3.43E-04	1.75000218-144
3.44E-04	2.424039322-143
3.45E-04	-2.619647726-143
3.46E-04	-9.730148881-143
3.47E-04	1.951855661-142
3.48E-04	3.229551951-142
3.49E-04	-1.151707835-141
3.5E-04	-7.1049404-142
3.51E-04	5.887163249-141
3.52E-04	-7.582290214-142
3.53E-04	-2.676978389-140
3.54E-04	2.16974975-140
3.55E-04	1.082166238-139
3.56E-04	-1.714803985-139
3.57E-04	-3.77790737-139
3.58E-04	1.023944592-138
3.59E-04	1.02959454-138
3.6E-04	-5.249063575-138
3.61E-04	-1.202729850-138
3.62E-04	2.401196457-137
3.63E-04	-9.941560660-138
3.64E-04	-9.895796134-137
3.65E-04	1.052808733-136
3.66E-04	3.636337888-136
3.67E-04	-6.787792415-136
3.68E-04	-1.143241549-135
3.69E-04	3.594454555-135
3.7E-04	2.669955267-135
3.71E-04	-1.678547109-134
3.72E-04	-1.120671544-135
3.73E-04	7.075324974-134
3.74E-04	-3.751371613-134
3.75E-04	-2.698790101-133
3.76E-04	3.138594849-133
3.77E-04	9.166304692-133
3.78E-04	-1.815214633-132
3.79E-04	-2.63183557-132
3.8E-04	8.840883726-132
3.81E-04	5.296684634-132
3.82E-04	-3.824874783-131
3.83E-04	1.741416345-132
3.84E-04	1.493055985-130
3.85E-04	-9.614111219-131
3.86E-04	-5.232237146-130
3.87E-04	6.901996328-130
3.88E-04	1.596027529-129
3.89E-04	-3.642537380-129
3.9E-04	-3.83340759-129
3.91E-04	1.636565977-128
3.92E-04	4.084607619-129
3.93E-04	-6.512371460-128
3.94E-04	2.769696569-128
3.95E-04	2.303293748-127
3.96E-04	-2.639166470-127
3.97E-04	-7.036708555-127
3.98E-04	1.514379652-126
3.99E-04	1.66926601-126
4.E-04	-7.1162338-126
4.01E-04	-1.541326568-126
4.02E-04	2.934680769-125
4.03E-04	-1.433653136-125
4.04E-04	-1.080697288-124
4.05E-04	1.309578665-124
4.06E-04	3.512595215-124
4.07E-04	-7.58500319-124
4.08E-04	-9.521006378-124
4.09E-04	3.664811748-123
4.1E-04	1.699856109-123
4.11E-04	-1.583415793-122
4.12E-04	1.926669718-123
4.13E-04	6.2779113-122
4.14E-04	-4.05238889-122
4.15E-04	-2.304256117-121
4.16E-04	2.745426166-121
4.17E-04	7.811678579-121
4.18E-04	-1.443956275-120
4.19E-04	-2.408475270-120
4.2E-04	6.684660256-120
4.21E-04	6.471212409-120
4.22E-04	-2.845651877-119
4.23E-04	-1.321747340-119
4.24E-04	1.136579924-118
4.25E-04	6.030398884-120
4.26E-04	-4.30389930-118
4.27E-04	1.365121730-118
4.28E-04	1.553517809-117
4.29E-04	-1.05405171-117
4.3E-04	-5.356809877-117
4.31E-04	5.667593884-117
4.32E-04	1.763627657-116
4.33E-04	-2.621422947-116
4.34E-04	-5.524496870-116
4.35E-04	1.109242916-115
4.36E-04	1.633566836-115
4.37E-04	-4.410800987-115
4.38E-04	-4.487537806-115
4.39E-04	1.671883284-114
4.4E-04	1.106315288-114
4.41E-04	-6.093049764-114
4.42E-04	-2.229671462-114
4.43E-04	2.14728742-113
4.44E-04	2.315971395-114
4.45E-04	-7.347982329-113
4.46E-04	9.26245530-114
4.47E-04	2.449520440-112
4.48E-04	-8.440354896-113
4.49E-04	-7.977135204-112
4.5E-04	4.416098642-112
4.51E-04	2.544616896-111
4.52E-04	-1.926378926-111
4.53E-04	-7.972732765-111
4.54E-04	7.631710332-111
4.55E-04	2.461103949-110
4.56E-04	-2.842421171-110
4.57E-04	-7.511243959-110
4.58E-04	1.013525974-109
4.59E-04	2.275585265-109
4.6E-04	-3.499693508-109
4.61E-04	-6.873780250-109
4.62E-04	1.179999827-108
4.63E-04	2.079670472-108
4.64E-04	-3.911298281-108
4.65E-04	-6.328313223-108
4.66E-04	1.282051178-107
4.67E-04	1.942674616-107
4.68E-04	-4.177580347-107
4.69E-04	-6.024259376-107
4.7E-04	1.359483687-106
4.71E-04	1.88569709-106
4.72E-04	-4.434539451-106
4.73E-04	-5.941858748-106
4.74E-04	1.453514202-105
4.75E-04	1.876832278-105
4.76E-04	-4.7923463-105
4.77E-04	-5.912587983-105
4.78E-04	1.588869218-104
4.79E-04	1.847684939-104
4.8E-04	-5.289185211-104
4.81E-04	-5.696278987-104
4.82E-04	1.763834212-103
4.83E-04	1.722748547-103
4.84E-04	-5.876877928-103
4.85E-04	-5.079659385-103
4.86E-04	1.951214132-102
4.87E-04	1.449179904-102
4.88E-04	-6.439967846-102
4.89E-04	-3.957280785-102
4.9E-04	2.108570984-101
4.91E-04	1.016046578-101
4.92E-04	-6.837392610-101
4.93E-04	-2.368011669-101
4.94E-04	2.192890177-100
4.95E-04	4.576564645-101
4.96E-04	-6.949011154-100
4.97E-04	-4.806160141-101
4.98E-04	2.174024719E-99
4.99E-04	-1.578670878-100
5.E-04	-6.710701917E-99
5.01E-04	1.459172374E-99
5.02E-04	2.042697077E-98
5.03E-04	-7.487623127E-99
5.04E-04	-6.12862119E-98
5.05E-04	3.197088845E-98
5.06E-04	1.811469699E-97
5.07E-04	-1.240853179E-97
5.08E-04	-5.271920401E-97
5.09E-04	4.530982896E-97
5.1E-04	1.509682584E-96
5.11E-04	-1.583412793E-96
5.12E-04	-4.250159753E-96
5.13E-04	5.347863591E-96
5.14E-04	1.174996838E-95
5.15E-04	-1.756341228E-95
5.16E-04	-3.184874093E-95
5.17E-04	5.632275589E-95
5.18E-04	8.445725371E-95
5.19E-04	-1.768673889E-94
5.2E-04	-2.184137645E-94
5.21E-04	5.450479939E-94
5.22E-04	5.482503677E-94
5.23E-04	-1.65090297E-93
5.24E-04	-1.325791007E-93
5.25E-04	4.920622797E-93
5.26E-04	3.04897498E-93
5.27E-04	-1.444583611E-92
5.28E-04	-6.506672654E-93
5.29E-04	4.179511722E-92
5.3E-04	1.216453281E-92
5.31E-04	-1.191845552E-91
5.32E-04	-1.633978787E-92
5.33E-04	3.348760045E-91
5.34E-04	-4.915666517E-93
5.35E-04	-9.236837907E-91
5.36E-04	1.584976935E-91
5.37E-04	2.491696912E-90
5.38E-04	-8.229491451E-91
5.39E-04	-6.456988187E-90
5.4E-04	3.220317695E-90
5.41E-04	1.58273444E-89
5.42E-04	-9.911275234E-90
5.43E-04	-3.471385846E-89
5.44E-04	2.186142254E-89
5.45E-04	6.618066466E-89
5.46E-04	6.812068139E-90
5.47E-04	-1.026591774E-88
5.48E-04	-3.933521569E-88
5.49E-04	3.554128498E-88
5.5E-04	3.048931912E-87
5.51E-04	-2.493437168E-87
5.52E-04	-1.514193231E-86
5.53E-04	2.220807648E-86
5.54E-04	6.797924813E-86
5.55E-04	-1.364965956E-85
5.56E-04	-2.24826441E-85
5.57E-04	8.101205087E-85
5.58E-04	6.228906169E-85
5.59E-04	-4.029506196E-84
5.6E-04	-4.389089207E-86
5.61E-04	1.958626437E-83
5.62E-04	-1.208437097E-83
5.63E-04	-8.302788705E-83
5.64E-04	1.23891787E-82
5.65E-04	3.160794892E-82
5.66E-04	-8.345887268E-82
5.67E-04	-7.920855112E-82
5.68E-04	4.796060494E-81
5.69E-04	-6.125172678E-82
5.7E-04	-2.269626438E-80
5.71E-04	2.653752608E-80
5.72E-04	8.347956315E-80
5.73E-04	-2.239485775E-79
5.74E-04	-1.559156169E-79
5.75E-04	1.350096999E-78
5.76E-04	-7.151491207E-79
5.77E-04	-5.921993139E-78
5.78E-04	1.169806597E-77
5.79E-04	2.000455195E-77
5.8E-04	-8.131306966E-77
5.81E-04	-5.187530453E-78
5.82E-04	4.745709234E-76
5.83E-04	-4.019819001E-76
5.84E-04	-2.007221232E-75
5.85E-04	4.270509998E-75
5.86E-04	6.965014876E-75
5.87E-04	-2.715833459E-74
5.88E-04	-1.127430645E-74
5.89E-04	1.425122801E-73
5.9E-04	-5.697726885E-74
5.91E-04	-6.377963562E-73
5.92E-04	6.567947139E-73
5.93E-04	2.314007202E-72
5.94E-04	-4.430702019E-72
5.95E-04	-7.841965128E-72
5.96E-04	2.068902427E-71
5.97E-04	2.05218701E-71
5.98E-04	-9.122128526E-71
5.99E-04	-6.454910355E-71
6.E-04	3.550852803E-70
6.01E-04	2.617968935E-70
6.02E-04	-1.56770227E-69
6.03E-04	-2.543901959E-69
6.04E-04	5.443191779E-69
6.05E-04	2.912738548E-68
6.06E-04	3.615329127E-68
6.07E-04	-2.405148789E-67
6.08E-04	-1.342745208E-66
6.09E-04	-6.847804623E-67
6.1E-04	1.793086021E-65
6.11E-04	6.580639167E-65
6.12E-04	-6.069689981E-65
6.13E-04	-1.16908479E-63
6.14E-04	-2.778563003E-63
6.15E-04	8.421000891E-63
6.16E-04	6.711770159E-62
6.17E-04	9.375436929E-62
6.18E-04	-6.53906699E-61
6.19E-04	-3.475696945E-60
6.2E-04	-2.333791525E-60
6.21E-04	4.08861897E-59
6.22E-04	1.715149198E-58
6.23E-04	2.261119839E-59
6.24E-04	-2.283010943E-57
6.25E-04	-8.313077995E-57
6.26E-04	1.591086469E-57
6.27E-04	1.179573888E-55
6.28E-04	4.047777826E-55
6.29E-04	-9.575469282E-56
6.3E-04	-5.71251514E-54
6.31E-04	-1.997897309E-53
6.32E-04	-3.428532644E-55
6.33E-04	2.579490645E-52
6.34E-04	9.90294096E-52
6.35E-04	5.177363316E-52
6.36E-04	-1.057112455E-50
6.37E-04	-4.802451346E-50
6.38E-04	-5.767533763E-50
6.39E-04	3.67129855E-49
6.4E-04	2.190657112E-48
6.41E-04	4.394300155E-48
6.42E-04	-8.668380183E-48
6.43E-04	-8.886025656E-47
6.44E-04	-2.658405683E-46
6.45E-04	-5.782326206E-47
6.46E-04	2.894335567E-45
6.47E-04	1.301018559E-44
6.48E-04	2.222005289E-44
6.49E-04	-5.391073024E-44
6.5E-04	-4.893245159E-43
6.51E-04	-1.537685161E-42
6.52E-04	-1.295726017E-42
6.53E-04	1.139795275E-41
6.54E-04	6.555323965E-41
6.55E-04	1.713722681E-40
6.56E-04	6.670069379E-41
6.57E-04	-1.545817721E-39
6.58E-04	-7.862034461E-39
6.59E-04	-2.018289857E-38
6.6E-04	-1.18037166E-38
6.61E-04	1.551439652E-37
6.62E-04	8.602095674E-37
6.63E-04	2.526360585E-36
6.64E-04	3.422941703E-36
6.65E-04	-8.893070827E-36
6.66E-04	-7.778624855E-35
6.67E-04	-2.948174068E-34
6.68E-04	-6.960963346E-34
6.69E-04	-5.965230861E-34
6.7E-04	3.746085423E-33
6.71E-04	2.471500473E-32
6.72E-04	9.036325491E-32
6.73E-04	2.303400432E-31
6.74E-04	3.428500895E-31
6.75E-04	-3.622798691E-31
6.76E-04	-5.080424401E-30
6.77E-04	-2.354035715E-29
6.78E-04	-7.896374347E-29
6.79E-04	-2.09812414E-28
6.8E-04	-4.205759924E-28
6.81E-04	-4.038443569E-28
6.82E-04	1.549564156E-27
6.83E-04	1.217591949E-26
6.84E-04	5.412373957E-26
6.85E-04	1.963119291E-25
6.86E-04	6.338505825E-25
6.87E-04	1.888690166E-24
6.88E-04	5.293440907E-24
6.89E-04	1.411767209E-23
6.9E-04	3.610934703E-23
6.91E-04	8.907092679E-23
6.92E-04	2.127862472E-22
6.93E-04	4.939432936E-22
6.94E-04	1.117105641E-21
6.95E-04	2.466899125E-21
6.96E-04	5.329099752E-21
6.97E-04	1.127951561E-20
6.98E-04	2.3423841E-20
6.99E-04	4.778370349E-20
7.E-04	9.585571192E-20
7.01E-04	1.892713552E-19
7.02E-04	3.681717179E-19
7.03E-04	7.060712766E-19
7.04E-04	1.335925565E-18
7.05E-04	2.495328434E-18
7.06E-04	4.604023433E-18
7.07E-04	8.395441532E-18
7.08E-04	1.513767395E-17
7.09E-04	2.700108328E-17
7.1E-04	4.766412368E-17
7.11E-04	8.330265767E-17
7.12E-04	1.441912958E-16
7.13E-04	2.472731795E-16
7.14E-04	4.202495059E-16
7.15E-04	7.080345993E-16
7.16E-04	1.182863803E-15
7.17E-04	1.959997904E-15
7.18E-04	3.221936074E-15
7.19E-04	5.255466178E-15
7.2E-04	8.50793796E-15
7.21E-04	1.367210612E-14
7.22E-04	2.181312031E-14
7.23E-04	3.45572315E-14
7.24E-04	5.437020416E-14
7.25E-04	8.4965154E-14
7.26E-04	1.318957363E-13
7.27E-04	2.034127993E-13
7.28E-04	3.116927336E-13
7.29E-04	4.745862417E-13
7.3E-04	7.180901916E-13
7.31E-04	1.07981635E-12
7.32E-04	1.613823635E-12
7.33E-04	2.397300437E-12
7.34E-04	3.539736562E-12
7.35E-04	5.195417419E-12
7.36E-04	7.58031326E-12
7.37E-04	1.099473117E-11
7.38E-04	1.585345369E-11
7.39E-04	2.272551086E-11
7.4E-04	3.238622476E-11
7.41E-04	4.588472508E-11
7.42E-04	6.463075277E-11
7.43E-04	9.050522816E-11
7.44E-04	1.259997291E-10
7.45E-04	1.743906582E-10
7.46E-04	2.399544056E-10
7.47E-04	3.282301463E-10
7.48E-04	4.463369253E-10
7.49E-04	6.033512255E-10
7.5E-04	8.107501005E-10
7.51E-04	1.082922957E-09
7.52E-04	1.437751955E-09
7.53E-04	1.89725645E-09
7.54E-04	2.488290715E-09
7.55E-04	3.243275989E-09
7.56E-04	4.200937547E-09
7.57E-04	5.407004814E-09
7.58E-04	6.914817452E-09
7.59E-04	8.78576308E-09
7.6E-04	1.108945312E-08
7.61E-04	1.390352294E-08
7.62E-04	1.731292208E-08
7.63E-04	2.140854091E-08
7.64E-04	2.628500445E-08
7.65E-04	3.203745312E-08
7.66E-04	3.875712825E-08
7.67E-04	4.652558891E-08
7.68E-04	5.54074103E-08
7.69E-04	6.544125534E-08
7.7E-04	7.662927299E-08
7.71E-04	8.892486208E-08
7.72E-04	1.022189484E-07
7.73E-04	1.163250554E-07
7.74E-04	1.309636038E-07
7.75E-04	1.457460429E-07
7.76E-04	1.601595981E-07
7.77E-04	1.7355359E-07
7.78E-04	1.851284408E-07
7.79E-04	1.93928604E-07
7.8E-04	1.988407223E-07
7.81E-04	1.98598309E-07
7.82E-04	1.917941444E-07
7.83E-04	1.769013583E-07
7.84E-04	1.523038155E-07
7.85E-04	1.163359386E-07
7.86E-04	6.733146993E-08
7.87E-04	3.679933046E-09
7.88E-04	-7.611129138E-08
7.89E-04	-1.733522507E-07
7.9E-04	-2.891069267E-07
7.91E-04	-4.241356219E-07
7.92E-04	-5.78848515E-07
7.93E-04	-7.532760415E-07
7.94E-04	-9.470617584E-07
7.95E-04	-1.159482917E-06
7.96E-04	-1.389503008E-06
7.97E-04	-1.635859024E-06
7.98E-04	-1.897184115E-06
7.99E-04	-2.172163704E-06
8.E-04	-2.459720119E-06
8.01E-04	-2.759217525E-06
8.02E-04	-3.070675599E-06
8.03E-04	-3.39497735E-06
8.04E-04	-3.734053862E-06
8.05E-04	-4.091027135E-06
8.06E-04	-4.470291622E-06
8.07E-04	-4.877516112E-06
8.08E-04	-5.319550226E-06
8.09E-04	-5.804224313E-06
8.1E-04	-6.340037736E-06
8.11E-04	-6.935738405E-06
8.12E-04	-7.599805439E-06
8.13E-04	-8.339856602E-06
8.14E-04	-9.162011834E-06
8.15E-04	-1.007025304E-05
8.16E-04	-1.106582731E-05
8.17E-04	-1.214674505E-05
8.18E-04	-1.330742561E-05
8.19E-04	-1.453853918E-05
8.2E-04	-1.582708632E-05
8.21E-04	-1.715674307E-05
8.22E-04	-1.850848318E-05
8.23E-04	-1.986146809E-05
8.24E-04	-2.119417325E-05
8.25E-04	-2.248569511E-05
8.26E-04	-2.3717161E-05
8.27E-04	-2.487314509E-05
8.28E-04	-2.594298086E-05
8.29E-04	-2.692185591E-05
8.3E-04	-2.781157771E-05
8.31E-04	-2.862091167E-05
8.32E-04	-2.936541574E-05
8.33E-04	-3.006673E-05
8.34E-04	-3.075132368E-05
8.35E-04	-3.14487474E-05
8.36E-04	-3.218948307E-05
8.37E-04	-3.30025253E-05
8.38E-04	-3.39128685E-05
8.39E-04	-3.4939108E-05
8.4E-04	-3.60913772E-05
8.41E-04	-3.73698276E-05
8.42E-04	-3.876382129E-05
8.43E-04	-4.025196281E-05
8.44E-04	-4.180305366E-05
8.45E-04	-4.337798872E-05
8.46E-04	-4.49325112E-05
8.47E-04	-4.642062436E-05
8.48E-04	-4.779837826E-05
8.49E-04	-4.902773347E-05
8.5E-04	-5.00802068E-05
8.51E-04	-5.093996222E-05
8.52E-04	-5.160594699E-05
8.53E-04	-5.209270264E-05
8.54E-04	-5.242967079E-05
8.55E-04	-5.265905491E-05
8.56E-04	-5.283239828E-05
8.57E-04	-5.300598238E-05
8.58E-04	-5.323517894E-05
8.59E-04	-5.35681994E-05
8.6E-04	-5.404008103E-05
8.61E-04	-5.466778109E-05
8.62E-04	-5.544681256E-05
8.63E-04	-5.634945698E-05
8.64E-04	-5.732477808E-05
8.65E-04	-5.830116998E-05
8.66E-04	-5.9192076E-05
8.67E-04	-5.990444697E-05
8.68E-04	-6.034845532E-05
8.69E-04	-6.044720972E-05
8.7E-04	-6.014643936E-05
8.71E-04	-5.942449001E-05
8.72E-04	-5.830149307E-05
8.73E-04	-5.684489762E-05
8.74E-04	-5.516925702E-05
8.75E-04	-5.343103641E-05
8.76E-04	-5.182082648E-05
8.77E-04	-5.055340975E-05
8.78E-04	-4.98532186E-05
8.79E-04	-4.993359399E-05
8.8E-04	-5.097307521E-05
8.81E-04	-5.309492499E-05
8.82E-04	-5.635277622E-05
8.83E-04	-6.071953659E-05
8.84E-04	-6.607660232E-05
8.85E-04	-7.220704401E-05
8.86E-04	-7.880076403E-05
8.87E-04	-8.54742357E-05
8.88E-04	-9.179779431E-05
8.89E-04	-9.732209024E-05
8.9E-04	-1.016044715E-04
8.91E-04	-1.042429074E-04
8.92E-04	-1.049185508E-04
8.93E-04	-1.034354328E-04
8.94E-04	-9.974432426E-05
8.95E-04	-9.395068169E-05
8.96E-04	-8.631697554E-05
8.97E-04	-7.72633653E-05
8.98E-04	-6.735668817E-05
8.99E-04	-5.727674083E-05
9.E-04	-4.776398471E-05
9.01E-04	-3.95645655E-05
9.02E-04	-3.338191427E-05
9.03E-04	-2.982975895E-05
9.04E-04	-2.937981832E-05
9.05E-04	-3.231026658E-05
9.06E-04	-3.866964735E-05
9.07E-04	-4.82639476E-05
9.08E-04	-6.066257474E-05
9.09E-04	-7.521689599E-05
9.1E-04	-9.109131853E-05
9.11E-04	-1.073098913E-04
9.12E-04	-1.228179548E-04
9.13E-04	-1.365547929E-04
9.14E-04	-1.475317778E-04
9.15E-04	-1.549078787E-04
9.16E-04	-1.580529761E-04
9.17E-04	-1.565953237E-04
9.18E-04	-1.504576705E-04
9.19E-04	-1.398832642E-04
9.2E-04	-1.254398734E-04
9.21E-04	-1.079885164E-04
9.22E-04	-8.862238821E-05
9.23E-04	-6.859620994E-05
9.24E-04	-4.925364029E-05
9.25E-04	-3.193922327E-05
9.26E-04	-1.788831409E-05
9.27E-04	-8.117669699E-06
9.28E-04	-3.345344627E-06
9.29E-04	-3.93862943E-06
9.3E-04	-9.870049982E-06
9.31E-04	-2.068667646E-05
9.32E-04	-3.552588417E-05
9.33E-04	-5.318829006E-05
9.34E-04	-7.223396896E-05
9.35E-04	-9.107320423E-05
9.36E-04	-1.080723918E-04
9.37E-04	-1.217038739E-04
9.38E-04	-1.307100306E-04
9.39E-04	-1.342170495E-04
9.4E-04	-1.317871838E-04
9.41E-04	-1.23461324E-04
9.42E-04	-1.098109277E-04
9.43E-04	-9.193779519E-05
9.44E-04	-7.136994908E-05
9.45E-04	-4.990183063E-05
9.46E-04	-2.946234098E-05
9.47E-04	-1.200454484E-05
9.48E-04	6.574259108E-07
9.49E-04	7.064785699E-06
9.5E-04	6.28234424E-06
9.51E-04	-2.041011995E-06
9.52E-04	-1.765408319E-05
9.53E-04	-3.965799773E-05
9.54E-04	-6.648829066E-05
9.55E-04	-9.601803416E-05
9.56E-04	-1.257542703E-04
9.57E-04	-1.530165214E-04
9.58E-04	-1.750796935E-04
9.59E-04	-1.893696664E-04
9.6E-04	-1.937288946E-04
9.61E-04	-1.866423811E-04
9.62E-04	-1.673586439E-04
9.63E-04	-1.359816556E-04
9.64E-04	-9.358992142E-05
9.65E-04	-4.228320531E-05
9.66E-04	1.494349026E-05
9.67E-04	7.44113539E-05
9.68E-04	1.319164098E-04
9.69E-04	1.829008756E-04
9.7E-04	2.228100547E-04
9.71E-04	2.475841783E-04
9.72E-04	2.540250244E-04
9.73E-04	2.399615054E-04
9.74E-04	2.044395934E-04
9.75E-04	1.48055911E-04
9.76E-04	7.318274918E-05
9.77E-04	-1.617401956E-05
9.78E-04	-1.147331443E-04
9.79E-04	-2.162032023E-04
9.8E-04	-3.135031854E-04
9.81E-04	-3.992383121E-04
9.82E-04	-4.664227914E-04
9.83E-04	-5.090926612E-04
9.84E-04	-5.226644783E-04
9.85E-04	-5.042855684E-04
9.86E-04	-4.53286667E-04
9.87E-04	-3.714348932E-04
9.88E-04	-2.627706243E-04
9.89E-04	-1.332841272E-04
9.9E-04	9.298775486E-06
9.91E-04	1.558383297E-04
9.92E-04	2.965079487E-04
9.93E-04	4.216864391E-04
9.94E-04	5.225575022E-04
9.95E-04	5.914916751E-04
9.96E-04	6.226363635E-04
9.97E-04	6.126457834E-04
9.98E-04	5.61010204E-04
9.99E-04	4.698847207E-04
1.E-03	3.439308046E-04
1.001E-03	1.903630569E-04
1.002E-03	1.869868614E-05
1.003E-03	-1.600758797E-04
1.004E-03	-3.344105389E-04
1.005E-03	-4.927066025E-04
1.006E-03	-6.238088267E-04
1.007E-03	-7.179522297E-04
1.008E-03	-7.677995119E-04
1.009E-03	-7.689191943E-04
1.01E-03	-7.198568259E-04
1.011E-03	-6.223991995E-04
1.012E-03	-4.819191168E-04
1.013E-03	-3.071364435E-04
1.014E-03	-1.092813529E-04
1.015E-03	9.866576638E-05
1.016E-03	3.025018584E-04
1.017E-03	4.876892565E-04
1.018E-03	6.407567462E-04
1.019E-03	7.504994668E-04
1.02E-03	8.085454165E-04
1.021E-03	8.097919398E-04
1.022E-03	7.531317496E-04
1.023E-03	6.419648311E-04
1.024E-03	4.839075037E-04
1.025E-03	2.900031433E-04
1.026E-03	7.403329007E-05
1.027E-03	-1.481912506E-04
1.028E-03	-3.600179318E-04
1.029E-03	-5.4543825E-04
1.03E-03	-6.902754743E-04
1.031E-03	-7.830061671E-04
1.032E-03	-8.15611489E-04
1.033E-03	-7.844426637E-04
1.034E-03	-6.906111978E-04
1.035E-03	-5.39759891E-04
1.036E-03	-3.416299769E-04
1.037E-03	-1.096710398E-04
1.038E-03	1.396177844E-04
1.039E-03	3.879300602E-04
1.04E-03	6.167491036E-04
1.041E-03	8.087941991E-04
1.042E-03	9.491155045E-04
1.043E-03	1.026014606E-03
1.044E-03	1.031926904E-03
1.045E-03	9.640988531E-04
1.046E-03	8.248299757E-04
1.047E-03	6.213496936E-04
1.048E-03	3.655887742E-04
1.049E-03	7.381543717E-05
1.05E-03	-2.342308105E-04
1.051E-03	-5.368181569E-04
1.052E-03	-8.118867174E-04
1.053E-03	-1.038535731E-03
1.054E-03	-1.198519948E-03
1.055E-03	-1.277915117E-03
1.056E-03	-1.268443772E-03
1.057E-03	-1.167885953E-03
1.058E-03	-9.798738188E-04
1.059E-03	-7.137924028E-04
1.06E-03	-3.847361263E-04
1.061E-03	-1.283403716E-05
1.062E-03	3.781426909E-04
1.063E-03	7.622591227E-04
1.064E-03	1.112808646E-03
1.065E-03	1.404147064E-03
1.066E-03	1.613996429E-03
1.067E-03	1.725350065E-03
1.068E-03	1.727483802E-03
1.069E-03	1.61664771E-03
1.07E-03	1.396887534E-03
1.071E-03	1.080331102E-03
1.072E-03	6.861898973E-04
1.073E-03	2.389323791E-04
1.074E-03	-2.333979359E-04
1.075E-03	-7.006761617E-04
1.076E-03	-1.132606174E-03
1.077E-03	-1.500932995E-03
1.078E-03	-1.78118567E-03
1.079E-03	-1.953849562E-03
1.08E-03	-2.005638914E-03
1.081E-03	-1.930938863E-03
1.082E-03	-1.732547427E-03
1.083E-03	-1.421314615E-03
1.084E-03	-1.01539166E-03
1.085E-03	-5.39580973E-04
1.086E-03	-2.411570009E-05
1.087E-03	4.977205912E-04
1.088E-03	9.923665588E-04
1.089E-03	1.428054909E-03
1.09E-03	1.776368381E-03
1.091E-03	2.014127195E-03
1.092E-03	2.125425673E-03
1.093E-03	2.102835469E-03
1.094E-03	1.947600727E-03
1.095E-03	1.669488654E-03
1.096E-03	1.286352852E-03
1.097E-03	8.227789696E-04
1.098E-03	3.079423252E-04
1.099E-03	-2.262808684E-04
1.1E-03	-7.46616535E-04
1.101E-03	-1.220006296E-03
1.102E-03	-1.616064069E-03
1.103E-03	-1.909547938E-03
1.104E-03	-2.081885892E-03
1.105E-03	-2.121948862E-03
1.106E-03	-2.026749744E-03
1.107E-03	-1.802004982E-03
1.108E-03	-1.462000475E-03
1.109E-03	-1.028707611E-03
1.11E-03	-5.305511593E-04
1.111E-03	-8.611038936E-07
1.112E-03	5.243716639E-04
1.113E-03	1.009410554E-03
1.114E-03	1.421647273E-03
1.115E-03	1.733794386E-03
1.116E-03	1.925488786E-03
1.117E-03	1.98471027E-03
1.118E-03	1.908874991E-03
1.119E-03	1.704945658E-03
1.12E-03	1.388313526E-03
1.121E-03	9.810651636E-04
1.122E-03	5.103288564E-04
1.123E-03	6.638208977E-06
1.124E-03	-4.980819293E-04
1.125E-03	-9.726663494E-04
1.126E-03	-1.38832697E-03
1.127E-03	-1.719758592E-03
1.128E-03	-1.946441073E-03
1.129E-03	-2.054172641E-03
1.13E-03	-2.035891334E-03
1.131E-03	-1.891488676E-03
1.132E-03	-1.62772753E-03
1.133E-03	-1.258895808E-03
1.134E-03	-8.068841946E-04
1.135E-03	-2.994066416E-04
1.136E-03	2.32516088E-04
1.137E-03	7.559617435E-04
1.138E-03	1.23701196E-03
1.139E-03	1.643140068E-03
1.14E-03	1.946678807E-03
1.141E-03	2.126982551E-03
1.142E-03	2.170982441E-03
1.143E-03	2.074138711E-03
1.144E-03	1.841910409E-03
1.145E-03	1.489383975E-03
1.146E-03	1.038746093E-03
1.147E-03	5.174142773E-04
1.148E-03	-4.220782994E-05
1.149E-03	-6.041735777E-04
1.15E-03	-1.133066293E-03
1.151E-03	-1.597694781E-03
1.152E-03	-1.971892387E-03
1.153E-03	-2.234517655E-03
1.154E-03	-2.37123174E-03
1.155E-03	-2.37637357E-03
1.156E-03	-2.252305242E-03
1.157E-03	-2.007637324E-03
1.158E-03	-1.657091184E-03
1.159E-03	-1.22185406E-03
1.16E-03	-7.275461712E-04
1.161E-03	-2.008683727E-04
1.162E-03	3.315360557E-04
1.163E-03	8.422603263E-04
1.164E-03	1.304028044E-03
1.165E-03	1.692864211E-03
1.166E-03	1.990007225E-03
1.167E-03	2.18121567E-03
1.168E-03	2.256453112E-03
1.169E-03	2.211538885E-03
1.17E-03	2.049102513E-03
1.171E-03	1.777185522E-03
1.172E-03	1.408155279E-03
1.173E-03	9.598284168E-04
1.174E-03	4.560232389E-04
1.175E-03	-7.59446066E-05
1.176E-03	-6.082648594E-04
1.177E-03	-1.113063249E-03
1.178E-03	-1.562170361E-03
1.179E-03	-1.929356151E-03
1.18E-03	-2.193543363E-03
1.181E-03	-2.339867278E-03
1.182E-03	-2.359555192E-03
1.183E-03	-2.251271502E-03
1.184E-03	-2.022732379E-03
1.185E-03	-1.689756175E-03
1.186E-03	-1.273728461E-03
1.187E-03	-8.003684035E-04
1.188E-03	-2.992223703E-04
1.189E-03	1.986309261E-04
1.19E-03	6.639764699E-04
1.191E-03	1.071246574E-03
1.192E-03	1.398837236E-03
1.193E-03	1.630189148E-03
1.194E-03	1.755516394E-03
1.195E-03	1.772214148E-03
1.196E-03	1.684029909E-03
1.197E-03	1.500693627E-03
1.198E-03	1.237806944E-03
1.199E-03	9.153882878E-04
1.2E-03	5.554072399E-04
1.201E-03	1.801538843E-04
1.202E-03	-1.884524258E-04
1.203E-03	-5.300349078E-04
1.204E-03	-8.273176648E-04
1.205E-03	-1.066637208E-03
1.206E-03	-1.237594049E-03
1.207E-03	-1.333448222E-03
1.208E-03	-1.352164127E-03
1.209E-03	-1.296392602E-03
1.21E-03	-1.172356678E-03
1.211E-03	-9.893856339E-04
1.212E-03	-7.60172249E-04
1.213E-03	-4.999435073E-04
1.214E-03	-2.245219862E-04
1.215E-03	5.066121279E-05
1.216E-03	3.104529361E-04
1.217E-03	5.409168877E-04
1.218E-03	7.313581715E-04
1.219E-03	8.747867383E-04
1.22E-03	9.664191022E-04
1.221E-03	1.003007905E-03
1.222E-03	9.837570331E-04
1.223E-03	9.102717951E-04
1.224E-03	7.850606412E-04
1.225E-03	6.115047255E-04
1.226E-03	3.957776323E-04
1.227E-03	1.472209195E-04
1.228E-03	-1.238051618E-04
1.229E-03	-4.068662411E-04
1.23E-03	-6.896703419E-04
1.231E-03	-9.573194537E-04
1.232E-03	-1.194646058E-03
1.233E-03	-1.388033672E-03
1.234E-03	-1.524348029E-03
1.235E-03	-1.590499738E-03
1.236E-03	-1.576255304E-03
1.237E-03	-1.476569184E-03
1.238E-03	-1.290174357E-03
1.239E-03	-1.018123343E-03
1.24E-03	-6.662309134E-04
1.241E-03	-2.478298212E-04
1.242E-03	2.180192979E-04
1.243E-03	7.098109088E-04
1.244E-03	1.202917104E-03
1.245E-03	1.667534593E-03
1.246E-03	2.071303719E-03
1.247E-03	2.384556935E-03
1.248E-03	2.581615098E-03
1.249E-03	2.639541274E-03
1.25E-03	2.541189914E-03
1.251E-03	2.281236866E-03
1.252E-03	1.867163077E-03
1.253E-03	1.315211272E-03
1.254E-03	6.495708902E-04
1.255E-03	-9.430267885E-05
1.256E-03	-8.707498783E-04
1.257E-03	-1.631288837E-03
1.258E-03	-2.329597991E-03
1.259E-03	-2.920670741E-03
1.26E-03	-3.362057564E-03
1.261E-03	-3.620963537E-03
1.262E-03	-3.679014257E-03
1.263E-03	-3.529515761E-03
1.264E-03	-3.174766869E-03
1.265E-03	-2.629647035E-03
1.266E-03	-1.924696724E-03
1.267E-03	-1.101545886E-03
1.268E-03	-2.065335338E-04
1.269E-03	7.095383551E-04
1.27E-03	1.590143205E-03
1.271E-03	2.378450224E-03
1.272E-03	3.025450634E-03
1.273E-03	3.491734808E-03
1.274E-03	3.745486131E-03
1.275E-03	3.765906703E-03
1.276E-03	3.55038707E-03
1.277E-03	3.115319817E-03
1.278E-03	2.490130256E-03
1.279E-03	1.714253877E-03
1.28E-03	8.39222775E-04
1.281E-03	-7.287331836E-05
1.282E-03	-9.576053643E-04
1.283E-03	-1.754898637E-03
1.284E-03	-2.409920866E-03
1.285E-03	-2.875105298E-03
1.286E-03	-3.117526293E-03
1.287E-03	-3.124235871E-03
1.288E-03	-2.899542652E-03
1.289E-03	-2.460663701E-03
1.29E-03	-1.839271973E-03
1.291E-03	-1.084157412E-03
1.292E-03	-2.565720739E-04
1.293E-03	5.788956994E-04
1.294E-03	1.359166083E-03
1.295E-03	2.023687251E-03
1.296E-03	2.51876328E-03
1.297E-03	2.80463197E-03
1.298E-03	2.857978672E-03
1.299E-03	2.669897022E-03
1.3E-03	2.246900224E-03
1.301E-03	1.61562001E-03
1.302E-03	8.22658514E-04
1.303E-03	-7.315621873E-05
1.304E-03	-1.007884685E-03
1.305E-03	-1.913698782E-03
1.306E-03	-2.719968742E-03
1.307E-03	-3.359641257E-03
1.308E-03	-3.776671903E-03
1.309E-03	-3.929219296E-03
1.31E-03	-3.79138134E-03
1.311E-03	-3.357362911E-03
1.312E-03	-2.644436167E-03
1.313E-03	-1.690061337E-03
1.314E-03	-5.468246905E-04
1.315E-03	7.187120926E-04
1.316E-03	2.025518492E-03
1.317E-03	3.282790601E-03
1.318E-03	4.399501968E-03
1.319E-03	5.292102165E-03
1.32E-03	5.888304884E-03
1.321E-03	6.131194221E-03
1.322E-03	5.985056362E-03
1.323E-03	5.439206645E-03
1.324E-03	4.508649731E-03
1.325E-03	3.234911241E-03
1.326E-03	1.687219238E-03
1.327E-03	-4.080087017E-05
1.328E-03	-1.840148423E-03
1.329E-03	-3.595524413E-03
1.33E-03	-5.190711269E-03
1.331E-03	-6.513861923E-03
1.332E-03	-7.466354822E-03
1.333E-03	-7.972317029E-03
1.334E-03	-7.984554832E-03
1.335E-03	-7.487632186E-03
1.336E-03	-6.500222847E-03
1.337E-03	-5.075037301E-03
1.338E-03	-3.294352801E-03
1.339E-03	-1.263784489E-03
1.34E-03	8.924487295E-04
1.341E-03	3.036817993E-03
1.342E-03	5.028220427E-03
1.343E-03	6.73448553E-03
1.344E-03	8.042035101E-03
1.345E-03	8.861184986E-03
1.346E-03	9.130694273E-03
1.347E-03	8.823218942E-03
1.348E-03	7.948741808E-03
1.349E-03	6.554049295E-03
1.35E-03	4.720259175E-03
1.351E-03	2.559455814E-03
1.352E-03	2.07810686E-04
1.353E-03	-2.185608213E-03
1.354E-03	-4.469769264E-03
1.355E-03	-6.49878789E-03
1.356E-03	-8.138447817E-03
1.357E-03	-9.276352056E-03
1.358E-03	-9.832860419E-03
1.359E-03	-9.766782072E-03
1.36E-03	-9.075811485E-03
1.361E-03	-7.796304885E-03
1.362E-03	-6.002804575E-03
1.363E-03	-3.803486733E-03
1.364E-03	-1.33161105E-03
1.365E-03	1.26250993E-03
1.366E-03	3.818360893E-03
1.367E-03	6.175287532E-03
1.368E-03	8.186113203E-03
1.369E-03	9.727796485E-03
1.37E-03	1.070559007E-02
1.371E-03	1.105573613E-02
1.372E-03	1.075121635E-02
1.373E-03	9.806345776E-03
1.374E-03	8.274541302E-03
1.375E-03	6.241990519E-03
1.376E-03	3.823059685E-03
1.377E-03	1.155802062E-03
1.378E-03	-1.607622454E-03
1.379E-03	-4.313078371E-03
1.38E-03	-6.812011758E-03
1.381E-03	-8.965470922E-03
1.382E-03	-1.065201991E-02
1.383E-03	-1.177899608E-02
1.384E-03	-1.228814899E-02
1.385E-03	-1.215375092E-02
1.386E-03	-1.138157627E-02
1.387E-03	-1.0011992E-02
1.388E-03	-8.119404085E-03
1.389E-03	-5.803994536E-03
1.39E-03	-3.183253553E-03
1.391E-03	-3.88773412E-04
1.392E-03	2.437797714E-03
1.393E-03	5.154977065E-03
1.394E-03	7.631622808E-03
1.395E-03	9.750443737E-03
1.396E-03	1.140990263E-02
1.397E-03	1.2531396E-02
1.398E-03	1.306690338E-02
1.399E-03	1.299878408E-02
1.4E-03	1.233494595E-02
1.401E-03	1.110844414E-02
1.402E-03	9.380239244E-03
1.403E-03	7.236167615E-03
1.404E-03	4.777863825E-03
1.405E-03	2.116461641E-03
1.406E-03	-6.288019382E-04
1.407E-03	-3.334668699E-03
1.408E-03	-5.883113647E-03
1.409E-03	-8.168116898E-03
1.41E-03	-1.009616626E-02
1.411E-03	-1.158755805E-02
1.412E-03	-1.258314381E-02
1.413E-03	-1.304955349E-02
1.414E-03	-1.297647739E-02
1.415E-03	-1.237179271E-02
1.416E-03	-1.126243155E-02
1.417E-03	-9.697390377E-03
1.418E-03	-7.744902068E-03
1.419E-03	-5.485640316E-03
1.42E-03	-3.009417288E-03
1.421E-03	-4.147169962E-04
1.422E-03	2.195382139E-03
1.423E-03	4.720115556E-03
1.424E-03	7.063984383E-03
1.425E-03	9.135987147E-03
1.426E-03	1.085253609E-02
1.427E-03	1.214514898E-02
1.428E-03	1.296509441E-02
1.429E-03	1.328137957E-02
1.43E-03	1.307836648E-02
1.431E-03	1.235817092E-02
1.432E-03	1.114399441E-02
1.433E-03	9.479350763E-03
1.434E-03	7.425107641E-03
1.435E-03	5.058063175E-03
1.436E-03	2.469397297E-03
1.437E-03	-2.399704488E-04
1.438E-03	-2.96473074E-03
1.439E-03	-5.597310938E-03
1.44E-03	-8.028760635E-03
1.441E-03	-1.015356996E-02
1.442E-03	-1.187809024E-02
1.443E-03	-1.312676253E-02
1.444E-03	-1.384347022E-02
1.445E-03	-1.399156607E-02
1.446E-03	-1.355605853E-02
1.447E-03	-1.254670292E-02
1.448E-03	-1.099927435E-02
1.449E-03	-8.974781073E-03
1.45E-03	-6.55736803E-03
1.451E-03	-3.850401513E-03
1.452E-03	-9.706419354E-04
1.453E-03	1.95753639E-03
1.454E-03	4.806218503E-03
1.455E-03	7.447519838E-03
1.456E-03	9.759131366E-03
1.457E-03	1.163216988E-02
1.458E-03	1.297882613E-02
1.459E-03	1.373701841E-02
1.46E-03	1.387187793E-02
1.461E-03	1.337651104E-02
1.462E-03	1.227368299E-02
1.463E-03	1.061677966E-02
1.464E-03	8.487655917E-03
1.465E-03	5.991952044E-03
1.466E-03	3.253863541E-03
1.467E-03	4.099393436E-04
1.468E-03	-2.39932062E-03
1.469E-03	-5.038021871E-03
1.47E-03	-7.380527502E-03
1.471E-03	-9.31554566E-03
1.472E-03	-1.075232778E-02
1.473E-03	-1.162806512E-02
1.474E-03	-1.191167243E-02
1.475E-03	-1.160287967E-02
1.476E-03	-1.073055344E-02
1.477E-03	-9.352082886E-03
1.478E-03	-7.550880189E-03
1.479E-03	-5.430349148E-03
1.48E-03	-3.107395807E-03
1.481E-03	-7.077588054E-04
1.482E-03	1.639551994E-03
1.483E-03	3.811138825E-03
1.484E-03	5.698058815E-03
1.485E-03	7.210227615E-03
1.486E-03	8.278191243E-03
1.487E-03	8.856886322E-03
1.488E-03	8.930349367E-03
1.489E-03	8.51235543E-03
1.49E-03	7.642926145E-03
1.491E-03	6.3853515E-03
1.492E-03	4.824079881E-03
1.493E-03	3.058979945E-03
1.494E-03	1.19608451E-03
1.495E-03	-6.589790268E-04
1.496E-03	-2.402978944E-03
1.497E-03	-3.938475778E-03
1.498E-03	-5.182004981E-03
1.499E-03	-6.071624399E-03
1.5E-03	-6.568611639E-03
1.501E-03	-6.656333389E-03
1.502E-03	-6.340933265E-03
1.503E-03	-5.651879097E-03
1.504E-03	-4.638750387E-03
1.505E-03	-3.366731572E-03
1.506E-03	-1.914763231E-03
1.507E-03	-3.736376422E-04
1.508E-03	1.160933626E-03
1.509E-03	2.597796624E-03
1.51E-03	3.85538806E-03
1.511E-03	4.86207038E-03
1.512E-03	5.558292554E-03
1.513E-03	5.902739194E-03
1.514E-03	5.877131117E-03
1.515E-03	5.486191915E-03
1.516E-03	4.756010575E-03
1.517E-03	3.733473133E-03
1.518E-03	2.483790782E-03
1.519E-03	1.084077038E-03
1.52E-03	-3.826150413E-04
1.521E-03	-1.828959671E-03
1.522E-03	-3.16517217E-03
1.523E-03	-4.306915963E-03
1.524E-03	-5.185694757E-03
1.525E-03	-5.753042643E-03
1.526E-03	-5.978461401E-03
1.527E-03	-5.84911821E-03
1.528E-03	-5.373314739E-03
1.529E-03	-4.581046061E-03
1.53E-03	-3.519272857E-03
1.531E-03	-2.248109355E-03
1.532E-03	-8.403867337E-04
1.533E-03	6.21797654E-04
1.534E-03	2.056094073E-03
1.535E-03	3.386537133E-03
1.536E-03	4.542722604E-03
1.537E-03	5.458988954E-03
1.538E-03	6.081016631E-03
1.539E-03	6.374001671E-03
1.54E-03	6.323158113E-03
1.541E-03	5.929501063E-03
1.542E-03	5.209978522E-03
1.543E-03	4.200871772E-03
1.544E-03	2.956013444E-03
1.545E-03	1.540082453E-03
1.546E-03	2.552771848E-05
1.547E-03	-1.506307132E-03
1.548E-03	-2.969078544E-03
1.549E-03	-4.282217343E-03
1.55E-03	-5.37797119E-03
1.551E-03	-6.199340276E-03
1.552E-03	-6.698480987E-03
1.553E-03	-6.843621974E-03
1.554E-03	-6.626741827E-03
1.555E-03	-6.061850934E-03
1.556E-03	-5.178713226E-03
1.557E-03	-4.022303358E-03
1.558E-03	-2.655050521E-03
1.559E-03	-1.152086043E-03
1.56E-03	4.0790693E-04
1.561E-03	1.945648389E-03
1.562E-03	3.37964963E-03
1.563E-03	4.631399435E-03
1.564E-03	5.636602918E-03
1.565E-03	6.349315919E-03
1.566E-03	6.736713124E-03
1.567E-03	6.777498266E-03
1.568E-03	6.469026327E-03
1.569E-03	5.83157702E-03
1.57E-03	4.902741042E-03
1.571E-03	3.731216319E-03
1.572E-03	2.377521541E-03
1.573E-03	9.141123061E-04
1.574E-03	-5.82018233E-04
1.575E-03	-2.03668843E-03
1.576E-03	-3.378001143E-03
1.577E-03	-4.53518631E-03
1.578E-03	-5.446209651E-03
1.579E-03	-6.067684046E-03
1.58E-03	-6.374984692E-03
1.581E-03	-6.355673731E-03
1.582E-03	-6.008953834E-03
1.583E-03	-5.351601869E-03
1.584E-03	-4.41913268E-03
1.585E-03	-3.259931882E-03
1.586E-03	-1.931863757E-03
1.587E-03	-5.036738607E-04
1.588E-03	9.479315089E-04
1.589E-03	2.347673823E-03
1.59E-03	3.6272208E-03
1.591E-03	4.722869878E-03
1.592E-03	5.575657458E-03
1.593E-03	6.139657727E-03
1.594E-03	6.388918843E-03
1.595E-03	6.315261965E-03
1.596E-03	5.924084977E-03
1.597E-03	5.235965115E-03
1.598E-03	4.288776676E-03
1.599E-03	3.133694705E-03
1.6E-03	1.830136475E-03
1.601E-03	4.457194381E-04
1.602E-03	-9.443426581E-04
1.603E-03	-2.265147805E-03
1.604E-03	-3.451391996E-03
1.605E-03	-4.448937546E-03
1.606E-03	-5.21213227E-03
1.607E-03	-5.706279285E-03
1.608E-03	-5.914140026E-03
1.609E-03	-5.837817432E-03
1.61E-03	-5.495042864E-03
1.611E-03	-4.916295237E-03
1.612E-03	-4.143750089E-03
1.613E-03	-3.227230797E-03
1.614E-03	-2.21788079E-03
1.615E-03	-1.165854881E-03
1.616E-03	-1.219833467E-04
1.617E-03	8.63961333E-04
1.618E-03	1.750169709E-03
1.619E-03	2.507353098E-03
1.62E-03	3.116576895E-03
1.621E-03	3.565828551E-03
1.622E-03	3.850525806E-03
1.623E-03	3.974858488E-03
1.624E-03	3.949978833E-03
1.625E-03	3.791672555E-03
1.626E-03	3.520468903E-03
1.627E-03	3.160868308E-03
1.628E-03	2.736809919E-03
1.629E-03	2.267894527E-03
1.63E-03	1.7710179E-03
1.631E-03	1.263577607E-03
1.632E-03	7.622181767E-04
1.633E-03	2.790346139E-04
1.634E-03	-1.787545621E-04
1.635E-03	-6.057344942E-04
1.636E-03	-9.9664245E-04
1.637E-03	-1.346923423E-03
1.638E-03	-1.652207691E-03
1.639E-03	-1.906735016E-03
1.64E-03	-2.104310668E-03
1.641E-03	-2.241509654E-03
1.642E-03	-2.318064188E-03
1.643E-03	-2.333213658E-03
1.644E-03	-2.283847456E-03
1.645E-03	-2.168009534E-03
1.646E-03	-1.988653399E-03
1.647E-03	-1.752457546E-03
1.648E-03	-1.467317329E-03
1.649E-03	-1.143586701E-03
1.65E-03	-7.956378205E-04
1.651E-03	-4.387891077E-04
1.652E-03	-8.586822122E-05
1.653E-03	2.506199399E-04
1.654E-03	5.553002861E-04
1.655E-03	8.131795385E-04
1.656E-03	1.015471296E-03
1.657E-03	1.15930364E-03
1.658E-03	1.243359296E-03
1.659E-03	1.267890903E-03
1.66E-03	1.238440186E-03
1.661E-03	1.165639575E-03
1.662E-03	1.061054041E-03
1.663E-03	9.361132941E-04
1.664E-03	8.047042151E-04
1.665E-03	6.824557919E-04
1.666E-03	5.813430775E-04
1.667E-03	5.070675E-04
1.668E-03	4.626346489E-04
1.669E-03	4.510821723E-04
1.67E-03	4.717197162E-04
1.671E-03	5.156578855E-04
1.672E-03	5.680363839E-04
1.673E-03	6.13112406E-04
1.674E-03	6.342864237E-04
1.675E-03	6.116731722E-04
1.676E-03	5.254224543E-04
1.677E-03	3.627561628E-04
1.678E-03	1.194453002E-04
1.679E-03	-2.038342853E-04
1.68E-03	-6.008306344E-04
1.681E-03	-1.053917443E-03
1.682E-03	-1.533021373E-03
1.683E-03	-2.002275114E-03
1.684E-03	-2.425301901E-03
1.685E-03	-2.764140226E-03
1.686E-03	-2.979178519E-03
1.687E-03	-3.035897334E-03
1.688E-03	-2.911948788E-03
1.689E-03	-2.597169814E-03
1.69E-03	-2.090992023E-03
1.691E-03	-1.405103902E-03
1.692E-03	-5.68072186E-04
1.693E-03	3.769824601E-04
1.694E-03	1.380054807E-03
1.695E-03	2.387454305E-03
1.696E-03	3.339783624E-03
1.697E-03	4.174301025E-03
1.698E-03	4.833965334E-03
1.699E-03	5.273322154E-03
1.7E-03	5.456652666E-03
1.701E-03	5.357437438E-03
1.702E-03	4.965331478E-03
1.703E-03	4.291996562E-03
1.704E-03	3.366985397E-03
1.705E-03	2.230452516E-03
1.706E-03	9.335658029E-04
1.707E-03	-4.572521712E-04
1.708E-03	-1.863969135E-03
1.709E-03	-3.207592655E-03
1.71E-03	-4.414215928E-03
1.711E-03	-5.414495452E-03
1.712E-03	-6.146728134E-03
1.713E-03	-6.566304298E-03
1.714E-03	-6.65088536E-03
1.715E-03	-6.39612848E-03
1.716E-03	-5.812195406E-03
1.717E-03	-4.92883202E-03
1.718E-03	-3.799810196E-03
1.719E-03	-2.495856211E-03
1.72E-03	-1.092609331E-03
1.721E-03	3.331394628E-04
1.722E-03	1.701002903E-03
1.723E-03	2.930853823E-03
1.724E-03	3.953477779E-03
1.725E-03	4.716324212E-03
1.726E-03	5.181872576E-03
1.727E-03	5.329132593E-03
1.728E-03	5.161249689E-03
1.729E-03	4.707729147E-03
1.73E-03	4.015693421E-03
1.731E-03	3.141621141E-03
1.732E-03	2.152746107E-03
1.733E-03	1.128799024E-03
1.734E-03	1.524131327E-04
1.735E-03	-7.051191169E-04
1.736E-03	-1.388618494E-03
1.737E-03	-1.856076215E-03
1.738E-03	-2.08082434E-03
1.739E-03	-2.059340909E-03
1.74E-03	-1.812531055E-03
1.741E-03	-1.378045718E-03
1.742E-03	-8.054219367E-04
1.743E-03	-1.584707296E-04
1.744E-03	4.866689749E-04
1.745E-03	1.054538175E-03
1.746E-03	1.482537484E-03
1.747E-03	1.720863853E-03
1.748E-03	1.728934365E-03
1.749E-03	1.482211313E-03
1.75E-03	9.839337453E-04
1.751E-03	2.657729786E-04
1.752E-03	-6.218203157E-04
1.753E-03	-1.614473169E-03
1.754E-03	-2.631869819E-03
1.755E-03	-3.582496513E-03
1.756E-03	-4.377857082E-03
1.757E-03	-4.94146873E-03
1.758E-03	-5.207226493E-03
1.759E-03	-5.121589453E-03
1.76E-03	-4.657098411E-03
1.761E-03	-3.821891101E-03
1.762E-03	-2.652880276E-03
1.763E-03	-1.205508372E-03
1.764E-03	4.44144902E-04
1.765E-03	2.194158459E-03
1.766E-03	3.92596619E-03
1.767E-03	5.522132478E-03
1.768E-03	6.873953166E-03
1.769E-03	7.880278875E-03
1.77E-03	8.454642747E-03
1.771E-03	8.540238081E-03
1.772E-03	8.114612158E-03
1.773E-03	7.182048963E-03
1.774E-03	5.772487601E-03
1.775E-03	3.951773561E-03
1.776E-03	1.823182996E-03
1.777E-03	-4.893473322E-04
1.778E-03	-2.856826659E-03
1.779E-03	-5.144386455E-03
1.78E-03	-7.209271909E-03
1.781E-03	-8.915334563E-03
1.782E-03	-1.015217756E-02
1.783E-03	-1.083912982E-02
1.784E-03	-1.092120236E-02
1.785E-03	-1.037566374E-02
1.786E-03	-9.223271019E-03
1.787E-03	-7.524691549E-03
1.788E-03	-5.366706307E-03
1.789E-03	-2.8596281E-03
1.79E-03	-1.439666919E-04
1.791E-03	2.617263938E-03
1.792E-03	5.262893538E-03
1.793E-03	7.649227039E-03
1.794E-03	9.64693326E-03
1.795E-03	1.114018448E-02
1.796E-03	1.204120057E-02
1.797E-03	1.230293363E-02
1.798E-03	1.191506687E-02
1.799E-03	1.089717002E-02
1.8E-03	9.303707064E-03
1.801E-03	7.22799525E-03
1.802E-03	4.78917655E-03
1.803E-03	2.114959331E-03
1.804E-03	-6.597238819E-04
1.805E-03	-3.387263449E-03
1.806E-03	-5.917916478E-03
1.807E-03	-8.121701415E-03
1.808E-03	-9.896759876E-03
1.809E-03	-1.116195172E-02
1.81E-03	-1.185625534E-02
1.811E-03	-1.195115908E-02
1.812E-03	-1.145601166E-02
1.813E-03	-1.040794033E-02
1.814E-03	-8.864703033E-03
1.815E-03	-6.910401894E-03
1.816E-03	-4.656013396E-03
1.817E-03	-2.222550088E-03
1.818E-03	2.743020235E-04
1.819E-03	2.720382055E-03
1.82E-03	4.996105179E-03
1.821E-03	6.988262173E-03
1.822E-03	8.608834749E-03
1.823E-03	9.79598274E-03
1.824E-03	1.050300507E-02
1.825E-03	1.06997039E-02
1.826E-03	1.038462068E-02
1.827E-03	9.585287599E-03
1.828E-03	8.345735474E-03
1.829E-03	6.723361456E-03
1.83E-03	4.797715124E-03
1.831E-03	2.668748775E-03
1.832E-03	4.393211169E-04
1.833E-03	-1.794645792E-03
1.834E-03	-3.93601903E-03
1.835E-03	-5.882014319E-03
1.836E-03	-7.538491289E-03
1.837E-03	-8.834688488E-03
1.838E-03	-9.719719458E-03
1.839E-03	-1.015404866E-02
1.84E-03	-1.01150959E-02
1.841E-03	-9.606944505E-03
1.842E-03	-8.655078833E-03
1.843E-03	-7.294903103E-03
1.844E-03	-5.574952125E-03
1.845E-03	-3.568283667E-03
1.846E-03	-1.368528434E-03
1.847E-03	9.274001824E-04
1.848E-03	3.22528402E-03
1.849E-03	5.42439978E-03
1.85E-03	7.415994039E-03
1.851E-03	9.098037646E-03
1.852E-03	1.038684863E-02
1.853E-03	1.121410147E-02
1.854E-03	1.152471909E-02
1.855E-03	1.128746577E-02
1.856E-03	1.050395522E-02
1.857E-03	9.202272997E-03
1.858E-03	7.427836302E-03
1.859E-03	5.247812335E-03
1.86E-03	2.759080592E-03
1.861E-03	8.103323941E-05
1.862E-03	-2.660680423E-03
1.863E-03	-5.33969049E-03
1.864E-03	-7.825102766E-03
1.865E-03	-9.986424935E-03
1.866E-03	-1.170833683E-02
1.867E-03	-1.289858799E-02
1.868E-03	-1.348565927E-02
1.869E-03	-1.342095703E-02
1.87E-03	-1.268991912E-02
1.871E-03	-1.131784405E-02
1.872E-03	-9.363349927E-03
1.873E-03	-6.911264781E-03
1.874E-03	-4.073845176E-03
1.875E-03	-9.912075168E-04
1.876E-03	2.179141834E-03
1.877E-03	5.277068945E-03
1.878E-03	8.14712782E-03
1.879E-03	1.064091311E-02
1.88E-03	1.262523249E-02
1.881E-03	1.399546331E-02
1.882E-03	1.46828028E-02
1.883E-03	1.465267645E-02
1.884E-03	1.390397604E-02
1.885E-03	1.247339599E-02
1.886E-03	1.043615772E-02
1.887E-03	7.897417949E-03
1.888E-03	4.982409501E-03
1.889E-03	1.833329682E-03
1.89E-03	-1.392860562E-03
1.891E-03	-4.534777782E-03
1.892E-03	-7.440884472E-03
1.893E-03	-9.976648983E-03
1.894E-03	-1.202506425E-02
1.895E-03	-1.349108078E-02
1.896E-03	-1.431167367E-02
1.897E-03	-1.446080165E-02
1.898E-03	-1.394466579E-02
1.899E-03	-1.279717391E-02
1.9E-03	-1.108230759E-02
1.901E-03	-8.894290939E-03
1.902E-03	-6.347248088E-03
1.903E-03	-3.563421276E-03
1.904E-03	-6.711814438E-04
1.905E-03	2.194501896E-03
1.906E-03	4.902081002E-03
1.907E-03	7.337941012E-03
1.908E-03	9.409848083E-03
1.909E-03	1.104164068E-02
1.91E-03	1.217475761E-02
1.911E-03	1.277725806E-02
1.912E-03	1.284575943E-02
1.913E-03	1.239767866E-02
1.914E-03	1.146728528E-02
1.915E-03	1.010969877E-02
1.916E-03	8.40029737E-03
1.917E-03	6.424177034E-03
1.918E-03	4.267897064E-03
1.919E-03	2.021274281E-03
1.92E-03	-2.215452406E-04
1.921E-03	-2.371446629E-03
1.922E-03	-4.354797772E-03
1.923E-03	-6.112538811E-03
1.924E-03	-7.593951776E-03
1.925E-03	-8.75865729E-03
1.926E-03	-9.584024994E-03
1.927E-03	-1.006452862E-02
1.928E-03	-1.020352325E-02
1.929E-03	-1.001081794E-02
1.93E-03	-9.507821762E-03
1.931E-03	-8.727544029E-03
1.932E-03	-7.706155819E-03
1.933E-03	-6.478677994E-03
1.934E-03	-5.084330762E-03
1.935E-03	-3.570173582E-03
1.936E-03	-1.985577425E-03
1.937E-03	-3.767581745E-04
1.938E-03	1.210496573E-03
1.939E-03	2.727567339E-03
1.94E-03	4.128088467E-03
1.941E-03	5.375113012E-03
1.942E-03	6.439923197E-03
1.943E-03	7.295991877E-03
1.944E-03	7.91924272E-03
1.945E-03	8.294422069E-03
1.946E-03	8.41716663E-03
1.947E-03	8.289519284E-03
1.948E-03	7.917991358E-03
1.949E-03	7.317436968E-03
1.95E-03	6.512163455E-03
1.951E-03	5.530387427E-03
1.952E-03	4.401028017E-03
1.953E-03	3.158128535E-03
1.954E-03	1.843733725E-03
1.955E-03	5.018681632E-04
1.956E-03	-8.282157505E-04
1.957E-03	-2.110344869E-03
1.958E-03	-3.30702671E-03
1.959E-03	-4.381668343E-03
1.96E-03	-5.303973898E-03
1.961E-03	-6.050359879E-03
1.962E-03	-6.601734154E-03
1.963E-03	-6.94555752E-03
1.964E-03	-7.07951056E-03
1.965E-03	-7.009272871E-03
1.966E-03	-6.742593725E-03
1.967E-03	-6.288601453E-03
1.968E-03	-5.662674421E-03
1.969E-03	-4.888115883E-03
1.97E-03	-3.991737598E-03
1.971E-03	-3.000131527E-03
1.972E-03	-1.940395629E-03
1.973E-03	-8.408446994E-04
1.974E-03	2.708224402E-04
1.975E-03	1.367989545E-03
1.976E-03	2.423006088E-03
1.977E-03	3.40733688E-03
1.978E-03	4.295399176E-03
1.979E-03	5.066547149E-03
1.98E-03	5.702359635E-03
1.981E-03	6.184049085E-03
1.982E-03	6.494157554E-03
1.983E-03	6.619659455E-03
1.984E-03	6.552236791E-03
1.985E-03	6.286927821E-03
1.986E-03	5.822679548E-03
1.987E-03	5.16431261E-03
1.988E-03	4.322970809E-03
1.989E-03	3.315716565E-03
1.99E-03	2.167293296E-03
1.991E-03	9.127055037E-04
1.992E-03	-4.04029367E-04
1.993E-03	-1.73455316E-03
1.994E-03	-3.028766197E-03
1.995E-03	-4.234122614E-03
1.996E-03	-5.296413286E-03
1.997E-03	-6.164088754E-03
1.998E-03	-6.792638627E-03
1.999E-03	-7.147077058E-03
[truncated: 1,001 more rows]
