# Supplementary material for: Study on monitoring broken rails of heavy haul railway based on ultrasonic guided wave
Source: Sci Rep. 2024 Apr 15;14:8667. doi: 10.1038/s41598-024-59328-5 (PMC11385469; doi:10.1038/s41598-024-59328-5)
Supplement: Supplementary file 1 — Supplementary Information. [file 41598_2024_59328_MOESM1_ESM.zip › 1-Rail75-Finite element simulation data/Node257722-4288mm-Head2mCrack.csv]

TIME	UZ_3
1.E-06	1.567462886-299
2.E-06	3.886826539-298
3.E-06	4.188778743-297
4.E-06	2.532536257-296
5.E-06	1.040260153-295
6.E-06	4.037058729-295
7.E-06	1.021830911-294
8.E-06	-3.736543216-294
9.E-06	-1.804001379-293
1.E-05	1.198874435-292
1.1E-05	3.044240632-292
1.2E-05	-2.891276988-291
1.3E-05	-1.267503623-291
1.4E-05	5.258650571-290
1.5E-05	-7.735488586-290
1.6E-05	-6.422206313-289
1.7E-05	2.415459822-288
1.8E-05	3.507201674-288
1.9E-05	-3.839386369-287
2.E-05	4.235866742-287
2.1E-05	3.506950155-286
2.2E-05	-1.268892608-285
2.3E-05	-8.437734438-286
2.4E-05	1.504121905-284
2.5E-05	-2.652858886-284
2.6E-05	-8.312002257-284
2.7E-05	4.421021619-283
2.8E-05	-2.818013835-283
2.9E-05	-3.234509584-282
3.E-05	9.997273651-282
3.1E-05	3.596266515-282
3.2E-05	-8.985986335-281
3.3E-05	1.813859669-280
3.4E-05	2.753291143-280
3.5E-05	-2.019642531-279
3.6E-05	2.640184242-279
3.7E-05	8.608272884-279
3.8E-05	-3.873671364-278
3.9E-05	2.880840206-278
4.E-05	2.004123353-277
4.1E-05	-6.527369737-277
4.2E-05	1.56085278-277
4.3E-05	3.906566966-276
4.4E-05	-9.833590833-276
4.5E-05	-2.540616509-276
4.6E-05	6.687650992-275
4.7E-05	-1.338405591-274
4.8E-05	-1.060097540-274
4.9E-05	1.031542577-273
5.E-05	-1.654133740-273
5.1E-05	-2.337526350-273
5.2E-05	1.456578162-272
5.3E-05	-1.8556139-272
5.4E-05	-4.084838953-272
5.5E-05	1.903081292-271
5.6E-05	-1.874258102-271
5.7E-05	-6.204594640-271
5.8E-05	2.318073160-270
5.9E-05	-1.666095632-270
6.E-05	-8.508609273-270
6.1E-05	2.646540707-269
6.2E-05	-1.225010583-269
6.3E-05	-1.074766799-268
6.4E-05	2.842811219-268
6.5E-05	-5.870198400-269
6.6E-05	-1.265815991-267
6.7E-05	2.880053787-267
6.8E-05	1.754480818-268
6.9E-05	-1.401230698-266
7.E-05	2.75549221-266
7.1E-05	9.660433146-267
7.2E-05	-1.465356810-265
7.3E-05	2.490185932-265
7.4E-05	1.671948310-265
7.5E-05	-1.447716620-264
7.6E-05	2.124768656-264
7.7E-05	2.11422443-264
7.8E-05	-1.321961851-263
7.9E-05	1.738412589-263
8.E-05	1.704013128-263
8.1E-05	-9.803865828-263
8.2E-05	1.691778490-262
8.3E-05	-1.828003642-262
8.4E-05	-2.055124270-262
8.5E-05	3.68159531-261
8.6E-05	-1.412185434-260
8.7E-05	8.364623654-261
8.8E-05	1.084786179-259
8.9E-05	-3.504537489-259
9.E-05	2.711888705-259
9.1E-05	3.265017688-261
9.2E-05	-1.110311952-258
9.3E-05	4.695598595-257
9.4E-05	-2.742286440-256
9.5E-05	6.9160751-257
9.6E-05	5.393353493-255
9.7E-05	-2.052351484-254
9.8E-05	-2.078622753-254
9.9E-05	3.912677151-253
1.E-04	-9.512945498-253
1.01E-04	-2.595246711-252
1.02E-04	2.159001206-251
1.03E-04	-3.385087644-251
1.04E-04	-1.809909784-250
1.05E-04	1.047724184-249
1.06E-04	-1.073440320-249
1.07E-04	-1.048725627-248
1.08E-04	5.040285849-248
1.09E-04	-2.767048888-248
1.1E-04	-6.093117594-247
1.11E-04	2.436547875-246
1.12E-04	5.577447374-247
1.13E-04	-3.606372278-245
1.14E-04	1.05334914-244
1.15E-04	1.76840406-244
1.16E-04	-1.961607391-243
1.17E-04	3.298636879-243
1.18E-04	1.661511972-242
1.19E-04	-8.858821689-242
1.2E-04	2.653570900-242
1.21E-04	1.039991650-240
1.22E-04	-3.016443804-240
1.23E-04	-4.888694560-240
1.24E-04	4.7965785-239
1.25E-04	-6.17243646-239
1.26E-04	-3.950562737-238
1.27E-04	1.649789779-237
1.28E-04	2.964720354-238
1.29E-04	-1.836597898-236
1.3E-04	4.290516617-236
1.31E-04	7.833944557-236
1.32E-04	-6.55819256-235
1.33E-04	1.116460722-234
1.34E-04	3.626578158-234
1.35E-04	-2.631334340-233
1.36E-04	4.887002441-233
1.37E-04	2.115346747-232
1.38E-04	-1.528302823-231
1.39E-04	1.61492636-231
1.4E-04	1.979911336-230
1.41E-04	-8.171716143-230
1.42E-04	-9.240353570-230
1.43E-04	1.478837894-228
1.44E-04	-2.164262853-228
1.45E-04	-1.65926325-227
1.46E-04	6.787874112-227
1.47E-04	8.52457625-227
1.48E-04	-1.110921973-225
1.49E-04	1.144440970-225
1.5E-04	1.236032327-224
1.51E-04	-3.936437982-224
1.52E-04	-8.078542202-224
1.53E-04	6.481986331-223
1.54E-04	-2.299670743-223
1.55E-04	-7.426929356-222
1.56E-04	1.639685254-221
1.57E-04	5.741498431-221
1.58E-04	-2.924070711-220
1.59E-04	-1.354730755-220
1.6E-04	3.515308555-219
1.61E-04	-4.591241949-219
1.62E-04	-3.040102978-218
1.63E-04	1.00810303-217
1.64E-04	1.524308426-217
1.65E-04	-1.305109454-216
1.66E-04	5.79907759-217
1.67E-04	1.230395348-215
1.68E-04	-2.569763262-215
1.69E-04	-8.046965107-215
1.7E-04	3.78631649-214
1.71E-04	1.787922584-214
1.72E-04	-3.881962493-213
1.73E-04	4.339287387-213
1.74E-04	2.935829897-212
1.75E-04	-8.463671335-212
1.76E-04	-1.3774665-211
1.77E-04	9.654972202-211
1.78E-04	-2.23831317-211
1.79E-04	-8.119808643-210
1.8E-04	1.391608142-209
1.81E-04	4.911994656-209
1.82E-04	-1.893926294-208
1.83E-04	-1.37392451-208
1.84E-04	1.767757695-207
1.85E-04	-1.401130132-207
1.86E-04	-1.236254293-206
1.87E-04	2.874171763-206
1.88E-04	5.798496207-206
1.89E-04	-3.075923551-205
1.9E-04	-2.486466577-206
1.91E-04	2.412510845-204
1.92E-04	-3.12884252-204
1.93E-04	-1.402541202-203
1.94E-04	4.262704996-203
1.95E-04	4.677839868-203
1.96E-04	-3.779554711-202
1.97E-04	1.643820170-202
1.98E-04	2.524861453-201
1.99E-04	-4.537085152-201
2.E-04	-1.203079648-200
2.01E-04	4.795753823-200
2.02E-04	2.172950454-200
2.03E-04	-3.625479371-199
2.04E-04	3.199330284-199
2.05E-04	2.074723461-198
2.06E-04	-4.844289985-198
2.07E-04	-7.827145931-198
2.08E-04	4.246195124-197
2.09E-04	-1.673404578-198
2.1E-04	-2.786290711-196
2.11E-04	3.607188440-196
2.12E-04	1.365436238-195
2.13E-04	-4.032299435-195
2.14E-04	-3.786819964-195
2.15E-04	3.039956359-194
2.16E-04	-1.323223354-194
2.17E-04	-1.752652238-193
2.18E-04	2.951450289-193
2.19E-04	7.328979243-193
2.2E-04	-2.698730826-192
2.21E-04	-1.279169687-192
2.22E-04	1.794248621-191
2.23E-04	-1.332354232-191
2.24E-04	-9.232839265-191
2.25E-04	1.862434637-190
2.26E-04	3.351999629-190
2.27E-04	-1.480341632-189
2.28E-04	-3.0971683-190
2.29E-04	9.012625479-189
2.3E-04	-8.0840685-189
2.31E-04	-4.374879928-188
2.32E-04	9.406616720-188
2.33E-04	1.552668140-187
2.34E-04	-7.148385784-187
2.35E-04	-1.631835894-187
2.36E-04	4.419597307-186
2.37E-04	-3.709175922-186
2.38E-04	-2.288939612-185
2.39E-04	4.812520247-185
2.4E-04	8.866549844-185
2.41E-04	-4.108833313-184
2.42E-04	-6.701709438-185
2.43E-04	2.781982255-183
2.44E-04	-3.302648940-183
2.45E-04	-1.414362281-182
2.46E-04	4.340077852-182
2.47E-04	3.220723591-182
2.48E-04	-3.569118237-181
2.49E-04	3.469326633-181
2.5E-04	2.015950154-180
2.51E-04	-5.930471592-180
2.52E-04	-4.935362777-180
2.53E-04	5.28610154-179
2.54E-04	-5.253574942-179
2.55E-04	-3.124597698-178
2.56E-04	9.248369985-178
2.57E-04	8.439494933-178
2.58E-04	-8.436990813-177
2.59E-04	7.295423603-177
2.6E-04	5.227912881-176
2.61E-04	-1.37974842-175
2.62E-04	-1.772703567-175
2.63E-04	1.306154784-174
2.64E-04	-6.738321960-175
2.65E-04	-8.646026680-174
2.66E-04	1.782970695-173
2.67E-04	3.693245779-173
2.68E-04	-1.832098264-172
2.69E-04	-2.817871639-174
2.7E-04	1.31757260-171
2.71E-04	-1.835745903-171
2.72E-04	-6.768772313-171
2.73E-04	2.22533540-170
2.74E-04	1.692517806-170
2.75E-04	-1.775002397-169
2.76E-04	1.208518571-169
2.77E-04	1.057859831-168
2.78E-04	-2.214188112-168
2.79E-04	-4.290999800-168
2.8E-04	2.04560930-167
2.81E-04	2.619345381-168
2.82E-04	-1.395712938-166
2.83E-04	1.577023970-166
2.84E-04	7.229344187-166
2.85E-04	-1.922760473-165
2.86E-04	-2.358653348-165
2.87E-04	1.529800281-164
2.88E-04	-3.161908564-165
2.89E-04	-9.415183763-164
2.9E-04	1.310267673-163
2.91E-04	4.429728502-163
2.92E-04	-1.337485848-162
2.93E-04	-1.23903861-162
2.94E-04	9.737573668-162
2.95E-04	-3.302963665-162
2.96E-04	-5.629647534-161
2.97E-04	8.26037667-161
2.98E-04	2.524227314-160
2.99E-04	-7.756385965-160
3.E-04	-6.852978694-160
3.01E-04	5.386856531-159
3.02E-04	-1.623721245-159
3.03E-04	-3.027754590-158
3.04E-04	4.115602619-158
3.05E-04	1.353927229-157
3.06E-04	-3.793481335-157
3.07E-04	-4.021813358-157
3.08E-04	2.60035461-156
3.09E-04	-2.806317984-157
3.1E-04	-1.461873615-155
3.11E-04	1.594564792-155
3.12E-04	6.739130934-155
3.13E-04	-1.549802540-154
3.14E-04	-2.301682972-154
3.15E-04	1.084021459-153
3.16E-04	2.605692131-154
3.17E-04	-6.238770929-153
3.18E-04	4.329470683-153
3.19E-04	3.020224125-152
3.2E-04	-5.101866374-152
3.21E-04	-1.17853411-151
3.22E-04	3.804899648-151
3.23E-04	2.961741700-151
3.24E-04	-2.292929991-150
3.25E-04	4.192757813-151
3.26E-04	1.177110631-149
3.27E-04	-1.226964309-149
3.28E-04	-5.128048733-149
3.29E-04	1.070622892-148
3.3E-04	1.769112539-148
3.31E-04	-6.989302241-148
3.32E-04	-3.368387543-148
3.33E-04	3.847456567-147
3.34E-04	-1.382131720-147
3.35E-04	-1.838084950-146
3.36E-04	2.150475351-146
3.37E-04	7.531321314-146
3.38E-04	-1.65880567-145
3.39E-04	-2.46144280-145
3.4E-04	1.007938159-144
3.41E-04	4.466729744-145
3.42E-04	-5.268533333-144
3.43E-04	1.749973304-144
3.44E-04	2.424041653-143
3.45E-04	-2.619636209-143
3.46E-04	-9.730166660-143
3.47E-04	1.951851611-142
3.48E-04	3.229562449-142
3.49E-04	-1.151706691-141
3.5E-04	-7.104993772-142
3.51E-04	5.887161564-141
3.52E-04	-7.582042751-142
3.53E-04	-2.676979200-140
3.54E-04	2.169738753-140
3.55E-04	1.082167239-139
3.56E-04	-1.714800123-139
3.57E-04	-3.777913797-139
3.58E-04	1.023943345-138
3.59E-04	1.029597751-138
3.6E-04	-5.249060523-138
3.61E-04	-1.202747641-138
3.62E-04	2.401196262-137
3.63E-04	-9.941483328-138
3.64E-04	-9.895800132-137
3.65E-04	1.052805684-136
3.66E-04	3.636341486-136
3.67E-04	-6.787781672-136
3.68E-04	-1.143243741-135
3.69E-04	3.594451340-135
3.7E-04	2.669966527-135
3.71E-04	-1.678546428-134
3.72E-04	-1.120723330-135
3.73E-04	7.075325176-134
3.74E-04	-3.751349825-134
3.75E-04	-2.698791455-133
3.76E-04	3.138586421-133
3.77E-04	9.166315176-133
3.78E-04	-1.815211661-132
3.79E-04	-2.631841106-132
3.8E-04	8.840874442-132
3.81E-04	5.29671509-132
3.82E-04	-3.824872434-131
3.83E-04	1.741276567-132
3.84E-04	1.493055680-130
3.85E-04	-9.614050828-131
3.86E-04	-5.232238654-130
3.87E-04	6.901971490-130
3.88E-04	1.596029249-129
3.89E-04	-3.642527569-129
3.9E-04	-3.833418385-129
3.91E-04	1.636562236-128
3.92E-04	4.084670477-129
3.93E-04	-6.512357681-128
3.94E-04	2.769664393-128
3.95E-04	2.303288878-127
3.96E-04	-2.639150705-127
3.97E-04	-7.036692406-127
3.98E-04	1.514372122-126
3.99E-04	1.669261280-126
4.E-04	-7.116194685-126
4.01E-04	-1.541316920-126
4.02E-04	2.934664418-125
4.03E-04	-1.43365266-125
4.04E-04	-1.080689853-124
4.05E-04	1.309575636-124
4.06E-04	3.512562132-124
4.07E-04	-7.584977529-124
4.08E-04	-9.520863260-124
4.09E-04	3.664794912-123
4.1E-04	1.699796418-123
4.11E-04	-1.583405896-122
4.12E-04	1.92690705-123
4.13E-04	6.27785636-122
4.14E-04	-4.052476408-122
4.15E-04	-2.304228300-121
4.16E-04	2.745455927-121
4.17E-04	7.811541830-121
4.18E-04	-1.443964631-120
4.19E-04	-2.408410815-120
4.2E-04	6.684673961-120
4.21E-04	6.470920319-120
4.22E-04	-2.845647336-119
4.23E-04	-1.321619935-119
4.24E-04	1.136573351-118
4.25E-04	6.025051633-120
4.26E-04	-4.303851429-118
4.27E-04	1.365337272-118
4.28E-04	1.553489718-117
4.29E-04	-1.054134181-117
4.3E-04	-5.35666136-117
4.31E-04	5.667898152-117
4.32E-04	1.763554206-116
4.33E-04	-2.621527252-116
4.34E-04	-5.524153246-116
4.35E-04	1.109275463-115
4.36E-04	1.633412927-115
4.37E-04	-4.410887195-115
4.38E-04	-4.486873910-115
4.39E-04	1.67189895-114
4.4E-04	1.106038494-114
4.41E-04	-6.093025859-114
4.42E-04	-2.228553679-114
4.43E-04	2.14724470-113
4.44E-04	2.311594729-114
4.45E-04	-7.347682588-113
4.46E-04	9.27907188-114
4.47E-04	2.44935435-112
4.48E-04	-8.446465449-113
4.49E-04	-7.976309767-112
4.5E-04	4.418270437-112
4.51E-04	2.544235555-111
4.52E-04	-1.927121891-111
4.53E-04	-7.971059265-111
4.54E-04	7.634139486-111
4.55E-04	2.460398650-110
4.56E-04	-2.843170704-110
4.57E-04	-7.508370114-110
4.58E-04	1.013738904-109
4.59E-04	2.274448182-109
4.6E-04	-3.500219255-109
4.61E-04	-6.869398500-109
4.62E-04	1.180092681-108
4.63E-04	2.078022604-108
4.64E-04	-3.911263896-108
4.65E-04	-6.322256532-108
4.66E-04	1.281903519-107
4.67E-04	1.940496911-107
4.68E-04	-4.176571377-107
4.69E-04	-6.016595299-107
4.7E-04	1.358958470-106
4.71E-04	1.883056320-106
4.72E-04	-4.432121526-106
4.73E-04	-5.932951826-106
4.74E-04	1.452480170-105
4.75E-04	1.873892650-105
4.76E-04	-4.788138924-105
4.77E-04	-5.903103140-105
4.78E-04	1.587227694-104
4.79E-04	1.844697334-104
4.8E-04	-5.282970855-104
4.81E-04	-5.68711287-104
4.82E-04	1.761543713-103
4.83E-04	1.720017772-103
4.84E-04	-5.868630423-103
4.85E-04	-5.071802114-103
4.86E-04	1.948305746-102
4.87E-04	1.447014459-102
4.88E-04	-6.429904576-102
4.89E-04	-3.951647495-102
4.9E-04	2.105149344-101
4.91E-04	1.014702569-101
4.92E-04	-6.825945906-101
4.93E-04	-2.365268756-101
4.94E-04	2.189118483-100
4.95E-04	4.572893724-101
4.96E-04	-6.936757678-100
4.97E-04	-4.810584573-101
4.98E-04	2.170095828E-99
4.99E-04	-1.572296735-100
5.E-04	-6.698254746E-99
5.01E-04	1.455664075E-99
5.02E-04	2.038795883E-98
5.03E-04	-7.472211867E-99
5.04E-04	-6.116510462E-98
5.05E-04	3.19101299E-98
5.06E-04	1.807740162E-97
5.07E-04	-1.238615198E-97
5.08E-04	-5.260523213E-97
5.09E-04	4.523098081E-97
5.1E-04	1.506219849E-96
5.11E-04	-1.580732032E-96
5.12E-04	-4.239724773E-96
5.13E-04	5.338903593E-96
5.14E-04	1.171868283E-95
5.15E-04	-1.753395358E-95
5.16E-04	-3.175626343E-95
5.17E-04	5.622551688E-95
5.18E-04	8.418860058E-95
5.19E-04	-1.765499706E-94
5.2E-04	-2.176795639E-94
5.21E-04	5.440170651E-94
5.22E-04	5.46531088E-94
5.23E-04	-1.647662254E-93
5.24E-04	-1.323742874E-93
5.25E-04	4.911000211E-93
5.26E-04	3.061053016E-93
5.27E-04	-1.441906475E-92
5.28E-04	-6.634592691E-93
5.29E-04	4.174311645E-92
5.3E-04	1.298739633E-92
5.31E-04	-1.192438141E-91
5.32E-04	-2.064747794E-92
5.33E-04	3.369970933E-91
5.34E-04	1.593529901E-92
5.35E-04	-9.425713962E-91
5.36E-04	6.587962364E-92
5.37E-04	2.62354337E-90
5.38E-04	-4.383953246E-91
5.39E-04	-7.210012079E-90
5.4E-04	1.859628891E-90
5.41E-04	1.955611087E-89
5.42E-04	-6.704112151E-90
5.43E-04	-5.118405491E-89
5.44E-04	2.463118776E-89
5.45E-04	1.294474757E-88
5.46E-04	-9.06857105E-89
5.47E-04	-3.127577848E-88
5.48E-04	3.373210374E-88
5.49E-04	7.793191665E-88
5.5E-04	-1.036546518E-87
5.51E-04	-1.766179175E-87
5.52E-04	3.283713994E-87
5.53E-04	4.247439059E-87
5.54E-04	-1.104764847E-86
5.55E-04	-6.803555667E-87
5.56E-04	7.038555229E-86
5.57E-04	3.41376347E-86
5.58E-04	-4.463907739E-85
5.59E-04	-2.897409712E-85
5.6E-04	2.259025211E-84
5.61E-04	1.556363572E-84
5.62E-04	-8.262466936E-84
5.63E-04	-2.977414094E-84
5.64E-04	1.485628137E-83
5.65E-04	-2.945818543E-83
5.66E-04	6.855203658E-83
5.67E-04	3.528101622E-82
5.68E-04	-8.38229256E-82
5.69E-04	-1.42544823E-81
5.7E-04	7.389546823E-81
5.71E-04	1.62952577E-81
5.72E-04	-4.811260968E-80
5.73E-04	5.238466817E-80
5.74E-04	3.188886142E-79
5.75E-04	-5.065050817E-79
5.76E-04	-1.602667761E-78
5.77E-04	3.912912012E-78
5.78E-04	7.029339597E-78
5.79E-04	-2.262394703E-77
5.8E-04	-1.507799579E-77
5.81E-04	1.272415423E-76
5.82E-04	-3.938586317E-77
5.83E-04	-5.907806313E-76
5.84E-04	8.348279061E-76
5.85E-04	2.277096903E-75
5.86E-04	-6.387548105E-75
5.87E-04	-5.338496024E-75
5.88E-04	3.418459281E-74
5.89E-04	-1.521172248E-74
5.9E-04	-1.45905766E-73
5.91E-04	2.489666728E-73
5.92E-04	3.562332499E-73
5.93E-04	-1.876289348E-72
5.94E-04	2.406463833E-73
5.95E-04	8.982238791E-72
5.96E-04	-1.229359331E-71
5.97E-04	-3.292916511E-71
5.98E-04	9.240215641E-71
5.99E-04	5.203412305E-71
6.E-04	-5.028311489E-70
6.01E-04	3.2191674E-70
6.02E-04	2.06891239E-69
6.03E-04	-4.402950024E-69
6.04E-04	-7.181181431E-69
6.05E-04	3.981525098E-68
6.06E-04	6.532603069E-68
6.07E-04	-2.596746689E-67
6.08E-04	-1.149415705E-66
6.09E-04	-3.391196642E-67
6.1E-04	1.438605353E-65
6.11E-04	5.203012192E-65
6.12E-04	-4.782377474E-65
6.13E-04	-9.239466059E-64
6.14E-04	-2.208878529E-63
6.15E-04	6.541345386E-63
6.16E-04	5.30114096E-62
6.17E-04	7.610898735E-62
6.18E-04	-5.116357832E-61
6.19E-04	-2.759200412E-60
6.2E-04	-1.941424201E-60
6.21E-04	3.213494872E-59
6.22E-04	1.361413096E-58
6.23E-04	2.257338616E-59
6.24E-04	-1.794822836E-57
6.25E-04	-6.600485147E-57
6.26E-04	1.015756344E-57
6.27E-04	9.274282949E-56
6.28E-04	3.213176437E-55
6.29E-04	-6.399698566E-56
6.3E-04	-4.488675117E-54
6.31E-04	-1.58421627E-53
6.32E-04	-8.137619994E-55
6.33E-04	2.024114597E-52
6.34E-04	7.838915896E-52
6.35E-04	4.326572298E-52
6.36E-04	-8.275957282E-51
6.37E-04	-3.793205451E-50
6.38E-04	-4.647371728E-50
6.39E-04	2.861938878E-49
6.4E-04	1.725907465E-48
6.41E-04	3.498797185E-48
6.42E-04	-6.675539218E-48
6.43E-04	-6.979606487E-47
6.44E-04	-2.103543461E-46
6.45E-04	-5.195909515E-47
6.46E-04	2.263222029E-45
6.47E-04	1.024961475E-44
6.48E-04	1.770010292E-44
6.49E-04	-4.160864568E-44
6.5E-04	-3.83847976E-43
6.51E-04	-1.213686635E-42
6.52E-04	-1.049515419E-42
6.53E-04	8.873384489E-42
6.54E-04	5.147115283E-41
6.55E-04	1.35367594E-40
6.56E-04	5.60969697E-41
6.57E-04	-1.204946773E-39
6.58E-04	-6.170702635E-39
6.59E-04	-1.592665802E-38
6.6E-04	-9.670196092E-39
6.61E-04	1.206983458E-37
6.62E-04	6.740881209E-37
6.63E-04	1.988390679E-36
6.64E-04	2.724181489E-36
6.65E-04	-6.84888256E-36
6.66E-04	-6.07696676E-35
6.67E-04	-2.312561568E-34
6.68E-04	-5.483941269E-34
6.69E-04	-4.799591156E-34
6.7E-04	2.899463666E-33
6.71E-04	1.929988571E-32
6.72E-04	7.079939273E-32
6.73E-04	1.810665345E-31
6.74E-04	2.717422442E-31
6.75E-04	-2.728549544E-31
6.76E-04	-3.950638333E-30
6.77E-04	-1.838415162E-29
6.78E-04	-6.181740238E-29
6.79E-04	-1.646522074E-28
6.8E-04	-3.314151485E-28
6.81E-04	-3.244259022E-28
6.82E-04	1.186765427E-27
6.83E-04	9.45927646E-27
6.84E-04	4.21967308E-26
6.85E-04	1.533382705E-25
6.86E-04	4.957567397E-25
6.87E-04	1.478852216E-24
6.88E-04	4.149018301E-24
6.89E-04	1.107650034E-23
6.9E-04	2.835935674E-23
6.91E-04	7.00269686E-23
6.92E-04	1.67474234E-22
6.93E-04	3.892103469E-22
6.94E-04	8.813252763E-22
6.95E-04	1.948781994E-21
6.96E-04	4.215737631E-21
6.97E-04	8.936313099E-21
6.98E-04	1.858731404E-20
6.99E-04	3.798158744E-20
7.E-04	7.632939438E-20
7.01E-04	1.510032511E-19
7.02E-04	2.943253179E-19
7.03E-04	5.656537494E-19
7.04E-04	1.072652812E-18
7.05E-04	2.008305585E-18
7.06E-04	3.714629016E-18
7.07E-04	6.791223929E-18
7.08E-04	1.227837323E-17
7.09E-04	2.196292771E-17
7.1E-04	3.888459269E-17
7.11E-04	6.816639652E-17
7.12E-04	1.183650681E-16
7.13E-04	2.0364823E-16
7.14E-04	3.472757041E-16
7.15E-04	5.871212356E-16
7.16E-04	9.843614776E-16
7.17E-04	1.637043208E-15
7.18E-04	2.701106446E-15
7.19E-04	4.422716843E-15
7.2E-04	7.187623314E-15
7.21E-04	1.159595469E-14
7.22E-04	1.857474475E-14
7.23E-04	2.954599729E-14
7.24E-04	4.667590606E-14
7.25E-04	7.324177786E-14
7.26E-04	1.141683957E-13
7.27E-04	1.768064727E-13
7.28E-04	2.720543883E-13
7.29E-04	4.159629875E-13
7.3E-04	6.320149012E-13
7.31E-04	9.543383733E-13
7.32E-04	1.432205512E-12
7.33E-04	2.136281643E-12
7.34E-04	3.167242319E-12
7.35E-04	4.667564602E-12
7.36E-04	6.837537184E-12
7.37E-04	9.95682764E-12
7.38E-04	1.44133022E-11
7.39E-04	2.074122017E-11
7.4E-04	2.967142536E-11
7.41E-04	4.219673007E-11
7.42E-04	5.965632668E-11
7.43E-04	8.38437512E-11
7.44E-04	1.171436338E-10
7.45E-04	1.627031575E-10
7.46E-04	2.246447434E-10
7.47E-04	3.083268917E-10
7.48E-04	4.206602194E-10
7.49E-04	5.704853838E-10
7.5E-04	7.690185725E-10
7.51E-04	1.03036836E-09
7.52E-04	1.372124688E-09
7.53E-04	1.816016266E-09
7.54E-04	2.388626467E-09
7.55E-04	3.122149542E-09
7.56E-04	4.055158427E-09
7.57E-04	5.233342371E-09
7.58E-04	6.710156986E-09
7.59E-04	8.547311294E-09
7.6E-04	1.081499614E-08
7.61E-04	1.359173677E-08
7.62E-04	1.696373031E-08
7.63E-04	2.102350804E-08
7.64E-04	2.586774414E-08
7.65E-04	3.159402064E-08
7.66E-04	3.829635363E-08
7.67E-04	4.605929387E-08
7.68E-04	5.495043778E-08
7.69E-04	6.501122659E-08
7.7E-04	7.624597551E-08
7.71E-04	8.860916402E-08
7.72E-04	1.019911338E-07
7.73E-04	1.16202483E-07
7.74E-04	1.309576114E-07
7.75E-04	1.458580566E-07
7.76E-04	1.603764582E-07
7.77E-04	1.738421802E-07
7.78E-04	1.854298028E-07
7.79E-04	1.941518364E-07
7.8E-04	1.988570976E-07
7.81E-04	1.982361908E-07
7.82E-04	1.908354389E-07
7.83E-04	1.7508038E-07
7.84E-04	1.49309571E-07
7.85E-04	1.118189128E-07
7.86E-04	6.091602027E-08
7.87E-04	-5.016665575E-09
7.88E-04	-8.745227848E-08
7.89E-04	-1.876467105E-07
7.9E-04	-3.065668708E-07
7.91E-04	-4.448252574E-07
7.92E-04	-6.026268478E-07
7.93E-04	-7.797347992E-07
7.94E-04	-9.754615413E-07
7.95E-04	-1.188691431E-06
7.96E-04	-1.41794014E-06
7.97E-04	-1.661454297E-06
7.98E-04	-1.9173526E-06
7.99E-04	-2.18380666E-06
8.E-04	-2.459256402E-06
8.01E-04	-2.742650986E-06
8.02E-04	-3.033702335E-06
8.03E-04	-3.333134568E-06
8.04E-04	-3.642909499E-06
8.05E-04	-3.96640608E-06
8.06E-04	-4.308530796E-06
8.07E-04	-4.675736761E-06
8.08E-04	-5.075932056E-06
8.09E-04	-5.518262707E-06
8.1E-04	-6.012762736E-06
8.11E-04	-6.569872732E-06
8.12E-04	-7.199838971E-06
8.13E-04	-7.91201669E-06
8.14E-04	-8.71411286E-06
8.15E-04	-9.611414725E-06
8.16E-04	-1.060605939E-05
8.17E-04	-1.169640579E-05
8.18E-04	-1.28765725E-05
8.19E-04	-1.413620176E-05
8.2E-04	-1.546050191E-05
8.21E-04	-1.683060595E-05
8.22E-04	-1.822426475E-05
8.23E-04	-1.961686937E-05
8.24E-04	-2.098277015E-05
8.25E-04	-2.229683134E-05
8.26E-04	-2.35361324E-05
8.27E-04	-2.468170298E-05
8.28E-04	-2.572016138E-05
8.29E-04	-2.664511788E-05
8.3E-04	-2.745820547E-05
8.31E-04	-2.816961289E-05
8.32E-04	-2.879802019E-05
8.33E-04	-2.93698759E-05
8.34E-04	-2.991800503E-05
8.35E-04	-3.047959147E-05
8.36E-04	-3.109363281E-05
8.37E-04	-3.17980179E-05
8.38E-04	-3.262642895E-05
8.39E-04	-3.360531266E-05
8.4E-04	-3.475118656E-05
8.41E-04	-3.606853585E-05
8.42E-04	-3.754852056E-05
8.43E-04	-3.916866681E-05
8.44E-04	-4.089366534E-05
8.45E-04	-4.267732343E-05
8.46E-04	-4.446560022E-05
8.47E-04	-4.620052008E-05
8.48E-04	-4.782466078E-05
8.49E-04	-4.928587785E-05
8.5E-04	-5.054191162E-05
8.51E-04	-5.156446972E-05
8.52E-04	-5.234230842E-05
8.53E-04	-5.28828649E-05
8.54E-04	-5.321218621E-05
8.55E-04	-5.337315046E-05
8.56E-04	-5.342209463E-05
8.57E-04	-5.342393457E-05
8.58E-04	-5.344592076E-05
8.59E-04	-5.355050855E-05
8.6E-04	-5.378823987E-05
8.61E-04	-5.419159104E-05
8.62E-04	-5.477032843E-05
8.63E-04	-5.550852847E-05
8.64E-04	-5.636359851E-05
8.65E-04	-5.726812551E-05
8.66E-04	-5.813526273E-05
8.67E-04	-5.886728012E-05
8.68E-04	-5.936581847E-05
8.69E-04	-5.954256134E-05
8.7E-04	-5.933020598E-05
8.71E-04	-5.869395408E-05
8.72E-04	-5.764225502E-05
8.73E-04	-5.62338519E-05
8.74E-04	-5.457885651E-05
8.75E-04	-5.283444104E-05
8.76E-04	-5.119739105E-05
8.77E-04	-4.989390311E-05
8.78E-04	-4.916417012E-05
8.79E-04	-4.924019322E-05
8.8E-04	-5.032010809E-05
8.81E-04	-5.254536337E-05
8.82E-04	-5.598387358E-05
8.83E-04	-6.061656762E-05
8.84E-04	-6.632462814E-05
8.85E-04	-7.288126758E-05
8.86E-04	-7.995621596E-05
8.87E-04	-8.713572507E-05
8.88E-04	-9.395119461E-05
8.89E-04	-9.990800279E-05
8.9E-04	-1.045151216E-04
8.91E-04	-1.073228927E-04
8.92E-04	-1.079698441E-04
8.93E-04	-1.062267793E-04
8.94E-04	-1.020247781E-04
8.95E-04	-9.546654818E-05
8.96E-04	-8.683104029E-05
8.97E-04	-7.657508043E-05
8.98E-04	-6.532187602E-05
8.99E-04	-5.382525291E-05
9.E-04	-4.291367651E-05
9.01E-04	-3.343007886E-05
9.02E-04	-2.617714674E-05
9.03E-04	-2.186339224E-05
9.04E-04	-2.104371324E-05
9.05E-04	-2.406093774E-05
9.06E-04	-3.100354375E-05
9.07E-04	-4.168788569E-05
9.08E-04	-5.566120203E-05
9.09E-04	-7.22193353E-05
9.1E-04	-9.043920402E-05
9.11E-04	-1.092290217E-04
9.12E-04	-1.273957763E-04
9.13E-04	-1.437257137E-04
9.14E-04	-1.570717877E-04
9.15E-04	-1.664392231E-04
9.16E-04	-1.710589571E-04
9.17E-04	-1.704447419E-04
9.18E-04	-1.644378294E-04
9.19E-04	-1.532397289E-04
9.2E-04	-1.374204769E-04
9.21E-04	-1.178887263E-04
9.22E-04	-9.582916178E-05
9.23E-04	-7.262762204E-05
9.24E-04	-4.97916574E-05
9.25E-04	-2.885316665E-05
9.26E-04	-1.124712934E-05
9.27E-04	1.80988672E-06
9.28E-04	9.41182393E-06
9.29E-04	1.102650625E-05
9.3E-04	6.549869432E-06
9.31E-04	-3.65486199E-06
9.32E-04	-1.876713745E-05
9.33E-04	-3.757953711E-05
9.34E-04	-5.859469379E-05
9.35E-04	-8.011939726E-05
9.36E-04	-1.003762823E-04
9.37E-04	-1.176620426E-04
9.38E-04	-1.305223073E-04
9.39E-04	-1.378775534E-04
9.4E-04	-1.39087509E-04
9.41E-04	-1.340051504E-04
9.42E-04	-1.230392967E-04
9.43E-04	-1.071640361E-04
9.44E-04	-8.782219855E-05
9.45E-04	-6.676989179E-05
9.46E-04	-4.594532431E-05
9.47E-04	-2.735635734E-05
9.48E-04	-1.291288424E-05
9.49E-04	-4.203353895E-06
9.5E-04	-2.31661442E-06
9.51E-04	-7.769277382E-06
9.52E-04	-2.047466038E-05
9.53E-04	-3.968547936E-05
9.54E-04	-6.396550745E-05
9.55E-04	-9.128396001E-05
9.56E-04	-1.192054806E-04
9.57E-04	-1.450658218E-04
9.58E-04	-1.661165857E-04
9.59E-04	-1.797271149E-04
9.6E-04	-1.836596165E-04
9.61E-04	-1.763067116E-04
9.62E-04	-1.56825495E-04
9.63E-04	-1.25243481E-04
9.64E-04	-8.259103759E-05
9.65E-04	-3.095853179E-05
9.66E-04	2.662401731E-05
9.67E-04	8.63980232E-05
9.68E-04	1.440397718E-04
9.69E-04	1.948415424E-04
9.7E-04	2.340831116E-04
9.71E-04	2.575423747E-04
9.72E-04	2.618832368E-04
9.73E-04	2.44842499E-04
9.74E-04	2.054384287E-04
9.75E-04	1.443181886E-04
9.76E-04	6.399071694E-05
9.77E-04	-3.131401334E-05
9.78E-04	-1.360092232E-04
9.79E-04	-2.434311537E-04
9.8E-04	-3.460828716E-04
9.81E-04	-4.361393613E-04
9.82E-04	-5.06201847E-04
9.83E-04	-5.499422425E-04
9.84E-04	-5.624931381E-04
9.85E-04	-5.408275897E-04
9.86E-04	-4.842352876E-04
9.87E-04	-3.945887704E-04
9.88E-04	-2.761827258E-04
9.89E-04	-1.354045071E-04
9.9E-04	1.949418678E-05
9.91E-04	1.787428126E-04
9.92E-04	3.31813465E-04
9.93E-04	4.683543614E-04
9.94E-04	5.788325875E-04
9.95E-04	6.549593147E-04
9.96E-04	6.903230807E-04
9.97E-04	6.811606342E-04
9.98E-04	6.267199247E-04
9.99E-04	5.291121493E-04
1.E-03	3.931658522E-04
1.001E-03	2.264753686E-04
1.002E-03	3.913914544E-05
1.003E-03	-1.570989953E-04
1.004E-03	-3.49793218E-04
1.005E-03	-5.263580308E-04
1.006E-03	-6.746152638E-04
1.007E-03	-7.838017567E-04
1.008E-03	-8.456694467E-04
1.009E-03	-8.550225771E-04
1.01E-03	-8.098404946E-04
1.011E-03	-7.115832903E-04
1.012E-03	-5.655643327E-04
1.013E-03	-3.807219788E-04
1.014E-03	-1.687754403E-04
1.015E-03	5.655979809E-05
1.016E-03	2.801407095E-04
1.017E-03	4.863414777E-04
1.018E-03	6.605218649E-04
1.019E-03	7.902984052E-04
1.02E-03	8.661826654E-04
1.021E-03	8.820882157E-04
1.022E-03	8.361199386E-04
1.023E-03	7.311330311E-04
1.024E-03	5.744697429E-04
1.025E-03	3.771825201E-04
1.026E-03	1.533437765E-04
1.027E-03	-8.068407322E-05
1.028E-03	-3.074798162E-04
1.029E-03	-5.10106463E-04
1.03E-03	-6.733584021E-04
1.031E-03	-7.846441293E-04
1.032E-03	-8.34905276E-04
1.033E-03	-8.195508811E-04
1.034E-03	-7.389040396E-04
1.035E-03	-5.980118889E-04
1.036E-03	-4.062400438E-04
1.037E-03	-1.768999706E-04
1.038E-03	7.34090779E-05
1.039E-03	3.260610382E-04
1.04E-03	5.620314191E-04
1.041E-03	7.633828948E-04
1.042E-03	9.144104547E-04
1.043E-03	1.002620961E-03
1.044E-03	1.019671736E-03
1.045E-03	9.620954762E-04
1.046E-03	8.315880467E-04
1.047E-03	6.349304361E-04
1.048E-03	3.837904844E-04
1.049E-03	9.43649796E-05
1.05E-03	-2.134939693E-04
1.051E-03	-5.177674267E-04
1.052E-03	-7.959544444E-04
1.053E-03	-1.026602615E-03
1.054E-03	-1.190859588E-03
1.055E-03	-1.274186803E-03
1.056E-03	-1.267729462E-03
1.057E-03	-1.168779887E-03
1.058E-03	-9.806241397E-04
1.059E-03	-7.124732216E-04
1.06E-03	-3.794302738E-04
1.061E-03	-1.824138605E-06
1.062E-03	3.961814356E-04
1.063E-03	7.880920496E-04
1.064E-03	1.146524921E-03
1.065E-03	1.445091804E-03
1.066E-03	1.660747245E-03
1.067E-03	1.775755122E-03
1.068E-03	1.778775845E-03
1.069E-03	1.665615708E-03
1.07E-03	1.440078227E-03
1.071E-03	1.114279204E-03
1.072E-03	7.076811353E-04
1.073E-03	2.452693248E-04
1.074E-03	-2.44171003E-04
1.075E-03	-7.29599008E-04
1.076E-03	-1.179668283E-03
1.077E-03	-1.564997359E-03
1.078E-03	-1.860005572E-03
1.079E-03	-2.044175052E-03
1.08E-03	-2.103378692E-03
1.081E-03	-2.031370022E-03
1.082E-03	-1.830589051E-03
1.083E-03	-1.511844499E-03
1.084E-03	-1.093550972E-03
1.085E-03	-6.010455197E-04
1.086E-03	-6.535159087E-05
1.087E-03	4.792307527E-04
1.088E-03	9.97980659E-04
1.089E-03	1.457925304E-03
1.09E-03	1.829449069E-03
1.091E-03	2.088218177E-03
1.092E-03	2.217295142E-03
1.093E-03	2.208428352E-03
1.094E-03	2.062270239E-03
1.095E-03	1.788209919E-03
1.096E-03	1.403956621E-03
1.097E-03	9.342287727E-04
1.098E-03	4.085909387E-04
1.099E-03	-1.405152028E-04
1.1E-03	-6.791153586E-04
1.101E-03	-1.173302114E-03
1.102E-03	-1.591716519E-03
1.103E-03	-1.908112126E-03
1.104E-03	-2.102944577E-03
1.105E-03	-2.164136725E-03
1.106E-03	-2.087791218E-03
1.107E-03	-1.878845656E-03
1.108E-03	-1.551020032E-03
1.109E-03	-1.125918928E-03
1.11E-03	-6.317634794E-04
1.111E-03	-1.018780542E-04
1.112E-03	4.275099174E-04
1.113E-03	9.202350916E-04
1.114E-03	1.343159835E-03
1.115E-03	1.668376876E-03
1.116E-03	1.874771811E-03
1.117E-03	1.949487883E-03
1.118E-03	1.889152091E-03
1.119E-03	1.700059253E-03
1.12E-03	1.397031466E-03
1.121E-03	1.001693645E-03
1.122E-03	5.409065709E-04
1.123E-03	4.516015668E-05
1.124E-03	-4.535404202E-04
1.125E-03	-9.239138893E-04
1.126E-03	-1.336978507E-03
1.127E-03	-1.667102962E-03
1.128E-03	-1.893388168E-03
1.129E-03	-2.00132434E-03
1.13E-03	-1.983612724E-03
1.131E-03	-1.83991814E-03
1.132E-03	-1.576840241E-03
1.133E-03	-1.208685211E-03
1.134E-03	-7.575213161E-04
1.135E-03	-2.512543641E-04
1.136E-03	2.789278912E-04
1.137E-03	7.99858127E-04
1.138E-03	1.277272378E-03
1.139E-03	1.678333267E-03
1.14E-03	1.975184661E-03
1.141E-03	2.147045906E-03
1.142E-03	2.18073281E-03
1.143E-03	2.071734416E-03
1.144E-03	1.825779742E-03
1.145E-03	1.458372196E-03
1.146E-03	9.921388076E-04
1.147E-03	4.550073977E-04
1.148E-03	-1.199375951E-04
1.149E-03	-6.959550218E-04
1.15E-03	-1.236860374E-03
1.151E-03	-1.71073681E-03
1.152E-03	-2.09066888E-03
1.153E-03	-2.354807165E-03
1.154E-03	-2.488324902E-03
1.155E-03	-2.48536324E-03
1.156E-03	-2.348287536E-03
1.157E-03	-2.085862352E-03
1.158E-03	-1.713202425E-03
1.159E-03	-1.252201542E-03
1.16E-03	-7.29427766E-04
1.161E-03	-1.726584966E-04
1.162E-03	3.902682571E-04
1.163E-03	9.306063919E-04
1.164E-03	1.419681988E-03
1.165E-03	1.832227811E-03
1.166E-03	2.148364379E-03
1.167E-03	2.352864991E-03
1.168E-03	2.434861471E-03
1.169E-03	2.38964295E-03
1.17E-03	2.219712126E-03
1.171E-03	1.933317907E-03
1.172E-03	1.543274519E-03
1.173E-03	1.068132475E-03
1.174E-03	5.328085773E-04
1.175E-03	-3.400979085E-05
1.176E-03	-6.030477227E-04
1.177E-03	-1.144915571E-03
1.178E-03	-1.629825239E-03
1.179E-03	-2.029924733E-03
1.18E-03	-2.322751776E-03
1.181E-03	-2.492388139E-03
1.182E-03	-2.529228187E-03
1.183E-03	-2.431288311E-03
1.184E-03	-2.205981516E-03
1.185E-03	-1.869264234E-03
1.186E-03	-1.442965773E-03
1.187E-03	-9.534161119E-04
1.188E-03	-4.310041468E-04
1.189E-03	9.204590048E-05
1.19E-03	5.852304637E-04
1.191E-03	1.021775569E-03
1.192E-03	1.378963842E-03
1.193E-03	1.639116212E-03
1.194E-03	1.791398084E-03
1.195E-03	1.832417564E-03
1.196E-03	1.765401489E-03
1.197E-03	1.599665996E-03
1.198E-03	1.350496141E-03
1.199E-03	1.037862165E-03
1.2E-03	6.839772835E-04
1.201E-03	3.114392384E-04
1.202E-03	-5.761646889E-05
1.203E-03	-4.025777103E-04
1.204E-03	-7.058015251E-04
1.205E-03	-9.532501909E-04
1.206E-03	-1.134292223E-03
1.207E-03	-1.242005723E-03
1.208E-03	-1.274064925E-03
1.209E-03	-1.23280384E-03
1.21E-03	-1.124297722E-03
1.211E-03	-9.578617958E-04
1.212E-03	-7.460950253E-04
1.213E-03	-5.040181004E-04
1.214E-03	-2.47302928E-04
1.215E-03	8.697323166E-06
1.216E-03	2.490452312E-04
1.217E-03	4.602436378E-04
1.218E-03	6.320736954E-04
1.219E-03	7.579385055E-04
1.22E-03	8.335366139E-04
1.221E-03	8.563551687E-04
1.222E-03	8.264450709E-04
1.223E-03	7.461590013E-04
1.224E-03	6.18694117E-04
1.225E-03	4.481744767E-04
1.226E-03	2.414078238E-04
1.227E-03	7.975051925E-06
1.228E-03	-2.419238668E-04
1.229E-03	-4.98216516E-04
1.23E-03	-7.491980776E-04
1.231E-03	-9.810120668E-04
1.232E-03	-1.179978575E-03
1.233E-03	-1.334111511E-03
1.234E-03	-1.431895101E-03
1.235E-03	-1.461970557E-03
1.236E-03	-1.415928522E-03
1.237E-03	-1.290306673E-03
1.238E-03	-1.084955624E-03
1.239E-03	-8.017140093E-04
1.24E-03	-4.469516199E-04
1.241E-03	-3.409633516E-05
1.242E-03	4.183351935E-04
1.243E-03	8.897813061E-04
1.244E-03	1.356637197E-03
1.245E-03	1.790246579E-03
1.246E-03	2.159689041E-03
1.247E-03	2.436862312E-03
1.248E-03	2.597458272E-03
1.249E-03	2.619714171E-03
1.25E-03	2.487660941E-03
1.251E-03	2.197084622E-03
1.252E-03	1.756237181E-03
1.253E-03	1.181783758E-03
1.254E-03	4.982319583E-04
1.255E-03	-2.587123299E-04
1.256E-03	-1.043427659E-03
1.257E-03	-1.807795959E-03
1.258E-03	-2.505930262E-03
1.259E-03	-3.093185011E-03
1.26E-03	-3.527516878E-03
1.261E-03	-3.776613712E-03
1.262E-03	-3.822443223E-03
1.263E-03	-3.658386531E-03
1.264E-03	-3.286724575E-03
1.265E-03	-2.722396939E-03
1.266E-03	-1.995983414E-03
1.267E-03	-1.148991549E-03
1.268E-03	-2.275881377E-04
1.269E-03	7.174165483E-04
1.27E-03	1.629240574E-03
1.271E-03	2.450600974E-03
1.272E-03	3.13179087E-03
1.273E-03	3.632345226E-03
1.274E-03	3.919066252E-03
1.275E-03	3.969616295E-03
1.276E-03	3.779792415E-03
1.277E-03	3.364341599E-03
1.278E-03	2.751056737E-03
1.279E-03	1.97795872E-03
1.28E-03	1.095588253E-03
1.281E-03	1.655402413E-04
1.282E-03	-7.477659175E-04
1.283E-03	-1.583757933E-03
1.284E-03	-2.28652819E-03
1.285E-03	-2.806827194E-03
1.286E-03	-3.109521685E-03
1.287E-03	-3.179091867E-03
1.288E-03	-3.017052134E-03
1.289E-03	-2.637701839E-03
1.29E-03	-2.069819351E-03
1.291E-03	-1.359555225E-03
1.292E-03	-5.659641297E-04
1.293E-03	2.480708071E-04
1.294E-03	1.020621039E-03
1.295E-03	1.691533616E-03
1.296E-03	2.206641691E-03
1.297E-03	2.525045449E-03
1.298E-03	2.621910489E-03
1.299E-03	2.486404465E-03
1.3E-03	2.122544127E-03
1.301E-03	1.554064743E-03
1.302E-03	8.246808785E-04
1.303E-03	-9.53346031E-06
1.304E-03	-8.873754226E-04
1.305E-03	-1.743542168E-03
1.306E-03	-2.509263007E-03
1.307E-03	-3.118626571E-03
1.308E-03	-3.516381146E-03
1.309E-03	-3.661137743E-03
1.31E-03	-3.526620749E-03
1.311E-03	-3.105728546E-03
1.312E-03	-2.414094419E-03
1.313E-03	-1.487630384E-03
1.314E-03	-3.771668311E-04
1.315E-03	8.529311989E-04
1.316E-03	2.123767325E-03
1.317E-03	3.346072721E-03
1.318E-03	4.429983002E-03
1.319E-03	5.293127655E-03
1.32E-03	5.864080764E-03
1.321E-03	6.085923493E-03
1.322E-03	5.922374833E-03
1.323E-03	5.362377514E-03
1.324E-03	4.420751816E-03
1.325E-03	3.138383458E-03
1.326E-03	1.583420707E-03
1.327E-03	-1.512262988E-04
1.328E-03	-1.956627612E-03
1.329E-03	-3.717544273E-03
1.33E-03	-5.318093059E-03
1.331E-03	-6.646367989E-03
1.332E-03	-7.602888446E-03
1.333E-03	-8.110809562E-03
1.334E-03	-8.122513113E-03
1.335E-03	-7.622248367E-03
1.336E-03	-6.627891583E-03
1.337E-03	-5.191356893E-03
1.338E-03	-3.394921612E-03
1.339E-03	-1.344723164E-03
1.34E-03	8.347811943E-04
1.341E-03	3.005972579E-03
1.342E-03	5.027011608E-03
1.343E-03	6.764383696E-03
1.344E-03	8.103385127E-03
1.345E-03	8.953557299E-03
1.346E-03	9.252488074E-03
1.347E-03	8.97108997E-03
1.348E-03	8.1178874E-03
1.349E-03	6.739027324E-03
1.35E-03	4.915252967E-03
1.351E-03	2.758012177E-03
1.352E-03	4.030368316E-04
1.353E-03	-2.000244938E-03
1.354E-03	-4.299955213E-03
1.355E-03	-6.349514472E-03
1.356E-03	-8.014005893E-03
1.357E-03	-9.179749011E-03
1.358E-03	-9.765425777E-03
1.359E-03	-9.728592043E-03
1.36E-03	-9.066291838E-03
1.361E-03	-7.814147933E-03
1.362E-03	-6.045554182E-03
1.363E-03	-3.867751858E-03
1.364E-03	-1.413884693E-03
1.365E-03	1.165336805E-03
1.366E-03	3.709084944E-03
1.367E-03	6.056423569E-03
1.368E-03	8.05952384E-03
1.369E-03	9.594466745E-03
1.37E-03	1.056595737E-02
1.371E-03	1.091009664E-02
1.372E-03	1.059968437E-02
1.373E-03	9.648755835E-03
1.374E-03	8.110966292E-03
1.375E-03	6.073616879E-03
1.376E-03	3.652494873E-03
1.377E-03	9.866483845E-04
1.378E-03	-1.771054849E-03
1.379E-03	-4.465417499E-03
1.38E-03	-6.946540389E-03
1.381E-03	-9.074675137E-03
1.382E-03	-1.072851395E-02
1.383E-03	-1.181595514E-02
1.384E-03	-1.227946458E-02
1.385E-03	-1.209469779E-02
1.386E-03	-1.126970352E-02
1.387E-03	-9.847200405E-03
1.388E-03	-7.903361761E-03
1.389E-03	-5.540204633E-03
1.39E-03	-2.877970235E-03
1.391E-03	-5.130989766E-05
1.392E-03	2.796070156E-03
1.393E-03	5.5216565E-03
1.394E-03	7.993248795E-03
1.395E-03	1.009232419E-02
1.396E-03	1.171697191E-02
1.397E-03	1.278948314E-02
1.398E-03	1.326326796E-02
1.399E-03	1.312238373E-02
1.4E-03	1.237749765E-02
1.401E-03	1.106569965E-02
1.402E-03	9.252071105E-03
1.403E-03	7.025776762E-03
1.404E-03	4.491717568E-03
1.405E-03	1.765044771E-03
1.406E-03	-1.031099405E-03
1.407E-03	-3.77109199E-03
1.408E-03	-6.335992381E-03
1.409E-03	-8.619204426E-03
1.41E-03	-1.052689811E-02
1.411E-03	-1.198020772E-02
1.412E-03	-1.292201214E-02
1.413E-03	-1.332121496E-02
1.414E-03	-1.316989992E-02
1.415E-03	-1.247938239E-02
1.416E-03	-1.128113083E-02
1.417E-03	-9.62839961E-03
1.418E-03	-7.592594104E-03
1.419E-03	-5.257344059E-03
1.42E-03	-2.716014795E-03
1.421E-03	-7.046613113E-05
1.422E-03	2.574161088E-03
1.423E-03	5.116193888E-03
1.424E-03	7.459657577E-03
1.425E-03	9.513724111E-03
1.426E-03	1.119625761E-02
1.427E-03	1.24411336E-02
1.428E-03	1.320196865E-02
1.429E-03	1.345021623E-02
1.43E-03	1.317371169E-02
1.431E-03	1.237908909E-02
1.432E-03	1.109392239E-02
1.433E-03	9.365182165E-03
1.434E-03	7.256731075E-03
1.435E-03	4.8483572E-03
1.436E-03	2.233677249E-03
1.437E-03	-4.852400406E-04
1.438E-03	-3.203142056E-03
1.439E-03	-5.813348299E-03
1.44E-03	-8.208841946E-03
1.441E-03	-1.028739389E-02
1.442E-03	-1.195949187E-02
1.443E-03	-1.315367988E-02
1.444E-03	-1.381768344E-02
1.445E-03	-1.391879699E-02
1.446E-03	-1.344599401E-02
1.447E-03	-1.241223413E-02
1.448E-03	-1.085507974E-02
1.449E-03	-8.835982807E-03
1.45E-03	-6.438583212E-03
1.451E-03	-3.764870476E-03
1.452E-03	-9.291918634E-04
1.453E-03	1.947401126E-03
1.454E-03	4.740769935E-03
1.455E-03	7.32702428E-03
1.456E-03	9.588174233E-03
1.457E-03	1.141974018E-02
1.458E-03	1.273751919E-02
1.459E-03	1.348162551E-02
1.46E-03	1.361836449E-02
1.461E-03	1.314153937E-02
1.462E-03	1.207373221E-02
1.463E-03	1.046652499E-02
1.464E-03	8.398584195E-03
1.465E-03	5.971890916E-03
1.466E-03	3.306784502E-03
1.467E-03	5.354640443E-04
1.468E-03	-2.206101996E-03
1.469E-03	-4.785884394E-03
1.47E-03	-7.081284429E-03
1.471E-03	-8.983727431E-03
1.472E-03	-1.040468513E-02
1.473E-03	-1.128205927E-02
1.474E-03	-1.158362818E-02
1.475E-03	-1.130707603E-02
1.476E-03	-1.047912586E-02
1.477E-03	-9.154555244E-03
1.478E-03	-7.413127521E-03
1.479E-03	-5.354022742E-03
1.48E-03	-3.090293129E-03
1.481E-03	-7.444585979E-04
1.482E-03	1.557191146E-03
1.483E-03	3.693047955E-03
1.484E-03	5.55438246E-03
1.485E-03	7.050033465E-03
1.486E-03	8.109159302E-03
1.487E-03	8.685260946E-03
1.488E-03	8.760233338E-03
1.489E-03	8.344809164E-03
1.49E-03	7.475990391E-03
1.491E-03	6.215003778E-03
1.492E-03	4.645161589E-03
1.493E-03	2.865759895E-03
1.494E-03	9.830415449E-04
1.495E-03	-8.959525947E-04
1.496E-03	-2.665582654E-03
1.497E-03	-4.225542493E-03
1.498E-03	-5.489030575E-03
1.499E-03	-6.389978524E-03
1.5E-03	-6.885197031E-03
1.501E-03	-6.954436453E-03
1.502E-03	-6.601686113E-03
1.503E-03	-5.855239098E-03
1.504E-03	-4.764091198E-03
1.505E-03	-3.394082982E-03
1.506E-03	-1.826901552E-03
1.507E-03	-1.580598322E-04
1.508E-03	1.510775626E-03
1.509E-03	3.081615888E-03
1.51E-03	4.465246667E-03
1.511E-03	5.582082466E-03
1.512E-03	6.365132942E-03
1.513E-03	6.766469855E-03
1.514E-03	6.761993568E-03
1.515E-03	6.351905696E-03
1.516E-03	5.560141249E-03
1.517E-03	4.434347454E-03
1.518E-03	3.042895214E-03
1.519E-03	1.467738384E-03
1.52E-03	-2.015448187E-04
1.521E-03	-1.869091009E-03
1.522E-03	-3.434863571E-03
1.523E-03	-4.803427546E-03
1.524E-03	-5.894987463E-03
1.525E-03	-6.649939194E-03
1.526E-03	-7.027513413E-03
1.527E-03	-7.006450371E-03
1.528E-03	-6.588924538E-03
1.529E-03	-5.800994217E-03
1.53E-03	-4.688053089E-03
1.531E-03	-3.311682416E-03
1.532E-03	-1.749486671E-03
1.533E-03	-9.104379812E-05
1.534E-03	1.571941008E-03
1.535E-03	3.152720936E-03
1.536E-03	4.569005477E-03
1.537E-03	5.74276482E-03
1.538E-03	6.607603881E-03
1.539E-03	7.117510933E-03
1.54E-03	7.247784999E-03
1.541E-03	6.991361861E-03
1.542E-03	6.359552312E-03
1.543E-03	5.385729566E-03
1.544E-03	4.123364816E-03
1.545E-03	2.639049246E-03
1.546E-03	1.009452031E-03
1.547E-03	-6.774160856E-04
1.548E-03	-2.326366439E-03
1.549E-03	-3.846537033E-03
1.55E-03	-5.159238278E-03
1.551E-03	-6.196579142E-03
1.552E-03	-6.900525631E-03
1.553E-03	-7.230347607E-03
1.554E-03	-7.170574576E-03
1.555E-03	-6.729518047E-03
1.556E-03	-5.933406833E-03
1.557E-03	-4.826133065E-03
1.558E-03	-3.471296023E-03
1.559E-03	-1.946975796E-03
1.56E-03	-3.362301949E-04
1.561E-03	1.276180949E-03
1.562E-03	2.802679873E-03
1.563E-03	4.158482159E-03
1.564E-03	5.272999417E-03
1.565E-03	6.094310418E-03
1.566E-03	6.584724241E-03
1.567E-03	6.719774516E-03
1.568E-03	6.495057375E-03
1.569E-03	5.929952091E-03
1.57E-03	5.062116724E-03
1.571E-03	3.941638198E-03
1.572E-03	2.631293065E-03
1.573E-03	1.20572364E-03
1.574E-03	-2.56185098E-04
1.575E-03	-1.678358209E-03
1.576E-03	-2.987498117E-03
1.577E-03	-4.113011636E-03
1.578E-03	-4.994615919E-03
1.579E-03	-5.59107584E-03
1.58E-03	-5.879911695E-03
1.581E-03	-5.851693865E-03
1.582E-03	-5.509645885E-03
1.583E-03	-4.874126439E-03
1.584E-03	-3.982759985E-03
1.585E-03	-2.885250075E-03
1.586E-03	-1.640493852E-03
1.587E-03	-3.167416321E-04
1.588E-03	1.01247432E-03
1.589E-03	2.276776463E-03
1.59E-03	3.412980677E-03
1.591E-03	4.363134337E-03
1.592E-03	5.075679606E-03
1.593E-03	5.513021563E-03
1.594E-03	5.656685564E-03
1.595E-03	5.504798729E-03
1.596E-03	5.068692869E-03
1.597E-03	4.374025334E-03
1.598E-03	3.461241396E-03
1.599E-03	2.381164637E-03
1.6E-03	1.191053655E-03
1.601E-03	-4.508171352E-05
1.602E-03	-1.258120772E-03
1.603E-03	-2.382042578E-03
1.604E-03	-3.361754385E-03
1.605E-03	-4.153311166E-03
1.606E-03	-4.721411084E-03
1.607E-03	-5.042164087E-03
1.608E-03	-5.108490307E-03
1.609E-03	-4.930557346E-03
1.61E-03	-4.531861087E-03
1.611E-03	-3.946627706E-03
1.612E-03	-3.218059186E-03
1.613E-03	-2.39332699E-03
1.614E-03	-1.517694046E-03
1.615E-03	-6.335722834E-04
1.616E-03	2.173124923E-04
1.617E-03	9.959718789E-04
1.618E-03	1.672656398E-03
1.619E-03	2.230084154E-03
1.62E-03	2.660214716E-03
1.621E-03	2.960361584E-03
1.622E-03	3.133200657E-03
1.623E-03	3.187595001E-03
1.624E-03	3.136795263E-03
1.625E-03	2.996377709E-03
1.626E-03	2.784258978E-03
1.627E-03	2.519768012E-03
1.628E-03	2.219566694E-03
1.629E-03	1.894739621E-03
1.63E-03	1.553101089E-03
1.631E-03	1.202901174E-03
1.632E-03	8.521481603E-04
1.633E-03	5.052157863E-04
1.634E-03	1.625913491E-04
1.635E-03	-1.757209658E-04
1.636E-03	-5.076359486E-04
1.637E-03	-8.289777694E-04
1.638E-03	-1.133665711E-03
1.639E-03	-1.413292065E-03
1.64E-03	-1.658176603E-03
1.641E-03	-1.859955766E-03
1.642E-03	-2.012305196E-03
1.643E-03	-2.108591905E-03
1.644E-03	-2.140602296E-03
1.645E-03	-2.101694792E-03
1.646E-03	-1.990894708E-03
1.647E-03	-1.812807228E-03
1.648E-03	-1.574933871E-03
1.649E-03	-1.287332179E-03
1.65E-03	-9.638798194E-04
1.651E-03	-6.209628096E-04
1.652E-03	-2.747890584E-04
1.653E-03	5.845276532E-05
1.654E-03	3.613210275E-04
1.655E-03	6.175801879E-04
1.656E-03	8.166051874E-04
1.657E-03	9.538904815E-04
1.658E-03	1.028191074E-03
1.659E-03	1.04095197E-03
1.66E-03	9.987391088E-04
1.661E-03	9.139532375E-04
1.662E-03	8.022709143E-04
1.663E-03	6.802580432E-04
1.664E-03	5.649642241E-04
1.665E-03	4.730863869E-04
1.666E-03	4.181354459E-04
1.667E-03	4.081142037E-04
1.668E-03	4.461045426E-04
1.669E-03	5.315186931E-04
1.67E-03	6.585042155E-04
1.671E-03	8.131733772E-04
1.672E-03	9.744817759E-04
1.673E-03	1.118469354E-03
1.674E-03	1.22058792E-03
1.675E-03	1.25516342E-03
1.676E-03	1.197133242E-03
1.677E-03	1.027653461E-03
1.678E-03	7.381805532E-04
1.679E-03	3.300305311E-04
1.68E-03	-1.862224271E-04
1.681E-03	-7.883270754E-04
1.682E-03	-1.441066045E-03
1.683E-03	-2.100103091E-03
1.684E-03	-2.717434706E-03
1.685E-03	-3.243426643E-03
1.686E-03	-3.627682497E-03
1.687E-03	-3.824127951E-03
1.688E-03	-3.79875957E-03
1.689E-03	-3.5332873E-03
1.69E-03	-3.023828433E-03
1.691E-03	-2.28094479E-03
1.692E-03	-1.333019029E-03
1.693E-03	-2.267665141E-04
1.694E-03	9.783161023E-04
1.695E-03	2.215567001E-03
1.696E-03	3.412381724E-03
1.697E-03	4.492277456E-03
1.698E-03	5.38257558E-03
1.699E-03	6.022080252E-03
1.7E-03	6.362308999E-03
1.701E-03	6.367087875E-03
1.702E-03	6.018080942E-03
1.703E-03	5.321956829E-03
1.704E-03	4.309341047E-03
1.705E-03	3.027306241E-03
1.706E-03	1.536239495E-03
1.707E-03	-8.745675125E-05
1.708E-03	-1.752938177E-03
1.709E-03	-3.364560177E-03
1.71E-03	-4.830696938E-03
1.711E-03	-6.066149376E-03
1.712E-03	-6.995079206E-03
1.713E-03	-7.559800633E-03
1.714E-03	-7.727862188E-03
1.715E-03	-7.490019779E-03
1.716E-03	-6.855998739E-03
1.717E-03	-5.857679758E-03
1.718E-03	-4.554299669E-03
1.719E-03	-3.027545452E-03
1.72E-03	-1.36874168E-03
1.721E-03	3.284797893E-04
1.722E-03	1.967655585E-03
1.723E-03	3.452377936E-03
1.724E-03	4.696715333E-03
1.725E-03	5.633341017E-03
1.726E-03	6.214071362E-03
1.727E-03	6.411203439E-03
1.728E-03	6.224665281E-03
1.729E-03	5.685398717E-03
1.73E-03	4.84745857E-03
1.731E-03	3.778135582E-03
1.732E-03	2.557071204E-03
1.733E-03	1.277892707E-03
1.734E-03	3.973726848E-05
1.735E-03	-1.067848136E-03
1.736E-03	-1.972689567E-03
1.737E-03	-2.619152297E-03
1.738E-03	-2.970156652E-03
1.739E-03	-3.014671515E-03
1.74E-03	-2.770120258E-03
1.741E-03	-2.275683883E-03
1.742E-03	-1.586608547E-03
1.743E-03	-7.752630693E-04
1.744E-03	7.074901894E-05
1.745E-03	8.611979139E-04
1.746E-03	1.516837345E-03
1.747E-03	1.971973579E-03
1.748E-03	2.172217424E-03
1.749E-03	2.081021799E-03
1.75E-03	1.691599313E-03
1.751E-03	1.02905186E-03
1.752E-03	1.418335688E-04
1.753E-03	-9.035710273E-04
1.754E-03	-2.02162425E-03
1.755E-03	-3.112648229E-03
1.756E-03	-4.076916776E-03
1.757E-03	-4.824601595E-03
1.758E-03	-5.27591534E-03
1.759E-03	-5.364308481E-03
1.76E-03	-5.049937061E-03
1.761E-03	-4.329696952E-03
1.762E-03	-3.232255898E-03
1.763E-03	-1.80924541E-03
1.764E-03	-1.367604827E-04
1.765E-03	1.68080908E-03
1.766E-03	3.519907681E-03
1.767E-03	5.254610615E-03
1.768E-03	6.76467589E-03
1.769E-03	7.936378689E-03
1.77E-03	8.670929969E-03
1.771E-03	8.899304246E-03
1.772E-03	8.587354834E-03
1.773E-03	7.730173062E-03
1.774E-03	6.352439489E-03
1.775E-03	4.51791776E-03
1.776E-03	2.32989912E-03
1.777E-03	-8.470475256E-05
1.778E-03	-2.589643304E-03
1.779E-03	-5.039547797E-03
1.78E-03	-7.280397474E-03
1.781E-03	-9.164606278E-03
1.782E-03	-1.056905601E-02
1.783E-03	-1.139967283E-02
1.784E-03	-1.159010861E-02
1.785E-03	-1.110964205E-02
1.786E-03	-9.973254272E-03
1.787E-03	-8.237745977E-03
1.788E-03	-5.989956577E-03
1.789E-03	-3.345220905E-03
1.79E-03	-4.52111029E-04
1.791E-03	2.516984578E-03
1.792E-03	5.389172207E-03
1.793E-03	8.00569023E-03
1.794E-03	1.022094685E-02
1.795E-03	1.190465599E-02
1.796E-03	1.295663164E-02
1.797E-03	1.331843348E-02
1.798E-03	1.297063977E-02
1.799E-03	1.192863248E-02
1.8E-03	1.024778088E-02
1.801E-03	8.025366211E-03
1.802E-03	5.38712245E-03
1.803E-03	2.471552881E-03
1.804E-03	-5.715907652E-04
1.805E-03	-3.578766014E-03
1.806E-03	-6.385032971E-03
1.807E-03	-8.844958732E-03
1.808E-03	-1.084063458E-02
1.809E-03	-1.227688917E-02
1.81E-03	-1.308301221E-02
1.811E-03	-1.32242593E-02
1.812E-03	-1.270594162E-02
1.813E-03	-1.156498058E-02
1.814E-03	-9.864721539E-03
1.815E-03	-7.699171823E-03
1.816E-03	-5.190754704E-03
1.817E-03	-2.473597918E-03
1.818E-03	3.203047668E-04
1.819E-03	3.058747999E-03
1.82E-03	5.605799722E-03
1.821E-03	7.834390191E-03
1.822E-03	9.64356732E-03
1.823E-03	1.096016094E-02
1.824E-03	1.173087689E-02
1.825E-03	1.192454541E-02
1.826E-03	1.154197735E-02
1.827E-03	1.061506275E-02
1.828E-03	9.196053342E-03
1.829E-03	7.355028956E-03
1.83E-03	5.185917833E-03
1.831E-03	2.802387504E-03
1.832E-03	3.211275637E-04
1.833E-03	-2.147285205E-03
1.834E-03	-4.49256171E-03
1.835E-03	-6.602707465E-03
1.836E-03	-8.377473296E-03
1.837E-03	-9.741312506E-03
1.838E-03	-1.064091472E-02
1.839E-03	-1.103880872E-02
1.84E-03	-1.091823258E-02
1.841E-03	-1.029030262E-02
1.842E-03	-9.188410834E-03
1.843E-03	-7.658203683E-03
1.844E-03	-5.760207558E-03
1.845E-03	-3.578602983E-03
1.846E-03	-1.216456389E-03
1.847E-03	1.220197301E-03
1.848E-03	3.628598816E-03
1.849E-03	5.902727072E-03
1.85E-03	7.93284371E-03
1.851E-03	9.618232431E-03
1.852E-03	1.08774188E-02
1.853E-03	1.164640919E-02
1.854E-03	1.187725793E-02
1.855E-03	1.154662692E-02
1.856E-03	1.06629903E-02
1.857E-03	9.261084308E-03
1.858E-03	7.393658342E-03
1.859E-03	5.134356585E-03
1.86E-03	2.584022555E-03
1.861E-03	-1.356399792E-04
1.862E-03	-2.896963365E-03
1.863E-03	-5.572777987E-03
1.864E-03	-8.034097735E-03
1.865E-03	-1.015416783E-02
1.866E-03	-1.182138838E-02
1.867E-03	-1.294746574E-02
1.868E-03	-1.346639108E-02
1.869E-03	-1.333590154E-02
1.87E-03	-1.254656736E-02
1.871E-03	-1.1127497E-02
1.872E-03	-9.141073141E-03
1.873E-03	-6.675343186E-03
1.874E-03	-3.843355071E-03
1.875E-03	-7.837216506E-04
1.876E-03	2.347809039E-03
1.877E-03	5.392758611E-03
1.878E-03	8.198917069E-03
1.879E-03	1.062287745E-02
1.88E-03	1.253613976E-02
1.881E-03	1.383756671E-02
1.882E-03	1.446200491E-02
1.883E-03	1.437913349E-02
1.884E-03	1.35909077E-02
1.885E-03	1.213502108E-02
1.886E-03	1.008730328E-02
1.887E-03	7.554220926E-03
1.888E-03	4.661410384E-03
1.889E-03	1.549213313E-03
1.89E-03	-1.627989143E-03
1.891E-03	-4.71034735E-03
1.892E-03	-7.547900243E-03
1.893E-03	-1.000945093E-02
1.894E-03	-1.198203121E-02
1.895E-03	-1.337331439E-02
1.896E-03	-1.412223611E-02
1.897E-03	-1.42056201E-02
1.898E-03	-1.363264589E-02
1.899E-03	-1.243839342E-02
1.9E-03	-1.068696858E-02
1.901E-03	-8.474033326E-03
1.902E-03	-5.916235822E-03
1.903E-03	-3.136967165E-03
1.904E-03	-2.638487327E-04
1.905E-03	2.568905539E-03
1.906E-03	5.229812945E-03
1.907E-03	7.606011504E-03
1.908E-03	9.607173859E-03
1.909E-03	1.11589385E-02
1.91E-03	1.220426179E-02
1.911E-03	1.271409706E-02
1.912E-03	1.268971877E-02
1.913E-03	1.215285517E-02
1.914E-03	1.114040079E-02
1.915E-03	9.709849975E-03
1.916E-03	7.93999711E-03
1.917E-03	5.919062229E-03
1.918E-03	3.734962869E-03
1.919E-03	1.478075401E-03
1.92E-03	-7.565276879E-04
1.921E-03	-2.879549906E-03
1.922E-03	-4.818962889E-03
1.923E-03	-6.517584568E-03
1.924E-03	-7.925439041E-03
1.925E-03	-9.003279477E-03
1.926E-03	-9.731741587E-03
1.927E-03	-1.010935904E-02
1.928E-03	-1.014230532E-02
1.929E-03	-9.842740971E-03
1.93E-03	-9.235641475E-03
1.931E-03	-8.358030035E-03
1.932E-03	-7.248965372E-03
1.933E-03	-5.946029923E-03
1.934E-03	-4.492197319E-03
1.935E-03	-2.938328803E-03
1.936E-03	-1.335387566E-03
1.937E-03	2.704882107E-04
1.938E-03	1.832878123E-03
1.939E-03	3.301887737E-03
1.94E-03	4.631627903E-03
1.941E-03	5.787776153E-03
1.942E-03	6.744225964E-03
1.943E-03	7.476540142E-03
1.944E-03	7.96430949E-03
1.945E-03	8.197970431E-03
1.946E-03	8.178407308E-03
1.947E-03	7.911594107E-03
1.948E-03	7.409067113E-03
1.949E-03	6.692735254E-03
1.95E-03	5.793143763E-03
1.951E-03	4.742106295E-03
1.952E-03	3.571663418E-03
1.953E-03	2.32012505E-03
1.954E-03	1.032633267E-03
1.955E-03	-2.469269525E-04
1.956E-03	-1.480878918E-03
1.957E-03	-2.634300957E-03
1.958E-03	-3.672729179E-03
1.959E-03	-4.566550462E-03
1.96E-03	-5.294296174E-03
1.961E-03	-5.840048196E-03
1.962E-03	-6.192265074E-03
1.963E-03	-6.348404884E-03
1.964E-03	-6.31738995E-03
1.965E-03	-6.114036516E-03
1.966E-03	-5.75292955E-03
1.967E-03	-5.249870239E-03
1.968E-03	-4.626059083E-03
1.969E-03	-3.90661639E-03
1.97E-03	-3.115889058E-03
1.971E-03	-2.276619033E-03
1.972E-03	-1.411217574E-03
1.973E-03	-5.395749495E-04
1.974E-03	3.235313976E-04
1.975E-03	1.165463319E-03
1.976E-03	1.971295884E-03
1.977E-03	2.725656066E-03
1.978E-03	3.417431398E-03
1.979E-03	4.038573849E-03
1.98E-03	4.578773061E-03
1.981E-03	5.024562954E-03
1.982E-03	5.362708387E-03
1.983E-03	5.580834555E-03
1.984E-03	5.665179778E-03
1.985E-03	5.601404859E-03
1.986E-03	5.378306286E-03
1.987E-03	4.988717984E-03
1.988E-03	4.427750913E-03
1.989E-03	3.694542863E-03
1.99E-03	2.798064302E-03
1.991E-03	1.759867187E-03
1.992E-03	6.107801433E-04
1.993E-03	-6.124592929E-04
1.994E-03	-1.866307343E-03
1.995E-03	-3.099585084E-03
1.996E-03	-4.256879659E-03
1.997E-03	-5.282702938E-03
1.998E-03	-6.123027625E-03
1.999E-03	-6.727874327E-03
[truncated: 1,001 more rows]
