# Supplementary material for: Study on monitoring broken rails of heavy haul railway based on ultrasonic guided wave
Source: Sci Rep. 2024 Apr 15;14:8667. doi: 10.1038/s41598-024-59328-5 (PMC11385469; doi:10.1038/s41598-024-59328-5)
Supplement: Supplementary file 1 — Supplementary Information. [file 41598_2024_59328_MOESM1_ESM.zip › 1-Rail75-Finite element simulation data/Node257722-4288mm-HeadBigCrack.csv]

TIME	UZ_3
1.E-06	1.566102900-299
2.E-06	3.883632324-298
3.E-06	4.185405665-297
4.E-06	2.530449330-296
5.E-06	1.039438508-295
6.E-06	4.034990437-295
7.E-06	1.02152388-294
8.E-06	-3.73674979-294
9.E-06	-1.804007956-293
1.E-05	1.198868883-292
1.1E-05	3.044228556-292
1.2E-05	-2.891276716-291
1.3E-05	-1.267501464-291
1.4E-05	5.258650329-290
1.5E-05	-7.735489112-290
1.6E-05	-6.422206208-289
1.7E-05	2.415459827-288
1.8E-05	3.507201649-288
1.9E-05	-3.839386364-287
2.E-05	4.235866730-287
2.1E-05	3.506950155-286
2.2E-05	-1.268892607-285
2.3E-05	-8.437734483-286
2.4E-05	1.504121906-284
2.5E-05	-2.652858886-284
2.6E-05	-8.312002271-284
2.7E-05	4.421021628-283
2.8E-05	-2.818013853-283
2.9E-05	-3.234509590-282
3.E-05	9.997273702-282
3.1E-05	3.596266403-282
3.2E-05	-8.985986364-281
3.3E-05	1.813859694-280
3.4E-05	2.75329198-280
3.5E-05	-2.019642547-279
3.6E-05	2.640184341-279
3.7E-05	8.608272769-279
3.8E-05	-3.873671441-278
3.9E-05	2.880840532-278
4.E-05	2.004123349-277
4.1E-05	-6.5273746-277
4.2E-05	1.560852792-277
4.3E-05	3.90656797-276
4.4E-05	-9.833591654-276
4.5E-05	-2.540616344-276
4.6E-05	6.687651576-275
4.7E-05	-1.338405628-274
4.8E-05	-1.06009847-274
4.9E-05	1.031542596-273
5.E-05	-1.65413312-273
5.1E-05	-2.337527282-273
5.2E-05	1.456577261-272
5.3E-05	-1.855607411-272
5.4E-05	-4.084832370-272
5.5E-05	1.903077263-271
5.6E-05	-1.874258552-271
5.7E-05	-6.204554386-271
5.8E-05	2.318067618-270
5.9E-05	-1.666122495-270
6.E-05	-8.508529316-270
6.1E-05	2.646550654-269
6.2E-05	-1.225074568-269
6.3E-05	-1.074766459-268
6.4E-05	2.842838998-268
6.5E-05	-5.870149910-269
6.6E-05	-1.265817558-267
6.7E-05	2.8799699-267
6.8E-05	1.755338650-268
6.9E-05	-1.401062222-266
7.E-05	2.755013862-266
7.1E-05	9.647779298-267
7.2E-05	-1.464479992-265
7.3E-05	2.48965365-265
7.4E-05	1.663355895-265
7.5E-05	-1.445054809-264
7.6E-05	2.127491248-264
7.7E-05	2.079136621-264
7.8E-05	-1.316263711-263
7.9E-05	1.761276722-263
8.E-05	1.592860601-263
8.1E-05	-9.782239117-263
8.2E-05	1.793974886-262
8.3E-05	-2.058712503-262
8.4E-05	-2.505656261-262
8.5E-05	3.962545239-261
8.6E-05	-1.427310406-260
8.7E-05	6.508706719-261
8.8E-05	1.126585246-259
8.9E-05	-3.454752643-259
9.E-05	2.415575778-259
9.1E-05	2.4229340-260
9.2E-05	-1.112014793-258
9.3E-05	4.714335149-257
9.4E-05	-2.726333936-256
9.5E-05	5.552728596-257
9.6E-05	5.401722256-255
9.7E-05	-2.02987163-254
9.8E-05	-2.153103210-254
9.9E-05	3.897966567-253
1.E-04	-9.368536320-253
1.01E-04	-2.610849961-252
1.02E-04	2.143662163-251
1.03E-04	-3.328505932-251
1.04E-04	-1.804060884-250
1.05E-04	1.039524349-249
1.06E-04	-1.061876380-249
1.07E-04	-1.041777423-248
1.08E-04	5.011963753-248
1.09E-04	-2.784399271-248
1.1E-04	-6.057885367-247
1.11E-04	2.431050203-246
1.12E-04	5.303898812-247
1.13E-04	-3.594542836-245
1.14E-04	1.053859942-244
1.15E-04	1.754194149-244
1.16E-04	-1.95905301-243
1.17E-04	3.308695174-243
1.18E-04	1.656358810-242
1.19E-04	-8.857827824-242
1.2E-04	2.708191211-242
1.21E-04	1.0385345-240
1.22E-04	-3.018748744-240
1.23E-04	-4.866699232-240
1.24E-04	4.793294876-239
1.25E-04	-6.187777145-239
1.26E-04	-3.942780621-238
1.27E-04	1.649343231-237
1.28E-04	2.890546436-238
1.29E-04	-1.834040110-236
1.3E-04	4.291793874-236
1.31E-04	7.801570750-236
1.32E-04	-6.550910248-235
1.33E-04	1.118192145-234
1.34E-04	3.613905791-234
1.35E-04	-2.630078469-233
1.36E-04	4.898006274-233
1.37E-04	2.111335893-232
1.38E-04	-1.528574281-231
1.39E-04	1.619881963-231
1.4E-04	1.979113779-230
1.41E-04	-8.175284523-230
1.42E-04	-9.224467343-230
1.43E-04	1.478887784-228
1.44E-04	-2.166021636-228
1.45E-04	-1.658968195-227
1.46E-04	6.789121971-227
1.47E-04	8.519131709-227
1.48E-04	-1.110946360-225
1.49E-04	1.14504613-225
1.5E-04	1.235942272-224
1.51E-04	-3.936883301-224
1.52E-04	-8.076778532-224
1.53E-04	6.482098249-223
1.54E-04	-2.301657939-223
1.55E-04	-7.426656422-222
1.56E-04	1.639829240-221
1.57E-04	5.740947747-221
1.58E-04	-2.924103161-220
1.59E-04	-1.354131999-220
1.6E-04	3.515220887-219
1.61E-04	-4.591639908-219
1.62E-04	-3.0399446-218
1.63E-04	1.008107838-217
1.64E-04	1.524145973-217
1.65E-04	-1.305081203-216
1.66E-04	5.800011184-217
1.67E-04	1.230350459-215
1.68E-04	-2.569758174-215
1.69E-04	-8.046566183-215
1.7E-04	3.78623133-214
1.71E-04	1.787733359-214
1.72E-04	-3.881848129-213
1.73E-04	4.33922863-213
1.74E-04	2.935739858-212
1.75E-04	-8.463440190-212
1.76E-04	-1.377426247-211
1.77E-04	9.654702771-211
1.78E-04	-2.238081877-211
1.79E-04	-8.119619257-210
1.8E-04	1.391551477-209
1.81E-04	4.911940670-209
1.82E-04	-1.893867366-208
1.83E-04	-1.373990474-208
1.84E-04	1.767720272-207
1.85E-04	-1.40100399-207
1.86E-04	-1.236246751-206
1.87E-04	2.87405138-206
1.88E-04	5.798659525-206
1.89E-04	-3.075853559-205
1.9E-04	-2.489126899-206
1.91E-04	2.412502376-204
1.92E-04	-3.128606764-204
1.93E-04	-1.402577719-203
1.94E-04	4.262578963-203
1.95E-04	4.678370742-203
1.96E-04	-3.779548676-202
1.97E-04	1.643375504-202
1.98E-04	2.524937141-201
1.99E-04	-4.536859746-201
2.E-04	-1.203181529-200
2.01E-04	4.795752621-200
2.02E-04	2.173776277-200
2.03E-04	-3.625623396-199
2.04E-04	3.198917167-199
2.05E-04	2.074910264-198
2.06E-04	-4.844279922-198
2.07E-04	-7.828649565-198
2.08E-04	4.2464418-197
2.09E-04	-1.665616827-198
2.1E-04	-2.786611648-196
2.11E-04	3.607103933-196
2.12E-04	1.365699684-195
2.13E-04	-4.032656330-195
2.14E-04	-3.788282631-195
2.15E-04	3.040459807-194
2.16E-04	-1.322892898-194
2.17E-04	-1.753084737-193
2.18E-04	2.951862278-193
2.19E-04	7.331596127-193
2.2E-04	-2.699430378-192
2.21E-04	-1.280068170-192
2.22E-04	1.794896217-191
2.23E-04	-1.332641945-191
2.24E-04	-9.237137614-191
2.25E-04	1.863259629-190
2.26E-04	3.353919642-190
2.27E-04	-1.481202766-189
2.28E-04	-3.098778928-190
2.29E-04	9.018942207-189
2.3E-04	-8.091607856-189
2.31E-04	-4.378269269-188
2.32E-04	9.416451840-188
2.33E-04	1.553693245-187
2.34E-04	-7.156516287-187
2.35E-04	-1.628116319-187
2.36E-04	4.424642995-186
2.37E-04	-3.718248714-186
2.38E-04	-2.29116787-185
2.39E-04	4.821444167-185
2.4E-04	8.870066139-185
2.41E-04	-4.115189358-184
2.42E-04	-6.645508929-185
2.43E-04	2.785454331-183
2.44E-04	-3.310584996-183
2.45E-04	-1.415648120-182
2.46E-04	4.346760576-182
2.47E-04	3.220960713-182
2.48E-04	-3.573420404-181
2.49E-04	3.474263962-181
2.5E-04	2.018095366-180
2.51E-04	-5.936081666-180
2.52E-04	-4.942335803-180
2.53E-04	5.290402921-179
2.54E-04	-5.254137254-179
2.55E-04	-3.127194683-178
2.56E-04	9.251625845-178
2.57E-04	8.451788348-178
2.58E-04	-8.44033307-177
2.59E-04	7.291617596-177
2.6E-04	5.230346629-176
2.61E-04	-1.379781313-175
2.62E-04	-1.774126162-175
2.63E-04	1.306325593-174
2.64E-04	-6.73167193-175
2.65E-04	-8.647731638-174
2.66E-04	1.782755779-173
2.67E-04	3.694466520-173
2.68E-04	-1.832097329-172
2.69E-04	-2.888947520-174
2.7E-04	1.317642895-171
2.71E-04	-1.835406595-171
2.72E-04	-6.769514465-171
2.73E-04	2.225213712-170
2.74E-04	1.693058593-170
2.75E-04	-1.774985712-169
2.76E-04	1.208196965-169
2.77E-04	1.057880952-168
2.78E-04	-2.214027641-168
2.79E-04	-4.291267528-168
2.8E-04	2.045544512-167
2.81E-04	2.621421412-168
2.82E-04	-1.395696198-166
2.83E-04	1.576894665-166
2.84E-04	7.22936875-166
2.85E-04	-1.922691990-165
2.86E-04	-2.358726521-165
2.87E-04	1.529769539-164
2.88E-04	-3.16124855-165
2.89E-04	-9.415074877-164
2.9E-04	1.31022335-163
2.91E-04	4.429707845-163
2.92E-04	-1.337460373-162
2.93E-04	-1.239048117-162
2.94E-04	9.737447272-162
2.95E-04	-3.302808420-162
2.96E-04	-5.629593664-161
2.97E-04	8.260252127-161
2.98E-04	2.524208995-160
2.99E-04	-7.756307351-160
3.E-04	-6.852944545-160
3.01E-04	5.386813390-159
3.02E-04	-1.623706172-159
3.03E-04	-3.027733628-158
3.04E-04	4.115579391-158
3.05E-04	1.353918272-157
3.06E-04	-3.79346355-157
3.07E-04	-4.021781252-157
3.08E-04	2.600342573-156
3.09E-04	-2.806398173-157
3.1E-04	-1.461867311-155
3.11E-04	1.594564438-155
3.12E-04	6.739099852-155
3.13E-04	-1.549800264-154
3.14E-04	-2.301669153-154
3.15E-04	1.084019424-153
3.16E-04	2.605637698-154
3.17E-04	-6.238757454-153
3.18E-04	4.329488553-153
3.19E-04	3.020216446-152
3.2E-04	-5.101870194-152
3.21E-04	-1.1785368-151
3.22E-04	3.80489955-151
3.23E-04	2.961723161-151
3.24E-04	-2.292928588-150
3.25E-04	4.192837712-151
3.26E-04	1.177109492-149
3.27E-04	-1.226967421-149
3.28E-04	-5.128041554-149
3.29E-04	1.070623942-148
3.3E-04	1.769108579-148
3.31E-04	-6.989304906-148
3.32E-04	-3.368367639-148
3.33E-04	3.847456701-147
3.34E-04	-1.382140983-147
3.35E-04	-1.838084508-146
3.36E-04	2.150479358-146
3.37E-04	7.531317165-146
3.38E-04	-1.658806670-145
3.39E-04	-2.461439366-145
3.4E-04	1.007938741-144
3.41E-04	4.466714588-145
3.42E-04	-5.268535165-144
3.43E-04	1.749980954-144
3.44E-04	2.42404285-143
3.45E-04	-2.619639783-143
3.46E-04	-9.730166831-143
3.47E-04	1.951853173-142
3.48E-04	3.229561796-142
3.49E-04	-1.151707331-141
3.5E-04	-7.104988132-142
3.51E-04	5.88716420-141
3.52E-04	-7.582076778-142
3.53E-04	-2.6769880-140
3.54E-04	2.169740497-140
3.55E-04	1.082167532-139
3.56E-04	-1.714800927-139
3.57E-04	-3.777914708-139
3.58E-04	1.023943687-138
3.59E-04	1.02959824-138
3.6E-04	-5.249061890-138
3.61E-04	-1.202748525-138
3.62E-04	2.401196789-137
3.63E-04	-9.941479585-138
3.64E-04	-9.895802186-137
3.65E-04	1.052805474-136
3.66E-04	3.636342355-136
3.67E-04	-6.787780387-136
3.68E-04	-1.143244165-135
3.69E-04	3.594450592-135
3.7E-04	2.669968876-135
3.71E-04	-1.67854636-134
3.72E-04	-1.120737163-135
3.73E-04	7.075323385-134
3.74E-04	-3.751341701-134
3.75E-04	-2.698790787-133
3.76E-04	3.138581825-133
3.77E-04	9.166313613-133
3.78E-04	-1.815209194-132
3.79E-04	-2.631841440-132
3.8E-04	8.840861984-132
3.81E-04	5.296722760-132
3.82E-04	-3.824866550-131
3.83E-04	1.741208369-132
3.84E-04	1.493053107-130
3.85E-04	-9.61400495-131
3.86E-04	-5.232228466-130
3.87E-04	6.901943482-130
3.88E-04	1.596025771-129
3.89E-04	-3.642512277-129
3.9E-04	-3.833409685-129
3.91E-04	1.636554493-128
3.92E-04	4.084669510-129
3.93E-04	-6.51232158-128
3.94E-04	2.769645835-128
3.95E-04	2.303272688-127
3.96E-04	-2.639133690-127
3.97E-04	-7.036625959-127
3.98E-04	1.514360844-126
3.99E-04	1.669236411-126
4.E-04	-7.116130287-126
4.01E-04	-1.541235702-126
4.02E-04	2.93463101-125
4.03E-04	-1.433672255-125
4.04E-04	-1.080673742-124
4.05E-04	1.309576797-124
4.06E-04	3.512489257-124
4.07E-04	-7.584947354-124
4.08E-04	-9.520553189-124
4.09E-04	3.664766704-123
4.1E-04	1.699672718-123
4.11E-04	-1.583387658-122
4.12E-04	1.927364649-123
4.13E-04	6.277755179-122
4.14E-04	-4.052629416-122
4.15E-04	-2.304177615-121
4.16E-04	2.745499200-121
4.17E-04	7.811304466-121
4.18E-04	-1.443972681-120
4.19E-04	-2.408305977-120
4.2E-04	6.684662678-120
4.21E-04	6.470481298-120
4.22E-04	-2.845623870-119
4.23E-04	-1.321445473-119
4.24E-04	1.136556238-118
4.25E-04	6.018494423-120
4.26E-04	-4.303753510-118
4.27E-04	1.365568272-118
4.28E-04	1.553440121-117
4.29E-04	-1.054208974-117
4.3E-04	-5.35642991-117
4.31E-04	5.668110832-117
4.32E-04	1.763452112-116
4.33E-04	-2.621573484-116
4.34E-04	-5.523726124-116
4.35E-04	1.109277703-115
4.36E-04	1.633242261-115
4.37E-04	-4.410832281-115
4.38E-04	-4.486221537-115
4.39E-04	1.671852530-114
4.4E-04	1.105800204-114
4.41E-04	-6.092762107-114
4.42E-04	-2.227725550-114
4.43E-04	2.147112683-113
4.44E-04	2.308881614-114
4.45E-04	-7.347084213-113
4.46E-04	9.287296839-114
4.47E-04	2.449098417-112
4.48E-04	-8.448680556-113
4.49E-04	-7.975272308-112
4.5E-04	4.418741356-112
4.51E-04	2.543832786-111
4.52E-04	-1.927158583-111
4.53E-04	-7.969558641-111
4.54E-04	7.633762761-111
4.55E-04	2.459861676-110
4.56E-04	-2.842850663-110
4.57E-04	-7.506527577-110
4.58E-04	1.013560458-109
4.59E-04	2.273844612-109
4.6E-04	-3.499372940-109
4.61E-04	-6.867527781-109
4.62E-04	1.17972742-108
4.63E-04	2.077483528-108
4.64E-04	-3.909783983-108
4.65E-04	-6.32086640-108
4.66E-04	1.281334641-107
4.67E-04	1.940207849-107
4.68E-04	-4.174479861-107
4.69E-04	-6.016325530-107
4.7E-04	1.358220642-106
4.71E-04	1.883226526-106
4.72E-04	-4.42962353-106
4.73E-04	-5.934446391-106
4.74E-04	1.451669964-105
4.75E-04	1.87470648-105
4.76E-04	-4.785637907-105
4.77E-04	-5.90683696-105
4.78E-04	1.586501598-104
4.79E-04	1.846255915-104
4.8E-04	-5.28103788-104
4.81E-04	-5.693215463-104
4.82E-04	1.761098683-103
4.83E-04	1.722293380-103
4.84E-04	-5.867912479-103
4.85E-04	-5.079946406-103
4.86E-04	1.948345207-102
4.87E-04	1.449824968-102
4.88E-04	-6.431007620-102
4.89E-04	-3.96101923-102
4.9E-04	2.105842367-101
4.91E-04	1.017722934-101
4.92E-04	-6.829304404-101
4.93E-04	-2.374662960-101
4.94E-04	2.190562923-100
4.95E-04	4.600985612-101
4.96E-04	-6.942537473-100
4.97E-04	-4.890759593-101
4.98E-04	2.172295135E-99
4.99E-04	-1.550754144-100
5.E-04	-6.706308074E-99
5.01E-04	1.450366209E-99
5.02E-04	2.041654996E-98
5.03E-04	-7.461065148E-99
5.04E-04	-6.126398633E-98
5.05E-04	3.189453931E-98
5.06E-04	1.811084894E-97
5.07E-04	-1.23876854E-97
5.08E-04	-5.271601009E-97
5.09E-04	4.525590744E-97
5.1E-04	1.509814641E-96
5.11E-04	-1.582098098E-96
5.12E-04	-4.251108879E-96
5.13E-04	5.344843518E-96
5.14E-04	1.175372232E-95
5.15E-04	-1.7557618E-95
5.16E-04	-3.186131546E-95
5.17E-04	5.631601043E-95
5.18E-04	8.449605374E-95
5.19E-04	-1.768877812E-94
5.2E-04	-2.185690131E-94
5.21E-04	5.451604704E-94
5.22E-04	5.488721273E-94
5.23E-04	-1.651043352E-93
5.24E-04	-1.328079161E-93
5.25E-04	4.918225333E-93
5.26E-04	3.052277027E-93
5.27E-04	-1.443336606E-92
5.28E-04	-6.499916618E-93
5.29E-04	4.178770652E-92
5.3E-04	1.217106078E-92
5.31E-04	-1.195965267E-91
5.32E-04	-1.763101944E-92
5.33E-04	3.381738622E-91
5.34E-04	9.189357777E-93
5.35E-04	-9.388912376E-91
5.36E-04	6.615279122E-92
5.37E-04	2.535873026E-90
5.38E-04	-4.327900001E-91
5.39E-04	-6.609354464E-90
5.4E-04	2.379114627E-90
5.41E-04	1.715392444E-89
5.42E-04	-1.285933954E-89
5.43E-04	-4.8774137E-89
5.44E-04	6.168568319E-89
5.45E-04	1.644113574E-88
5.46E-04	-2.365868189E-88
5.47E-04	-5.830042332E-88
5.48E-04	6.361493726E-88
5.49E-04	1.529677551E-87
5.5E-04	-9.559229656E-88
5.51E-04	2.14913711E-88
5.52E-04	1.95287678E-87
5.53E-04	-2.798019289E-86
5.54E-04	-2.613527378E-86
5.55E-04	1.604310667E-85
5.56E-04	2.338835644E-85
5.57E-04	-3.003113209E-85
5.58E-04	-7.498281249E-85
5.59E-04	-1.281966555E-84
5.6E-04	-2.212052344E-84
5.61E-04	1.153241025E-83
5.62E-04	4.486648329E-83
5.63E-04	-1.000408145E-83
5.64E-04	-2.68760547E-82
5.65E-04	-3.298524805E-82
5.66E-04	8.137414723E-82
5.67E-04	2.916950222E-81
5.68E-04	7.835370509E-82
5.69E-04	-1.262424543E-80
5.7E-04	-2.044031304E-80
5.71E-04	2.6088194E-80
5.72E-04	1.004142582E-79
5.73E-04	5.689690315E-80
5.74E-04	-9.898107963E-80
5.75E-04	-5.352932511E-79
5.76E-04	-1.764278846E-78
5.77E-04	5.975891142E-79
5.78E-04	1.410236826E-77
5.79E-04	1.305044649E-77
5.8E-04	-5.230282921E-77
5.81E-04	-9.483703327E-77
5.82E-04	5.799611227E-77
5.83E-04	2.614296611E-76
5.84E-04	5.867449338E-76
5.85E-04	1.053521103E-75
5.86E-04	-3.435222652E-75
5.87E-04	-1.501650147E-74
5.88E-04	3.308050758E-75
5.89E-04	8.763385045E-74
5.9E-04	7.421143834E-74
5.91E-04	-3.005581524E-73
5.92E-04	-5.49229283E-73
5.93E-04	3.485527001E-73
5.94E-04	1.230722618E-72
5.95E-04	1.939091927E-72
5.96E-04	7.769660355E-72
5.97E-04	-1.213112343E-71
5.98E-04	-1.059936779E-70
5.99E-04	-5.972020508E-72
6.E-04	6.32822743E-70
6.01E-04	3.747499555E-70
6.02E-04	-2.5462338E-69
6.03E-04	-2.898400703E-69
6.04E-04	6.604915355E-69
6.05E-04	2.226571085E-68
6.06E-04	3.185466174E-68
6.07E-04	-1.324731429E-67
6.08E-04	-9.905918969E-67
6.09E-04	-9.759369005E-67
6.1E-04	1.297647191E-65
6.11E-04	5.406916806E-65
6.12E-04	-3.746249331E-65
6.13E-04	-9.178465858E-64
6.14E-04	-2.223148714E-63
6.15E-04	6.434083112E-63
6.16E-04	5.213305959E-62
6.17E-04	7.481465763E-62
6.18E-04	-4.990532448E-61
6.19E-04	-2.701423561E-60
6.2E-04	-1.948528693E-60
6.21E-04	3.132653075E-59
6.22E-04	1.33597095E-58
6.23E-04	2.482273385E-59
6.24E-04	-1.752379578E-57
6.25E-04	-6.480685088E-57
6.26E-04	8.645369255E-58
6.27E-04	9.057047959E-56
6.28E-04	3.154871765E-55
6.29E-04	-5.622859435E-56
6.3E-04	-4.382671909E-54
6.31E-04	-1.555019004E-53
6.32E-04	-1.1043376E-54
6.33E-04	1.975149156E-52
6.34E-04	7.689128491E-52
6.35E-04	4.376283261E-52
6.36E-04	-8.065938268E-51
6.37E-04	-3.71703094E-50
6.38E-04	-4.609237144E-50
6.39E-04	2.782297524E-49
6.4E-04	1.689126453E-48
6.41E-04	3.447201008E-48
6.42E-04	-6.438798922E-48
6.43E-04	-6.81957966E-47
6.44E-04	-2.065385521E-46
6.45E-04	-5.50079362E-47
6.46E-04	2.205292123E-45
6.47E-04	1.003873046E-44
6.48E-04	1.746868825E-44
6.49E-04	-4.017799049E-44
6.5E-04	-3.749725434E-43
6.51E-04	-1.190975606E-42
6.52E-04	-1.04896911E-42
6.53E-04	8.622521189E-42
6.54E-04	5.034029884E-41
6.55E-04	1.330116243E-40
6.56E-04	5.767705815E-41
6.57E-04	-1.172311501E-39
6.58E-04	-6.037044451E-39
6.59E-04	-1.565153723E-38
6.6E-04	-9.787017214E-39
6.61E-04	1.172838538E-37
6.62E-04	6.590995725E-37
6.63E-04	1.951740633E-36
6.64E-04	2.699928022E-36
6.65E-04	-6.597974928E-36
6.66E-04	-5.930507626E-35
6.67E-04	-2.265460247E-34
6.68E-04	-5.394560452E-34
6.69E-04	-4.811953255E-34
6.7E-04	2.807292153E-33
6.71E-04	1.884683035E-32
6.72E-04	6.937050669E-32
6.73E-04	1.780099597E-31
6.74E-04	2.692987135E-31
6.75E-04	-2.573138714E-31
6.76E-04	-3.847134483E-30
6.77E-04	-1.798128983E-29
6.78E-04	-6.061849936E-29
6.79E-04	-1.618693822E-28
6.8E-04	-3.271407407E-28
6.81E-04	-3.259109493E-28
6.82E-04	1.14112948E-27
6.83E-04	9.221929861E-27
6.84E-04	4.128181916E-26
6.85E-04	1.502977428E-25
6.86E-04	4.86580673E-25
6.87E-04	1.453068879E-24
6.88E-04	4.08059281E-24
6.89E-04	1.090340371E-23
6.9E-04	2.793928713E-23
6.91E-04	6.904444429E-23
6.92E-04	1.652514456E-22
6.93E-04	3.843328787E-22
6.94E-04	8.709213378E-22
6.95E-04	1.927170288E-21
6.96E-04	4.171954866E-21
6.97E-04	8.849705711E-21
6.98E-04	1.841987535E-20
6.99E-04	3.766497742E-20
7.E-04	7.574353579E-20
7.01E-04	1.499420335E-19
7.02E-04	2.924433515E-19
7.03E-04	5.623866369E-19
7.04E-04	1.06710288E-18
7.05E-04	1.999087208E-18
7.06E-04	3.699675933E-18
7.07E-04	6.767581485E-18
7.08E-04	1.224204182E-17
7.09E-04	2.190890784E-17
7.1E-04	3.88074355E-17
7.11E-04	6.806183271E-17
7.12E-04	1.182337422E-16
7.13E-04	2.035033129E-16
7.14E-04	3.471573492E-16
7.15E-04	5.871227105E-16
7.16E-04	9.846746571E-16
7.17E-04	1.6380354E-15
7.18E-04	2.703446837E-15
7.19E-04	4.427579951E-15
7.2E-04	7.197009819E-15
7.21E-04	1.161318803E-14
7.22E-04	1.860522664E-14
7.23E-04	2.959833847E-14
7.24E-04	4.676359251E-14
7.25E-04	7.33855893E-14
7.26E-04	1.143998645E-13
7.27E-04	1.771727601E-13
7.28E-04	2.726250598E-13
7.29E-04	4.168392932E-13
7.3E-04	6.333423022E-13
7.31E-04	9.563231996E-13
7.32E-04	1.435136776E-12
7.33E-04	2.140559148E-12
7.34E-04	3.17341226E-12
7.35E-04	4.676363834E-12
7.36E-04	6.849947144E-12
7.37E-04	9.974138523E-12
7.38E-04	1.443718728E-11
7.39E-04	2.077381903E-11
7.4E-04	2.971543312E-11
7.41E-04	4.225548738E-11
7.42E-04	5.973390185E-11
7.43E-04	8.394500177E-11
7.44E-04	1.172742291E-10
7.45E-04	1.628695376E-10
7.46E-04	2.248539796E-10
7.47E-04	3.08586407E-10
7.48E-04	4.209773136E-10
7.49E-04	5.708664951E-10
7.5E-04	7.694681974E-10
7.51E-04	1.030887535E-09
7.52E-04	1.372708928E-09
7.53E-04	1.81665284E-09
7.54E-04	2.389290885E-09
7.55E-04	3.122801125E-09
7.56E-04	4.05573484E-09
7.57E-04	5.233752999E-09
7.58E-04	6.710275083E-09
7.59E-04	8.54696486E-09
7.6E-04	1.081395754E-08
7.61E-04	1.358971122E-08
7.62E-04	1.696034339E-08
7.63E-04	2.101829256E-08
7.64E-04	2.586012692E-08
7.65E-04	3.158330967E-08
7.66E-04	3.828172653E-08
7.67E-04	4.603978862E-08
7.68E-04	5.492494685E-08
7.69E-04	6.497849578E-08
7.7E-04	7.6204609E-08
7.71E-04	8.855763718E-08
7.72E-04	1.019278153E-07
7.73E-04	1.161256674E-07
7.74E-04	1.308655644E-07
7.75E-04	1.457490733E-07
7.76E-04	1.602489347E-07
7.77E-04	1.736947E-07
7.78E-04	1.85261236E-07
7.79E-04	1.939614519E-07
7.8E-04	1.986446846E-07
7.81E-04	1.980021882E-07
7.82E-04	1.905810684E-07
7.83E-04	1.748077773E-07
7.84E-04	1.490219118E-07
7.85E-04	1.115205262E-07
7.86E-04	6.06124853E-08
7.87E-04	-5.318446314E-09
7.88E-04	-8.774403294E-08
7.89E-04	-1.879187822E-07
7.9E-04	-3.06808237E-07
7.91E-04	-4.4502358E-07
7.92E-04	-6.027685548E-07
7.93E-04	-7.798051914E-07
7.94E-04	-9.754449156E-07
7.95E-04	-1.18857121E-06
7.96E-04	-1.417698993E-06
7.97E-04	-1.661074242E-06
7.98E-04	-1.91681506E-06
7.99E-04	-2.183092468E-06
8.E-04	-2.458345724E-06
8.01E-04	-2.741523166E-06
8.02E-04	-3.032335631E-06
8.03E-04	-3.331505785E-06
8.04E-04	-3.64099351E-06
8.05E-04	-3.964175243E-06
8.06E-04	-4.305954276E-06
8.07E-04	-4.672779779E-06
8.08E-04	-5.072555086E-06
8.09E-04	-5.514420651E-06
8.1E-04	-6.008404118E-06
8.11E-04	-6.564938945E-06
8.12E-04	-7.194263612E-06
8.13E-04	-7.905725024E-06
8.14E-04	-8.707021456E-06
8.15E-04	-9.603431278E-06
8.16E-04	-1.059708275E-05
8.17E-04	-1.168632624E-05
8.18E-04	-1.286527219E-05
8.19E-04	-1.412355546E-05
8.2E-04	-1.544637791E-05
8.21E-04	-1.681486715E-05
8.22E-04	-1.820676988E-05
8.23E-04	-1.959747437E-05
8.24E-04	-2.09613296E-05
8.25E-04	-2.22732E-05
8.26E-04	-2.351016672E-05
8.27E-04	-2.465326265E-05
8.28E-04	-2.568911087E-05
8.29E-04	-2.661132794E-05
8.3E-04	-2.742155463E-05
8.31E-04	-2.812998898E-05
8.32E-04	-2.875532178E-05
8.33E-04	-2.932401375E-05
8.34E-04	-2.986890349E-05
8.35E-04	-3.042718998E-05
8.36E-04	-3.10378873E-05
8.37E-04	-3.173890224E-05
8.38E-04	-3.256393618E-05
8.39E-04	-3.353945622E-05
8.4E-04	-3.46820014E-05
8.41E-04	-3.599607945E-05
8.42E-04	-3.747287365E-05
8.43E-04	-3.908993381E-05
8.44E-04	-4.081197434E-05
8.45E-04	-4.259282594E-05
8.46E-04	-4.437847061E-05
8.47E-04	-4.611095445E-05
8.48E-04	-4.773287522E-05
8.49E-04	-4.919210603E-05
8.5E-04	-5.044640191E-05
8.51E-04	-5.146748188E-05
8.52E-04	-5.224410972E-05
8.53E-04	-5.278372555E-05
8.54E-04	-5.311237409E-05
8.55E-04	-5.327292558E-05
8.56E-04	-5.332170364E-05
8.57E-04	-5.332360533E-05
8.58E-04	-5.334585708E-05
8.59E-04	-5.345088522E-05
8.6E-04	-5.368919849E-05
8.61E-04	-5.409323738E-05
8.62E-04	-5.467273172E-05
8.63E-04	-5.54117226E-05
8.64E-04	-5.626758524E-05
8.65E-04	-5.717287991E-05
8.66E-04	-5.804074128E-05
8.67E-04	-5.877343177E-05
8.68E-04	-5.927259848E-05
8.69E-04	-5.944994732E-05
8.7E-04	-5.92382148E-05
8.71E-04	-5.860265944E-05
8.72E-04	-5.755180574E-05
8.73E-04	-5.614449076E-05
8.74E-04	-5.449093796E-05
8.75E-04	-5.274844521E-05
8.76E-04	-5.111393285E-05
8.77E-04	-4.981373726E-05
8.78E-04	-4.908819307E-05
8.79E-04	-4.916944031E-05
8.8E-04	-5.025574203E-05
8.81E-04	-5.248865291E-05
8.82E-04	-5.593616567E-05
8.83E-04	-6.057925692E-05
8.84E-04	-6.629912276E-05
8.85E-04	-7.286894619E-05
8.86E-04	-7.995837617E-05
8.87E-04	-8.715353066E-05
8.88E-04	-9.398562968E-05
8.89E-04	-9.9959831E-05
8.9E-04	-1.045848431E-04
8.91E-04	-1.074106996E-04
8.92E-04	-1.080755876E-04
8.93E-04	-1.06349959E-04
8.94E-04	-1.021645463E-04
8.95E-04	-9.562171463E-05
8.96E-04	-8.700007692E-05
8.97E-04	-7.67561461E-05
8.98E-04	-6.551287176E-05
8.99E-04	-5.402388982E-05
9.E-04	-4.31175286E-05
9.01E-04	-3.363662203E-05
9.02E-04	-2.638381446E-05
9.03E-04	-2.206766304E-05
9.04E-04	-2.124319926E-05
9.05E-04	-2.425343338E-05
9.06E-04	-3.118704094E-05
9.07E-04	-4.186060659E-05
9.08E-04	-5.582167438E-05
9.09E-04	-7.236646791E-05
9.1E-04	-9.057230515E-05
9.11E-04	-1.093477705E-04
9.12E-04	-1.275002188E-04
9.13E-04	-1.438163204E-04
9.14E-04	-1.571495174E-04
9.15E-04	-1.665055142E-04
9.16E-04	-1.711156501E-04
9.17E-04	-1.704940168E-04
9.18E-04	-1.644822087E-04
9.19E-04	-1.5328209E-04
9.2E-04	-1.374639774E-04
9.21E-04	-1.179366348E-04
9.22E-04	-9.588468056E-05
9.23E-04	-7.269377726E-05
9.24E-04	-4.987122405E-05
9.25E-04	-2.894853762E-05
9.26E-04	-1.136009996E-05
9.27E-04	1.678341912E-06
9.28E-04	9.261684882E-06
9.29E-04	1.085873919E-05
9.3E-04	6.36643253E-06
9.31E-04	-3.85097404E-06
9.32E-04	-1.897183967E-05
9.33E-04	-3.778768774E-05
9.34E-04	-5.880026744E-05
9.35E-04	-8.031573854E-05
9.36E-04	-1.005563294E-04
9.37E-04	-1.178184839E-04
9.38E-04	-1.306477464E-04
9.39E-04	-1.379647687E-04
9.4E-04	-1.391297837E-04
9.41E-04	-1.339965553E-04
9.42E-04	-1.229748558E-04
9.43E-04	-1.070398269E-04
9.44E-04	-8.763548929E-05
9.45E-04	-6.651933762E-05
9.46E-04	-4.563115729E-05
9.47E-04	-2.698050767E-05
9.48E-04	-1.247903297E-05
9.49E-04	-3.716951686E-06
9.5E-04	-1.784898469E-06
9.51E-04	-7.201307993E-06
9.52E-04	-1.988135956E-05
9.53E-04	-3.9079575E-05
9.54E-04	-6.336126847E-05
9.55E-04	-9.069674484E-05
9.56E-04	-1.186512829E-04
9.57E-04	-1.445609294E-04
9.58E-04	-1.656771888E-04
9.59E-04	-1.793685972E-04
9.6E-04	-1.833955725E-04
9.61E-04	-1.761481068E-04
9.62E-04	-1.567802742E-04
9.63E-04	-1.253164053E-04
9.64E-04	-8.27832999E-05
9.65E-04	-3.126715352E-05
9.66E-04	2.620645341E-05
9.67E-04	8.588290161E-05
9.68E-04	1.434415709E-04
9.69E-04	1.94177239E-04
9.7E-04	2.33371997E-04
9.71E-04	2.568057054E-04
9.72E-04	2.611432621E-04
9.73E-04	2.441212208E-04
9.74E-04	2.047568627E-04
9.75E-04	1.436963272E-04
9.76E-04	6.344758199E-05
9.77E-04	-3.176083445E-05
9.78E-04	-1.363443699E-04
9.79E-04	-2.436419152E-04
9.8E-04	-3.461589865E-04
9.81E-04	-4.360727488E-04
9.82E-04	-5.059869364E-04
9.83E-04	-5.495768402E-04
9.84E-04	-5.619791446E-04
9.85E-04	-5.401711345E-04
9.86E-04	-4.834466032E-04
9.87E-04	-3.936823755E-04
9.88E-04	-2.751779171E-04
9.89E-04	-1.343255562E-04
9.9E-04	2.061859485E-05
9.91E-04	1.798807005E-04
9.92E-04	3.329307321E-04
9.93E-04	4.694158291E-04
9.94E-04	5.798031688E-04
9.95E-04	6.55805499E-04
9.96E-04	6.910145713E-04
9.97E-04	6.816718274E-04
9.98E-04	6.270310309E-04
9.99E-04	5.292098668E-04
1.E-03	3.930435764E-04
1.001E-03	2.26133081E-04
1.002E-03	3.858323248E-05
1.003E-03	-1.578559687E-04
1.004E-03	-3.507330836E-04
1.005E-03	-5.274580808E-04
1.006E-03	-6.758493569E-04
1.007E-03	-7.851408388E-04
1.008E-03	-8.470815015E-04
1.009E-03	-8.56472659E-04
1.01E-03	-8.112912306E-04
1.011E-03	-7.129954683E-04
1.012E-03	-5.668970967E-04
1.013E-03	-3.819328685E-04
1.014E-03	-1.698209689E-04
1.015E-03	5.572277155E-05
1.016E-03	2.795531549E-04
1.017E-03	4.860402166E-04
1.018E-03	6.605373834E-04
1.019E-03	7.906524406E-04
1.02E-03	8.668858628E-04
1.021E-03	8.831381252E-04
1.022E-03	8.374993661E-04
1.023E-03	7.328088727E-04
1.024E-03	5.763927837E-04
1.025E-03	3.792885294E-04
1.026E-03	1.55555585E-04
1.027E-03	-7.845405877E-05
1.028E-03	-3.053266763E-04
1.029E-03	-5.081290297E-04
1.03E-03	-6.71654789E-04
1.031E-03	-7.833072031E-04
1.032E-03	-8.340185965E-04
1.033E-03	-8.191850101E-04
1.034E-03	-7.391130051E-04
1.035E-03	-5.988300421E-04
1.036E-03	-4.076796996E-04
1.037E-03	-1.789498335E-04
1.038E-03	7.078493128E-05
1.039E-03	3.229235132E-04
1.04E-03	5.584656749E-04
1.041E-03	7.594963538E-04
1.042E-03	9.103297857E-04
1.043E-03	9.984882669E-04
1.044E-03	1.015639859E-03
1.045E-03	9.583222316E-04
1.046E-03	8.282294368E-04
1.047E-03	6.321331929E-04
1.048E-03	3.816846085E-04
1.049E-03	9.305711822E-05
1.05E-03	-2.139257683E-04
1.051E-03	-5.172778109E-04
1.052E-03	-7.945341527E-04
1.053E-03	-1.024280612E-03
1.054E-03	-1.18770236E-03
1.055E-03	-1.270294182E-03
1.056E-03	-1.263228756E-03
1.057E-03	-1.163820716E-03
1.058E-03	-9.75373868E-04
1.059E-03	-7.071105441E-04
1.06E-03	-3.741362547E-04
1.061E-03	3.226219641E-06
1.062E-03	4.008238757E-04
1.063E-03	7.921751646E-04
1.064E-03	1.149913544E-03
1.065E-03	1.447672452E-03
1.066E-03	1.662432156E-03
1.067E-03	1.776482552E-03
1.068E-03	1.778508846E-03
1.069E-03	1.664342653E-03
1.07E-03	1.437814778E-03
1.071E-03	1.111069181E-03
1.072E-03	7.035955096E-04
1.073E-03	2.404045155E-04
1.074E-03	-2.496948237E-04
1.075E-03	-7.356395619E-04
1.076E-03	-1.186062668E-03
1.077E-03	-1.571564368E-03
1.078E-03	-1.866550813E-03
1.079E-03	-2.05049803E-03
1.08E-03	-2.109277475E-03
1.081E-03	-2.03664251E-03
1.082E-03	-1.835036706E-03
1.083E-03	-1.515282594E-03
1.084E-03	-1.095819608E-03
1.085E-03	-6.020144442E-04
1.086E-03	-6.492328772E-05
1.087E-03	4.811107274E-04
1.088E-03	1.001309872E-03
1.089E-03	1.46264016E-03
1.09E-03	1.835430848E-03
1.091E-03	2.095296044E-03
1.092E-03	2.225242167E-03
1.093E-03	2.216964013E-03
1.094E-03	2.071076861E-03
1.095E-03	1.796950636E-03
1.096E-03	1.412284928E-03
1.097E-03	9.418008879E-04
1.098E-03	4.150924343E-04
1.099E-03	-1.353408865E-04
1.1E-03	-6.754548295E-04
1.101E-03	-1.171271413E-03
1.102E-03	-1.591356468E-03
1.103E-03	-1.909384498E-03
1.104E-03	-2.105744616E-03
1.105E-03	-2.168315405E-03
1.106E-03	-2.093166531E-03
1.107E-03	-1.885205226E-03
1.108E-03	-1.558136152E-03
1.109E-03	-1.133574613E-03
1.11E-03	-6.397649112E-04
1.111E-03	-1.100501072E-04
1.112E-03	4.193208928E-04
1.113E-03	9.121480416E-04
1.114E-03	1.335265625E-03
1.115E-03	1.660774722E-03
1.116E-03	1.867600555E-03
1.117E-03	1.942927023E-03
1.118E-03	1.883416385E-03
1.119E-03	1.6954113E-03
1.12E-03	1.393789261E-03
1.121E-03	1.000204578E-03
1.122E-03	5.415095573E-04
1.123E-03	4.817176822E-05
1.124E-03	-4.478309339E-04
1.125E-03	-9.152806265E-04
1.126E-03	-1.325318098E-03
1.127E-03	-1.652472963E-03
1.128E-03	-1.876018033E-03
1.129E-03	-1.981630424E-03
1.13E-03	-1.962217978E-03
1.131E-03	-1.817639798E-03
1.132E-03	-1.554640239E-03
1.133E-03	-1.187622871E-03
1.134E-03	-7.387231872E-04
1.135E-03	-2.358677758E-04
1.136E-03	2.898138647E-04
1.137E-03	8.052919652E-04
1.138E-03	1.276498372E-03
1.139E-03	1.670853154E-03
1.14E-03	1.96083466E-03
1.141E-03	2.126049161E-03
1.142E-03	2.153694769E-03
1.143E-03	2.039608981E-03
1.144E-03	1.789843318E-03
1.145E-03	1.420189659E-03
1.146E-03	9.534887609E-04
1.147E-03	4.177793406E-04
1.148E-03	-1.538421345E-04
1.149E-03	-7.247220837E-04
1.15E-03	-1.258882184E-03
1.151E-03	-1.724728629E-03
1.152E-03	-2.095749537E-03
1.153E-03	-2.350550528E-03
1.154E-03	-2.474806741E-03
1.155E-03	-2.463186681E-03
1.156E-03	-2.318553502E-03
1.157E-03	-2.050097889E-03
1.158E-03	-1.673282637E-03
1.159E-03	-1.21025491E-03
1.16E-03	-6.876929687E-04
1.161E-03	-1.333175026E-04
1.162E-03	4.252225984E-04
1.163E-03	9.594691904E-04
1.164E-03	1.441147069E-03
1.165E-03	1.845496012E-03
1.166E-03	2.153179159E-03
1.167E-03	2.349466144E-03
1.168E-03	2.423923768E-03
1.169E-03	2.372224753E-03
1.17E-03	2.197168843E-03
1.171E-03	1.90717844E-03
1.172E-03	1.515148693E-03
1.173E-03	1.039661161E-03
1.174E-03	5.055781284E-04
1.175E-03	-5.861305093E-05
1.176E-03	-6.239562088E-04
1.177E-03	-1.161422077E-03
1.178E-03	-1.641608171E-03
1.179E-03	-2.037083785E-03
1.18E-03	-2.325770625E-03
1.181E-03	-2.491993867E-03
1.182E-03	-2.526264525E-03
1.183E-03	-2.426680878E-03
1.184E-03	-2.200696942E-03
1.185E-03	-1.864172372E-03
1.186E-03	-1.438698692E-03
1.187E-03	-9.503387064E-04
1.188E-03	-4.292313504E-04
1.189E-03	9.268833478E-05
1.19E-03	5.852313861E-04
1.191E-03	1.02184033E-03
1.192E-03	1.379872431E-03
1.193E-03	1.641679029E-03
1.194E-03	1.796451973E-03
1.195E-03	1.840711256E-03
1.196E-03	1.777414581E-03
1.197E-03	1.61553174E-03
1.198E-03	1.370022242E-03
1.199E-03	1.06050021E-03
1.2E-03	7.087529701E-04
1.201E-03	3.370100607E-04
1.202E-03	-3.277352884E-05
1.203E-03	-3.800370296E-04
1.204E-03	-6.871634183E-04
1.205E-03	-9.400440414E-04
1.206E-03	-1.127751237E-03
1.207E-03	-1.242909718E-03
1.208E-03	-1.282771748E-03
1.209E-03	-1.249313127E-03
1.21E-03	-1.148204069E-03
1.211E-03	-9.88313694E-04
1.212E-03	-7.818914942E-04
1.213E-03	-5.437252581E-04
1.214E-03	-2.892406793E-04
1.215E-03	-3.351175614E-05
1.216E-03	2.086801661E-04
1.217E-03	4.238033739E-04
1.218E-03	6.015406619E-04
1.219E-03	7.351970318E-04
1.22E-03	8.20231667E-04
1.221E-03	8.536514718E-04
1.222E-03	8.34913722E-04
1.223E-03	7.657997322E-04
1.224E-03	6.488942042E-04
1.225E-03	4.876052248E-04
1.226E-03	2.880850899E-04
1.227E-03	5.951325942E-05
1.228E-03	-1.881111401E-04
1.229E-03	-4.448642473E-04
1.23E-03	-6.990825106E-04
1.231E-03	-9.366909905E-04
1.232E-03	-1.143580754E-03
1.233E-03	-1.307302621E-03
1.234E-03	-1.415852093E-03
1.235E-03	-1.457252377E-03
1.236E-03	-1.422426475E-03
1.237E-03	-1.30740079E-03
1.238E-03	-1.111668699E-03
1.239E-03	-8.366749533E-04
1.24E-03	-4.883466336E-04
1.241E-03	-7.983377789E-05
1.242E-03	3.703794159E-04
1.243E-03	8.416747086E-04
1.244E-03	1.310370901E-03
1.245E-03	1.747579211E-03
1.246E-03	2.121962741E-03
1.247E-03	2.405027253E-03
1.248E-03	2.572209627E-03
1.249E-03	2.601474514E-03
1.25E-03	2.476474896E-03
1.251E-03	2.192712046E-03
1.252E-03	1.75840461E-03
1.253E-03	1.190270616E-03
1.254E-03	5.127494785E-04
1.255E-03	-2.385688865E-04
1.256E-03	-1.018087458E-03
1.257E-03	-1.777719049E-03
1.258E-03	-2.471747767E-03
1.259E-03	-3.055710441E-03
1.26E-03	-3.48758437E-03
1.261E-03	-3.735041674E-03
1.262E-03	-3.780216789E-03
1.263E-03	-3.616749178E-03
1.264E-03	-3.24701289E-03
1.265E-03	-2.685886953E-03
1.266E-03	-1.963961427E-03
1.267E-03	-1.122854871E-03
1.268E-03	-2.087758115E-04
1.269E-03	7.275202124E-04
1.27E-03	1.629292731E-03
1.271E-03	2.439359919E-03
1.272E-03	3.108384245E-03
1.273E-03	3.596503483E-03
1.274E-03	3.871095501E-03
1.275E-03	3.910319521E-03
1.276E-03	3.710619288E-03
1.277E-03	3.287610495E-03
1.278E-03	2.669919103E-03
1.279E-03	1.89614164E-03
1.28E-03	1.017173664E-03
1.281E-03	9.477905491E-05
1.282E-03	-8.06769817E-04
1.283E-03	-1.627404675E-03
1.284E-03	-2.311904536E-03
1.285E-03	-2.811796703E-03
1.286E-03	-3.092953469E-03
1.287E-03	-3.141135781E-03
1.288E-03	-2.959161214E-03
1.289E-03	-2.562400687E-03
1.29E-03	-1.980470522E-03
1.291E-03	-1.260166423E-03
1.292E-03	-4.608908082E-04
1.293E-03	3.544677818E-04
1.294E-03	1.124175894E-03
1.295E-03	1.788403392E-03
1.296E-03	2.29354233E-03
1.297E-03	2.599469135E-03
1.298E-03	2.682072387E-03
1.299E-03	2.53102698E-03
1.3E-03	2.150780296E-03
1.301E-03	1.565541901E-03
1.302E-03	8.194476976E-04
1.303E-03	-3.110901073E-05
1.304E-03	-9.245960219E-04
1.305E-03	-1.795392838E-03
1.306E-03	-2.574610853E-03
1.307E-03	-3.196365201E-03
1.308E-03	-3.605241324E-03
1.309E-03	-3.759421233E-03
1.31E-03	-3.632253589E-03
1.311E-03	-3.216460837E-03
1.312E-03	-2.527434721E-03
1.313E-03	-1.600647462E-03
1.314E-03	-4.865805249E-04
1.315E-03	7.504830065E-04
1.316E-03	2.031732119E-03
1.317E-03	3.268156438E-03
1.318E-03	4.369979319E-03
1.319E-03	5.254438143E-03
1.32E-03	5.849491235E-03
1.321E-03	6.097702402E-03
1.322E-03	5.962117151E-03
1.323E-03	5.430447715E-03
1.324E-03	4.515949045E-03
1.325E-03	3.258147513E-03
1.326E-03	1.724037374E-03
1.327E-03	5.199328993E-06
1.328E-03	-1.790788596E-03
1.329E-03	-3.549419349E-03
1.33E-03	-5.154796266E-03
1.331E-03	-6.494796205E-03
1.332E-03	-7.469700462E-03
1.333E-03	-8.001893991E-03
1.334E-03	-8.042247482E-03
1.335E-03	-7.573339725E-03
1.336E-03	-6.611643029E-03
1.337E-03	-5.20759195E-03
1.338E-03	-3.441677061E-03
1.339E-03	-1.41850339E-03
1.34E-03	7.382664243E-04
1.341E-03	2.891474571E-03
1.342E-03	4.899880835E-03
1.343E-03	6.630304564E-03
1.344E-03	7.967554426E-03
1.345E-03	8.820215757E-03
1.346E-03	9.125151438E-03
1.347E-03	8.852695325E-03
1.348E-03	8.010421262E-03
1.349E-03	6.643283803E-03
1.35E-03	4.831181506E-03
1.351E-03	2.685141632E-03
1.352E-03	3.405664851E-04
1.353E-03	-2.053243052E-03
1.354E-03	-4.343904325E-03
1.355E-03	-6.383829075E-03
1.356E-03	-8.037220873E-03
1.357E-03	-9.189873365E-03
1.358E-03	-9.759954082E-03
1.359E-03	-9.704388345E-03
1.36E-03	-9.019869216E-03
1.361E-03	-7.742309488E-03
1.362E-03	-5.946008519E-03
1.363E-03	-3.739586594E-03
1.364E-03	-1.257945927E-03
1.365E-03	1.346281197E-03
1.366E-03	3.910443669E-03
1.367E-03	6.271872642E-03
1.368E-03	8.280931216E-03
1.369E-03	9.811949892E-03
1.37E-03	1.076839619E-02
1.371E-03	1.108598809E-02
1.372E-03	1.073805603E-02
1.373E-03	9.740031838E-03
1.374E-03	8.147668591E-03
1.375E-03	6.050718466E-03
1.376E-03	3.567607584E-03
1.377E-03	8.405278518E-04
1.378E-03	-1.973766592E-03
1.379E-03	-4.716013996E-03
1.38E-03	-7.233007258E-03
1.381E-03	-9.382699188E-03
1.382E-03	-1.104210412E-02
1.383E-03	-1.211802915E-02
1.384E-03	-1.255291842E-02
1.385E-03	-1.232365452E-02
1.386E-03	-1.144051428E-02
1.387E-03	-9.949511499E-03
1.388E-03	-7.931447539E-03
1.389E-03	-5.493736825E-03
1.39E-03	-2.761531476E-03
1.391E-03	1.265343279E-04
1.392E-03	3.022998032E-03
1.393E-03	5.781577054E-03
1.394E-03	8.267347234E-03
1.395E-03	1.0361078E-02
1.396E-03	1.196187523E-02
1.397E-03	1.299414957E-02
1.398E-03	1.341464664E-02
1.399E-03	1.321205467E-02
1.4E-03	1.240213835E-02
1.401E-03	1.102676887E-02
1.402E-03	9.155767772E-03
1.403E-03	6.883273101E-03
1.404E-03	4.318358322E-03
1.405E-03	1.578249751E-03
1.406E-03	-1.213706111E-03
1.407E-03	-3.932403848E-03
1.408E-03	-6.460030869E-03
1.409E-03	-8.69260681E-03
1.41E-03	-1.05405262E-02
1.411E-03	-1.192987339E-02
1.412E-03	-1.280872131E-02
1.413E-03	-1.315152951E-02
1.414E-03	-1.295574467E-02
1.415E-03	-1.223664198E-02
1.416E-03	-1.102798386E-02
1.417E-03	-9.384563765E-03
1.418E-03	-7.378864694E-03
1.419E-03	-5.094090148E-03
1.42E-03	-2.620922515E-03
1.421E-03	-5.69562159E-05
1.422E-03	2.497565926E-03
1.423E-03	4.946453551E-03
1.424E-03	7.199908004E-03
1.425E-03	9.173328603E-03
1.426E-03	1.079021121E-02
1.427E-03	1.198963033E-02
1.428E-03	1.273004603E-02
1.429E-03	1.298639567E-02
1.43E-03	1.274751393E-02
1.431E-03	1.201874553E-02
1.432E-03	1.082502769E-02
1.433E-03	9.209436506E-03
1.434E-03	7.230046278E-03
1.435E-03	4.959085017E-03
1.436E-03	2.48189086E-03
1.437E-03	-1.077403331E-04
1.438E-03	-2.712700238E-03
1.439E-03	-5.233761017E-03
1.44E-03	-7.569578668E-03
1.441E-03	-9.621452245E-03
1.442E-03	-1.130183479E-02
1.443E-03	-1.253982968E-02
1.444E-03	-1.328156594E-02
1.445E-03	-1.349027565E-02
1.446E-03	-1.314926652E-02
1.447E-03	-1.226505747E-02
1.448E-03	-1.086786836E-02
1.449E-03	-9.010782062E-03
1.45E-03	-6.768843896E-03
1.451E-03	-4.236128429E-03
1.452E-03	-1.519821242E-03
1.453E-03	1.265498293E-03
1.454E-03	4.000769785E-03
1.455E-03	6.564991423E-03
1.456E-03	8.841028236E-03
1.457E-03	1.072383061E-02
1.458E-03	1.212712905E-02
1.459E-03	1.298695757E-02
1.46E-03	1.326368193E-02
1.461E-03	1.294416678E-02
1.462E-03	1.204360862E-02
1.463E-03	1.060571514E-02
1.464E-03	8.700949071E-03
1.465E-03	6.423489694E-03
1.466E-03	3.886904398E-03
1.467E-03	1.217669693E-03
1.468E-03	-1.453008876E-03
1.469E-03	-3.996521427E-03
1.47E-03	-6.291813749E-03
1.471E-03	-8.229961699E-03
1.472E-03	-9.720612969E-03
1.473E-03	-1.069860528E-02
1.474E-03	-1.112727685E-02
1.475E-03	-1.099843088E-02
1.476E-03	-1.033181031E-02
1.477E-03	-9.17465491E-03
1.478E-03	-7.599015728E-03
1.479E-03	-5.69641952E-03
1.48E-03	-3.572699196E-03
1.481E-03	-1.34415271E-03
1.482E-03	8.677900372E-04
1.483E-03	2.945123795E-03
1.484E-03	4.781650513E-03
1.485E-03	6.287363856E-03
1.486E-03	7.390630297E-03
1.487E-03	8.04219642E-03
1.488E-03	8.219882566E-03
1.489E-03	7.92947556E-03
1.49E-03	7.202044572E-03
1.491E-03	6.091981523E-03
1.492E-03	4.675613704E-03
1.493E-03	3.04569551E-03
1.494E-03	1.302139352E-03
1.495E-03	-4.543233264E-04
1.496E-03	-2.123528671E-03
1.497E-03	-3.608823905E-03
1.498E-03	-4.825425074E-03
1.499E-03	-5.70847623E-03
1.5E-03	-6.21509367E-03
1.501E-03	-6.323579015E-03
1.502E-03	-6.034782377E-03
1.503E-03	-5.373256545E-03
1.504E-03	-4.384062743E-03
1.505E-03	-3.128201994E-03
1.506E-03	-1.681490023E-03
1.507E-03	-1.337556636E-04
1.508E-03	1.417935029E-03
1.509E-03	2.879720441E-03
1.51E-03	4.166701597E-03
1.511E-03	5.202973634E-03
1.512E-03	5.923455071E-03
1.513E-03	6.280758874E-03
1.514E-03	6.251134396E-03
1.515E-03	5.834815486E-03
1.516E-03	5.054359636E-03
1.517E-03	3.954761076E-03
1.518E-03	2.601926285E-03
1.519E-03	1.076038582E-03
1.52E-03	-5.354588933E-04
1.521E-03	-2.139593717E-03
1.522E-03	-3.638691392E-03
1.523E-03	-4.938381126E-03
1.524E-03	-5.95981948E-03
1.525E-03	-6.645264265E-03
1.526E-03	-6.955643853E-03
1.527E-03	-6.869971256E-03
1.528E-03	-6.39022371E-03
1.529E-03	-5.543394643E-03
1.53E-03	-4.376390028E-03
1.531E-03	-2.951258048E-03
1.532E-03	-1.345398282E-03
1.533E-03	3.506651137E-04
1.534E-03	2.043027545E-03
1.535E-03	3.64312553E-03
1.536E-03	5.067521317E-03
1.537E-03	6.236230565E-03
1.538E-03	7.079941699E-03
1.539E-03	7.550779835E-03
1.54E-03	7.62425345E-03
1.541E-03	7.294036921E-03
1.542E-03	6.57153578E-03
1.543E-03	5.49103015E-03
1.544E-03	4.109377582E-03
1.545E-03	2.498191048E-03
1.546E-03	7.391862678E-04
1.547E-03	-1.074193336E-03
1.548E-03	-2.840020577E-03
1.549E-03	-4.460622066E-03
1.55E-03	-5.852335894E-03
1.551E-03	-6.943565045E-03
1.552E-03	-7.672053449E-03
1.553E-03	-7.99309926E-03
1.554E-03	-7.890124298E-03
1.555E-03	-7.373453383E-03
1.556E-03	-6.472150925E-03
1.557E-03	-5.233068426E-03
1.558E-03	-3.724738875E-03
1.559E-03	-2.0327101E-03
1.56E-03	-2.479286795E-04
1.561E-03	1.537723531E-03
1.562E-03	3.22889394E-03
1.563E-03	4.731869692E-03
1.564E-03	5.968441036E-03
1.565E-03	6.882157288E-03
1.566E-03	7.432176705E-03
1.567E-03	7.590435744E-03
1.568E-03	7.350175376E-03
1.569E-03	6.732060156E-03
1.57E-03	5.777556703E-03
1.571E-03	4.540496868E-03
1.572E-03	3.087803332E-03
1.573E-03	1.500823484E-03
1.574E-03	-1.330694301E-04
1.575E-03	-1.730341695E-03
1.576E-03	-3.211259623E-03
1.577E-03	-4.497404591E-03
1.578E-03	-5.519660465E-03
1.579E-03	-6.230383504E-03
1.58E-03	-6.604058879E-03
1.581E-03	-6.628788618E-03
1.582E-03	-6.304790513E-03
1.583E-03	-5.651703171E-03
1.584E-03	-4.710339847E-03
1.585E-03	-3.534885006E-03
1.586E-03	-2.187790713E-03
1.587E-03	-7.417982899E-04
1.588E-03	7.223006124E-04
1.589E-03	2.126481664E-03
1.59E-03	3.402424171E-03
1.591E-03	4.488084334E-03
1.592E-03	5.32604321E-03
1.593E-03	5.872429292E-03
1.594E-03	6.105558079E-03
1.595E-03	6.023085978E-03
1.596E-03	5.635306165E-03
1.597E-03	4.965877794E-03
1.598E-03	4.055110321E-03
1.599E-03	2.956129466E-03
1.6E-03	1.728219944E-03
1.601E-03	4.361842353E-04
1.602E-03	-8.489012415E-04
1.603E-03	-2.05690351E-03
1.604E-03	-3.129023545E-03
1.605E-03	-4.019566291E-03
1.606E-03	-4.691063118E-03
1.607E-03	-5.114944628E-03
1.608E-03	-5.2789213E-03
1.609E-03	-5.19007747E-03
1.61E-03	-4.869884038E-03
1.611E-03	-4.349218395E-03
1.612E-03	-3.667490331E-03
1.613E-03	-2.870227273E-03
1.614E-03	-2.002943564E-03
1.615E-03	-1.107918405E-03
1.616E-03	-2.264539174E-04
1.617E-03	6.009514343E-04
1.618E-03	1.340987831E-03
1.619E-03	1.973037932E-03
1.62E-03	2.486544695E-03
1.621E-03	2.875213281E-03
1.622E-03	3.136462015E-03
1.623E-03	3.274454886E-03
1.624E-03	3.299751706E-03
1.625E-03	3.22587044E-03
1.626E-03	3.067956022E-03
1.627E-03	2.842964113E-03
1.628E-03	2.567016455E-03
1.629E-03	2.251743809E-03
1.63E-03	1.905225096E-03
1.631E-03	1.536175269E-03
1.632E-03	1.154477151E-03
1.633E-03	7.673139977E-04
1.634E-03	3.775284579E-04
1.635E-03	-1.292452609E-05
1.636E-03	-3.993728371E-04
1.637E-03	-7.746267783E-04
1.638E-03	-1.130404701E-03
1.639E-03	-1.45702142E-03
1.64E-03	-1.74343211E-03
1.641E-03	-1.97976509E-03
1.642E-03	-2.159120841E-03
1.643E-03	-2.27542231E-03
1.644E-03	-2.321059696E-03
1.645E-03	-2.289573965E-03
1.646E-03	-2.180525503E-03
1.647E-03	-1.999746592E-03
1.648E-03	-1.755860621E-03
1.649E-03	-1.459546515E-03
1.65E-03	-1.125504945E-03
1.651E-03	-7.713517028E-04
1.652E-03	-4.138287145E-04
1.653E-03	-6.830694057E-05
1.654E-03	2.489413081E-04
1.655E-03	5.222172508E-04
1.656E-03	7.414197125E-04
1.657E-03	9.033666855E-04
1.658E-03	1.008162401E-03
1.659E-03	1.057447322E-03
1.66E-03	1.0571176E-03
1.661E-03	1.018787874E-03
1.662E-03	9.565743923E-04
1.663E-03	8.837191517E-04
1.664E-03	8.13011167E-04
1.665E-03	7.576310344E-04
1.666E-03	7.283370003E-04
1.667E-03	7.300212798E-04
1.668E-03	7.626278115E-04
1.669E-03	8.240744918E-04
1.67E-03	9.090854169E-04
1.671E-03	1.005235443E-03
1.672E-03	1.09336401E-03
1.673E-03	1.152740834E-03
1.674E-03	1.16366392E-03
1.675E-03	1.105752056E-03
1.676E-03	9.590007793E-04
1.677E-03	7.101298647E-04
1.678E-03	3.568562828E-04
1.679E-03	-9.420369185E-05
1.68E-03	-6.296436631E-04
1.681E-03	-1.226189153E-03
1.682E-03	-1.848072855E-03
1.683E-03	-2.451317078E-03
1.684E-03	-2.990596827E-03
1.685E-03	-3.421193177E-03
1.686E-03	-3.698525207E-03
1.687E-03	-3.782855747E-03
1.688E-03	-3.647532587E-03
1.689E-03	-3.281909678E-03
1.69E-03	-2.688279024E-03
1.691E-03	-1.881530591E-03
1.692E-03	-8.937331193E-04
1.693E-03	2.251592096E-04
1.694E-03	1.414456631E-03
1.695E-03	2.609321875E-03
1.696E-03	3.740961439E-03
1.697E-03	4.737449581E-03
1.698E-03	5.531479044E-03
1.699E-03	6.068284392E-03
1.7E-03	6.3061248E-03
1.701E-03	6.215066919E-03
1.702E-03	5.782512843E-03
1.703E-03	5.020202058E-03
1.704E-03	3.96212445E-03
1.705E-03	2.65640279E-03
1.706E-03	1.163087297E-03
1.707E-03	-4.419770945E-04
1.708E-03	-2.069034433E-03
1.709E-03	-3.625187069E-03
1.71E-03	-5.023304075E-03
1.711E-03	-6.183369924E-03
1.712E-03	-7.034585913E-03
1.713E-03	-7.523949882E-03
1.714E-03	-7.623043619E-03
1.715E-03	-7.325705213E-03
1.716E-03	-6.644149057E-03
1.717E-03	-5.612586362E-03
1.718E-03	-4.291740767E-03
1.719E-03	-2.762758425E-03
1.72E-03	-1.114568725E-03
1.721E-03	5.619560292E-04
1.722E-03	2.172660048E-03
1.723E-03	3.623478712E-03
1.724E-03	4.831184261E-03
1.725E-03	5.731023756E-03
1.726E-03	6.276991632E-03
1.727E-03	6.443351786E-03
1.728E-03	6.231311775E-03
1.729E-03	5.671455013E-03
1.73E-03	4.81614274E-03
1.731E-03	3.731225145E-03
1.732E-03	2.495783593E-03
1.733E-03	1.20264778E-03
1.734E-03	-5.080401209E-05
1.735E-03	-1.176679007E-03
1.736E-03	-2.103191173E-03
1.737E-03	-2.774217412E-03
1.738E-03	-3.151985886E-03
1.739E-03	-3.22393399E-03
1.74E-03	-3.0044066E-03
1.741E-03	-2.528941452E-03
1.742E-03	-1.849995493E-03
1.743E-03	-1.037654315E-03
1.744E-03	-1.766090326E-04
1.745E-03	6.458382362E-04
1.746E-03	1.351620131E-03
1.747E-03	1.87429231E-03
1.748E-03	2.158005942E-03
1.749E-03	2.163912878E-03
1.75E-03	1.880524221E-03
1.751E-03	1.325779897E-03
1.752E-03	5.405178464E-04
1.753E-03	-4.156726798E-04
1.754E-03	-1.46424597E-03
1.755E-03	-2.512924452E-03
1.756E-03	-3.468138414E-03
1.757E-03	-4.243495891E-03
1.758E-03	-4.760339767E-03
1.759E-03	-4.9515789E-03
1.76E-03	-4.774298718E-03
1.761E-03	-4.218915431E-03
1.762E-03	-3.305183573E-03
1.763E-03	-2.074967502E-03
1.764E-03	-5.937315096E-04
1.765E-03	1.046394359E-03
1.766E-03	2.734802795E-03
1.767E-03	4.35680839E-03
1.768E-03	5.800469651E-03
1.769E-03	6.957993828E-03
1.77E-03	7.734374439E-03
1.771E-03	8.061076406E-03
1.772E-03	7.90038029E-03
1.773E-03	7.24051024E-03
1.774E-03	6.096835561E-03
1.775E-03	4.521028287E-03
1.776E-03	2.601360931E-03
1.777E-03	4.484415505E-04
1.778E-03	-1.816841517E-03
1.779E-03	-4.06293968E-03
1.78E-03	-6.148697848E-03
1.781E-03	-7.937869219E-03
1.782E-03	-9.315073775E-03
1.783E-03	-1.018900936E-02
1.784E-03	-1.049164832E-02
1.785E-03	-1.018703105E-02
1.786E-03	-9.281266113E-03
1.787E-03	-7.818585537E-03
1.788E-03	-5.870679021E-03
1.789E-03	-3.536451614E-03
1.79E-03	-9.469614154E-04
1.791E-03	1.743821163E-03
1.792E-03	4.380391133E-03
1.793E-03	6.817675587E-03
1.794E-03	8.919337546E-03
1.795E-03	1.056109321E-02
1.796E-03	1.164578194E-02
1.797E-03	1.211345323E-02
1.798E-03	1.19377149E-02
1.799E-03	1.112275317E-02
1.8E-03	9.710021507E-03
1.801E-03	7.780381962E-03
1.802E-03	5.441206741E-03
1.803E-03	2.812966098E-03
1.804E-03	2.966362939E-05
1.805E-03	-2.758868206E-03
1.806E-03	-5.399806475E-03
1.807E-03	-7.756437373E-03
1.808E-03	-9.71390814E-03
1.809E-03	-1.117491184E-02
1.81E-03	-1.206371229E-02
1.811E-03	-1.233838138E-02
1.812E-03	-1.199391907E-02
1.813E-03	-1.105402974E-02
1.814E-03	-9.56793488E-03
1.815E-03	-7.615938428E-03
1.816E-03	-5.307099781E-03
1.817E-03	-2.763250539E-03
1.818E-03	-1.073583278E-04
1.819E-03	2.533093762E-03
1.82E-03	5.024052031E-03
1.821E-03	7.23871119E-03
1.822E-03	9.073567564E-03
1.823E-03	1.044877775E-02
1.824E-03	1.130169992E-02
1.825E-03	1.159164884E-02
1.826E-03	1.13101694E-02
1.827E-03	1.047949023E-02
1.828E-03	9.143014218E-03
1.829E-03	7.364822106E-03
1.83E-03	5.235461031E-03
1.831E-03	2.866292919E-03
1.832E-03	3.734036739E-04
1.833E-03	-2.129417893E-03
1.834E-03	-4.525195668E-03
1.835E-03	-6.694575997E-03
1.836E-03	-8.530469173E-03
1.837E-03	-9.949706316E-03
1.838E-03	-1.089041592E-02
1.839E-03	-1.130792711E-02
1.84E-03	-1.11811692E-02
1.841E-03	-1.051897455E-02
1.842E-03	-9.35397274E-03
1.843E-03	-7.734018696E-03
1.844E-03	-5.725460719E-03
1.845E-03	-3.419859704E-03
1.846E-03	-9.272899136E-04
1.847E-03	1.638677103E-03
1.848E-03	4.165749221E-03
1.849E-03	6.537676578E-03
1.85E-03	8.636521174E-03
1.851E-03	1.035602716E-02
1.852E-03	1.161071174E-02
1.853E-03	1.233427536E-02
1.854E-03	1.247966215E-02
1.855E-03	1.202766254E-02
1.856E-03	1.099259849E-02
1.857E-03	9.416487235E-03
1.858E-03	7.361988324E-03
1.859E-03	4.914861808E-03
1.86E-03	2.187443144E-03
1.861E-03	-6.895984637E-04
1.862E-03	-3.581230844E-03
1.863E-03	-6.353428114E-03
1.864E-03	-8.872123113E-03
1.865E-03	-1.100909514E-02
1.866E-03	-1.265451953E-02
1.867E-03	-1.372339445E-02
1.868E-03	-1.415410324E-02
1.869E-03	-1.391059031E-02
1.87E-03	-1.299094572E-02
1.871E-03	-1.143136304E-02
1.872E-03	-9.300408667E-03
1.873E-03	-6.692703675E-03
1.874E-03	-3.728487898E-03
1.875E-03	-5.520593182E-04
1.876E-03	2.678237017E-03
1.877E-03	5.803055556E-03
1.878E-03	8.669069986E-03
1.879E-03	1.113205805E-02
1.88E-03	1.306469355E-02
1.881E-03	1.436856933E-02
1.882E-03	1.498101701E-02
1.883E-03	1.4873984E-02
1.884E-03	1.405291794E-02
1.885E-03	1.255970963E-02
1.886E-03	1.047264096E-02
1.887E-03	7.898358449E-03
1.888E-03	4.962739993E-03
1.889E-03	1.807624114E-03
1.89E-03	-1.411981416E-03
1.891E-03	-4.538286258E-03
1.892E-03	-7.424261463E-03
1.893E-03	-9.939868866E-03
1.894E-03	-1.197205738E-02
1.895E-03	-1.342907606E-02
1.896E-03	-1.425031349E-02
1.897E-03	-1.441083501E-02
1.898E-03	-1.391663357E-02
1.899E-03	-1.28006262E-02
1.9E-03	-1.112518792E-02
1.901E-03	-8.981756842E-03
1.902E-03	-6.480386296E-03
1.903E-03	-3.739138363E-03
1.904E-03	-8.832559873E-04
1.905E-03	1.954676241E-03
1.906E-03	4.645579144E-03
1.907E-03	7.077943075E-03
1.908E-03	9.160104596E-03
1.909E-03	1.081495787E-02
1.91E-03	1.198247673E-02
1.911E-03	1.262876149E-02
1.912E-03	1.274709407E-02
1.913E-03	1.235053657E-02
1.914E-03	1.146974602E-02
1.915E-03	1.015752735E-02
1.916E-03	8.48670435E-03
1.917E-03	6.538741526E-03
1.918E-03	4.397255494E-03
1.919E-03	2.15176347E-03
1.92E-03	-1.018593599E-04
1.921E-03	-2.272403273E-03
1.922E-03	-4.283631758E-03
1.923E-03	-6.072402441E-03
1.924E-03	-7.583324236E-03
1.925E-03	-8.772454582E-03
1.926E-03	-9.614265759E-03
1.927E-03	-1.009949536E-02
1.928E-03	-1.022795758E-02
1.929E-03	-1.000892461E-02
1.93E-03	-9.466463812E-03
1.931E-03	-8.636714937E-03
1.932E-03	-7.558313882E-03
1.933E-03	-6.269959641E-03
1.934E-03	-4.816748205E-03
1.935E-03	-3.251854705E-03
1.936E-03	-1.629338113E-03
1.937E-03	4.325366891E-07
1.938E-03	1.587349709E-03
1.939E-03	3.080086174E-03
1.94E-03	4.432651894E-03
1.941E-03	5.609892827E-03
1.942E-03	6.584203212E-03
1.943E-03	7.33075884E-03
1.944E-03	7.830439433E-03
1.945E-03	8.075714775E-03
1.946E-03	8.069836887E-03
1.947E-03	7.821528927E-03
1.948E-03	7.344393968E-03
1.949E-03	6.660508983E-03
1.95E-03	5.799501261E-03
1.951E-03	4.792840046E-03
1.952E-03	3.672334523E-03
1.953E-03	2.474289257E-03
1.954E-03	1.239971503E-03
1.955E-03	9.159940734E-06
1.956E-03	-1.184228202E-03
1.957E-03	-2.309188513E-03
1.958E-03	-3.334645127E-03
1.959E-03	-4.23255439E-03
1.96E-03	-4.981824039E-03
1.961E-03	-5.567280126E-03
1.962E-03	-5.977724135E-03
1.963E-03	-6.208098392E-03
1.964E-03	-6.26168878E-03
1.965E-03	-6.146893856E-03
1.966E-03	-5.872455651E-03
1.967E-03	-5.448163055E-03
1.968E-03	-4.889022613E-03
1.969E-03	-4.215441353E-03
1.97E-03	-3.4490635E-03
1.971E-03	-2.610472179E-03
1.972E-03	-1.720280299E-03
1.973E-03	-7.99303966E-04
1.974E-03	1.329697541E-04
1.975E-03	1.057893809E-03
1.976E-03	1.955341803E-03
1.977E-03	2.804069368E-03
1.978E-03	3.584919967E-03
1.979E-03	4.281808262E-03
1.98E-03	4.878938002E-03
1.981E-03	5.358775227E-03
1.982E-03	5.703818355E-03
1.983E-03	5.89941423E-03
1.984E-03	5.934164497E-03
1.985E-03	5.798914226E-03
1.986E-03	5.487237672E-03
1.987E-03	4.997240965E-03
1.988E-03	4.33238483E-03
1.989E-03	3.501706535E-03
1.99E-03	2.521823404E-03
1.991E-03	1.419578121E-03
1.992E-03	2.312492473E-04
1.993E-03	-1.001516524E-03
1.994E-03	-2.234104161E-03
1.995E-03	-3.418098537E-03
1.996E-03	-4.501452454E-03
1.997E-03	-5.432213019E-03
1.998E-03	-6.163079869E-03
1.999E-03	-6.65440308E-03
[truncated: 1,001 more rows]
