# Supplementary material for: Study on monitoring broken rails of heavy haul railway based on ultrasonic guided wave
Source: Sci Rep. 2024 Apr 15;14:8667. doi: 10.1038/s41598-024-59328-5 (PMC11385469; doi:10.1038/s41598-024-59328-5)
Supplement: Supplementary file 1 — Supplementary Information. [file 41598_2024_59328_MOESM1_ESM.zip › 1-Rail75-Finite element simulation data/Node257722-4288mm-HeadCrack.csv]

TIME	UZ_3
1.E-06	1.565821811-299
2.E-06	3.88300880-298
3.E-06	4.184790474-297
4.E-06	2.530101273-296
5.E-06	1.039317518-295
6.E-06	4.034740208-295
7.E-06	1.021498155-294
8.E-06	-3.736750819-294
9.E-06	-1.804009776-293
1.E-05	1.198867605-292
1.1E-05	3.044227632-292
1.2E-05	-2.891276457-291
1.3E-05	-1.267501383-291
1.4E-05	5.258650262-290
1.5E-05	-7.735489110-290
1.6E-05	-6.422206222-289
1.7E-05	2.415459833-288
1.8E-05	3.507201678-288
1.9E-05	-3.839386377-287
2.E-05	4.235866722-287
2.1E-05	3.506950169-286
2.2E-05	-1.268892609-285
2.3E-05	-8.437734581-286
2.4E-05	1.504121909-284
2.5E-05	-2.652858881-284
2.6E-05	-8.312002298-284
2.7E-05	4.421021625-283
2.8E-05	-2.818013819-283
2.9E-05	-3.234509593-282
3.E-05	9.997273668-282
3.1E-05	3.596266530-282
3.2E-05	-8.985986359-281
3.3E-05	1.813859677-280
3.4E-05	2.753291142-280
3.5E-05	-2.019642541-279
3.6E-05	2.640184272-279
3.7E-05	8.608272905-279
3.8E-05	-3.873671398-278
3.9E-05	2.880840259-278
4.E-05	2.004123370-277
4.1E-05	-6.527369788-277
4.2E-05	1.560851957-277
4.3E-05	3.90656703-276
4.4E-05	-9.833590537-276
4.5E-05	-2.540617790-276
4.6E-05	6.687650696-275
4.7E-05	-1.338405277-274
4.8E-05	-1.060097909-274
4.9E-05	1.031542190-273
5.E-05	-1.654132166-273
5.1E-05	-2.33752507-273
5.2E-05	1.456575718-272
5.3E-05	-1.855605863-272
5.4E-05	-4.084818399-272
5.5E-05	1.903071674-271
5.6E-05	-1.87426122-271
5.7E-05	-6.204480494-271
5.8E-05	2.318053132-270
5.9E-05	-1.666177222-270
6.E-05	-8.508245387-270
6.1E-05	2.646554800-269
6.2E-05	-1.225395221-269
6.3E-05	-1.074711146-268
6.4E-05	2.843075872-268
6.5E-05	-5.879957631-269
6.6E-05	-1.265888371-267
6.7E-05	2.881043204-267
6.8E-05	1.744372258-268
6.9E-05	-1.401911334-266
7.E-05	2.757410208-266
7.1E-05	9.687108283-267
7.2E-05	-1.467283654-265
7.3E-05	2.490691241-265
7.4E-05	1.686316124-265
7.5E-05	-1.449728453-264
7.6E-05	2.115616760-264
7.7E-05	2.138386626-264
7.8E-05	-1.316462792-263
7.9E-05	1.713363636-263
8.E-05	1.678061754-263
8.1E-05	-9.559901579-263
8.2E-05	1.688423306-262
8.3E-05	-2.02197659-262
8.4E-05	-1.822717582-262
8.5E-05	3.786742122-261
8.6E-05	-1.43146452-260
8.7E-05	7.941720444-261
8.8E-05	1.080683452-259
8.9E-05	-3.433773752-259
9.E-05	2.912925110-259
9.1E-05	-1.771282209-259
9.2E-05	-1.125909683-258
9.3E-05	4.973234602-257
9.4E-05	-2.796414860-256
9.5E-05	4.399036351-257
9.6E-05	5.512356871-255
9.7E-05	-2.046770210-254
9.8E-05	-2.228162127-254
9.9E-05	3.937519600-253
1.E-04	-9.400235405-253
1.01E-04	-2.645778954-252
1.02E-04	2.157820855-251
1.03E-04	-3.330334906-251
1.04E-04	-1.820383214-250
1.05E-04	1.044512500-249
1.06E-04	-1.056469942-249
1.07E-04	-1.049178138-248
1.08E-04	5.025273298-248
1.09E-04	-2.733749646-248
1.1E-04	-6.085438352-247
1.11E-04	2.432189245-246
1.12E-04	5.571032436-247
1.13E-04	-3.601906666-245
1.14E-04	1.052834836-244
1.15E-04	1.76364880-244
1.16E-04	-1.960143189-243
1.17E-04	3.302531891-243
1.18E-04	1.658554236-242
1.19E-04	-8.857387165-242
1.2E-04	2.692011739-242
1.21E-04	1.038792710-240
1.22E-04	-3.01854745-240
1.23E-04	-4.866912567-240
1.24E-04	4.793515235-239
1.25E-04	-6.19263909-239
1.26E-04	-3.941252410-238
1.27E-04	1.649878704-237
1.28E-04	2.846126369-238
1.29E-04	-1.833620450-236
1.3E-04	4.29730133-236
1.31E-04	7.780800158-236
1.32E-04	-6.552913839-235
1.33E-04	1.121417372-234
1.34E-04	3.608266443-234
1.35E-04	-2.632630816-233
1.36E-04	4.911052721-233
1.37E-04	2.111142292-232
1.38E-04	-1.530022407-231
1.39E-04	1.6235609-231
1.4E-04	1.979839471-230
1.41E-04	-8.180974131-230
1.42E-04	-9.218937270-230
1.43E-04	1.479356312-228
1.44E-04	-2.167669346-228
1.45E-04	-1.659068367-227
1.46E-04	6.79100156-227
1.47E-04	8.515878549-227
1.48E-04	-1.111056489-225
1.49E-04	1.145605411-225
1.5E-04	1.235922254-224
1.51E-04	-3.937363665-224
1.52E-04	-8.075529274-224
1.53E-04	6.482262205-223
1.54E-04	-2.303151170-223
1.55E-04	-7.426473892-222
1.56E-04	1.639921339-221
1.57E-04	5.740583828-221
1.58E-04	-2.924102602-220
1.59E-04	-1.353818985-220
1.6E-04	3.515150259-219
1.61E-04	-4.591747690-219
1.62E-04	-3.039855357-218
1.63E-04	1.008097519-217
1.64E-04	1.524097750-217
1.65E-04	-1.30506112-216
1.66E-04	5.79994851-217
1.67E-04	1.230334352-215
1.68E-04	-2.569713825-215
1.69E-04	-8.04652995-215
1.7E-04	3.78618241-214
1.71E-04	1.787816101-214
1.72E-04	-3.881822497-213
1.73E-04	4.339092334-213
1.74E-04	2.935746867-212
1.75E-04	-8.463329990-212
1.76E-04	-1.377456633-211
1.77E-04	9.654665760-211
1.78E-04	-2.237726962-211
1.79E-04	-8.119657550-210
1.8E-04	1.39152723-209
1.81E-04	4.912022540-209
1.82E-04	-1.893861232-208
1.83E-04	-1.374074176-208
1.84E-04	1.767730303-207
1.85E-04	-1.400948596-207
1.86E-04	-1.236265106-206
1.87E-04	2.874036711-206
1.88E-04	5.7988464-206
1.89E-04	-3.075872415-205
1.9E-04	-2.490317231-206
1.91E-04	2.412537975-204
1.92E-04	-3.128567623-204
1.93E-04	-1.402613333-203
1.94E-04	4.262605145-203
1.95E-04	4.678616741-203
1.96E-04	-3.779609284-202
1.97E-04	1.643275379-202
1.98E-04	2.525001287-201
1.99E-04	-4.536881784-201
2.E-04	-1.203228597-200
2.01E-04	4.795843572-200
2.02E-04	2.174001593-200
2.03E-04	-3.62572902-199
2.04E-04	3.198906589-199
2.05E-04	2.074993127-198
2.06E-04	-4.844399348-198
2.07E-04	-7.829098115-198
2.08E-04	4.246599345-197
2.09E-04	-1.664656832-198
2.1E-04	-2.786746256-196
2.11E-04	3.607236242-196
2.12E-04	1.365780249-195
2.13E-04	-4.032876405-195
2.14E-04	-3.78854994-195
2.15E-04	3.040662383-194
2.16E-04	-1.322999366-194
2.17E-04	-1.753217500-193
2.18E-04	2.952136919-193
2.19E-04	7.332157709-193
2.2E-04	-2.699712218-192
2.21E-04	-1.280062108-192
2.22E-04	1.795098407-191
2.23E-04	-1.332938908-191
2.24E-04	-9.238156426-191
2.25E-04	1.863616999-190
2.26E-04	3.354134762-190
2.27E-04	-1.481485890-189
2.28E-04	-3.096320540-190
2.29E-04	9.020586178-189
2.3E-04	-8.095601742-189
2.31E-04	-4.378864722-188
2.32E-04	9.420032913-188
2.33E-04	1.553619459-187
2.34E-04	-7.15887996-187
2.35E-04	-1.624461175-187
2.36E-04	4.425770193-186
2.37E-04	-3.722208462-186
2.38E-04	-2.291413517-185
2.39E-04	4.824426464-185
2.4E-04	8.867899631-185
2.41E-04	-4.116903305-184
2.42E-04	-6.609553530-185
2.43E-04	2.786138588-183
2.44E-04	-3.313797564-183
2.45E-04	-1.415702378-182
2.46E-04	4.348921714-182
2.47E-04	3.218708455-182
2.48E-04	-3.574548217-181
2.49E-04	3.477048542-181
2.5E-04	2.01849167-180
2.51E-04	-5.938317675-180
2.52E-04	-4.94227114-180
2.53E-04	5.291808850-179
2.54E-04	-5.255769187-179
2.55E-04	-3.127892496-178
2.56E-04	9.253419146-178
2.57E-04	8.454147683-178
2.58E-04	-8.441699194-177
2.59E-04	7.291641386-177
2.6E-04	5.231181554-176
2.61E-04	-1.379871311-175
2.62E-04	-1.77453967-175
2.63E-04	1.30642332-174
2.64E-04	-6.73018730-175
2.65E-04	-8.648467979-174
2.66E-04	1.782741553-173
2.67E-04	3.69491990-173
2.68E-04	-1.832133808-172
2.69E-04	-2.912084963-174
2.7E-04	1.317686879-171
2.71E-04	-1.835313475-171
2.72E-04	-6.769860117-171
2.73E-04	2.225192300-170
2.74E-04	1.693278851-170
2.75E-04	-1.774993827-169
2.76E-04	1.208077828-169
2.77E-04	1.057896474-168
2.78E-04	-2.213973695-168
2.79E-04	-4.291404176-168
2.8E-04	2.04552694-167
2.81E-04	2.622355515-168
2.82E-04	-1.39569405-166
2.83E-04	1.576840368-166
2.84E-04	7.229402588-166
2.85E-04	-1.922664688-165
2.86E-04	-2.358768874-165
2.87E-04	1.529757998-164
2.88E-04	-3.160917608-165
2.89E-04	-9.415038930-164
2.9E-04	1.310201938-163
2.91E-04	4.429705588-163
2.92E-04	-1.337448692-162
2.93E-04	-1.239056431-162
2.94E-04	9.737390790-162
2.95E-04	-3.302717759-162
2.96E-04	-5.629570599-161
2.97E-04	8.260184907-161
2.98E-04	2.52420268-160
2.99E-04	-7.756265959-160
3.E-04	-6.852940920-160
3.01E-04	5.386791174-159
3.02E-04	-1.623690298-159
3.03E-04	-3.027723204-158
3.04E-04	4.115562711-158
3.05E-04	1.353914156-157
3.06E-04	-3.79345150-157
3.07E-04	-4.021769492-157
3.08E-04	2.600335400-156
3.09E-04	-2.80640174-157
3.1E-04	-1.461863588-155
3.11E-04	1.594561565-155
3.12E-04	6.73908383-155
3.13E-04	-1.549797423-154
3.14E-04	-2.301662914-154
3.15E-04	1.084017462-153
3.16E-04	2.605622138-154
3.17E-04	-6.238746187-153
3.18E-04	4.32948789-153
3.19E-04	3.020210853-152
3.2E-04	-5.101864778-152
3.21E-04	-1.178527689-151
3.22E-04	3.804894318-151
3.23E-04	2.96171595-151
3.24E-04	-2.292925515-150
3.25E-04	4.192852751-151
3.26E-04	1.177107812-149
3.27E-04	-1.226966780-149
3.28E-04	-5.128033594-149
3.29E-04	1.070622960-148
3.3E-04	1.769105365-148
3.31E-04	-6.989297325-148
3.32E-04	-3.368357573-148
3.33E-04	3.84745273-147
3.34E-04	-1.382142366-147
3.35E-04	-1.83808276-146
3.36E-04	2.150478157-146
3.37E-04	7.531305927-146
3.38E-04	-1.658805216-145
3.39E-04	-2.461434869-145
3.4E-04	1.007937686-144
3.41E-04	4.466786-145
3.42E-04	-5.268528928-144
3.43E-04	1.749983621-144
3.44E-04	2.424038851-143
3.45E-04	-2.619638837-143
3.46E-04	-9.730151815-143
3.47E-04	1.951851703-142
3.48E-04	3.229555569-142
3.49E-04	-1.151706221-141
3.5E-04	-7.104965729-142
3.51E-04	5.887157345-141
3.52E-04	-7.582140167-142
3.53E-04	-2.676976566-140
3.54E-04	2.169741302-140
3.55E-04	1.082165858-139
3.56E-04	-1.714800306-139
3.57E-04	-3.777907415-139
3.58E-04	1.023942987-138
3.59E-04	1.029595121-138
3.6E-04	-5.249057143-138
3.61E-04	-1.202738141-138
3.62E-04	2.401194130-137
3.63E-04	-9.941511546-138
3.64E-04	-9.895788905-137
3.65E-04	1.052806207-136
3.66E-04	3.636336251-136
3.67E-04	-6.787780683-136
3.68E-04	-1.143241540-135
3.69E-04	3.594449571-135
3.7E-04	2.669958203-135
3.71E-04	-1.678545180-134
3.72E-04	-1.120695670-135
3.73E-04	7.075318330-134
3.74E-04	-3.751357320-134
3.75E-04	-2.698788202-133
3.76E-04	3.138587619-133
3.77E-04	9.166301319-133
3.78E-04	-1.815211358-132
3.79E-04	-2.631835767-132
3.8E-04	8.840870277-132
3.81E-04	5.296696557-132
3.82E-04	-3.824869817-131
3.83E-04	1.741332144-132
3.84E-04	1.493054400-130
3.85E-04	-9.614064276-131
3.86E-04	-5.232233330-130
3.87E-04	6.901973354-130
3.88E-04	1.596027333-129
3.89E-04	-3.642527163-129
3.9E-04	-3.833412570-129
3.91E-04	1.636561806-128
3.92E-04	4.08465778-129
3.93E-04	-6.512355939-128
3.94E-04	2.769665705-128
3.95E-04	2.303288629-127
3.96E-04	-2.639149979-127
3.97E-04	-7.036694877-127
3.98E-04	1.514371642-126
3.99E-04	1.669264130-126
4.E-04	-7.116193802-126
4.01E-04	-1.541336384-126
4.02E-04	2.934665336-125
4.03E-04	-1.433641462-125
4.04E-04	-1.08069182-124
4.05E-04	1.309570720-124
4.06E-04	3.512571739-124
4.07E-04	-7.584958105-124
4.08E-04	-9.520923915-124
4.09E-04	3.664788786-123
4.1E-04	1.6998345-123
4.11E-04	-1.583404818-122
4.12E-04	1.926737672-123
4.13E-04	6.277860169-122
4.14E-04	-4.052397776-122
4.15E-04	-2.304234424-121
4.16E-04	2.745422101-121
4.17E-04	7.811587702-121
4.18E-04	-1.443951213-120
4.19E-04	-2.408438571-120
4.2E-04	6.684625750-120
4.21E-04	6.471069680-120
4.22E-04	-2.845632391-119
4.23E-04	-1.32169481-119
4.24E-04	1.136569957-118
4.25E-04	6.02850725-120
4.26E-04	-4.303851230-118
4.27E-04	1.365184731-118
4.28E-04	1.553495957-117
4.29E-04	-1.054070121-117
4.3E-04	-5.356713776-117
4.31E-04	5.66764256-117
4.32E-04	1.763586786-116
4.33E-04	-2.6214368-116
4.34E-04	-5.524328266-116
4.35E-04	1.109240726-115
4.36E-04	1.633499272-115
4.37E-04	-4.410772165-115
4.38E-04	-4.487274708-115
4.39E-04	1.67186494-114
4.4E-04	1.106215803-114
4.41E-04	-6.09294538-114
4.42E-04	-2.229306853-114
4.43E-04	2.147235459-113
4.44E-04	2.314680614-114
4.45E-04	-7.347744551-113
4.46E-04	9.266843895-114
4.47E-04	2.44941653-112
4.48E-04	-8.441774247-113
4.49E-04	-7.976694511-112
4.5E-04	4.416527500-112
4.51E-04	2.544436939-111
4.52E-04	-1.926495556-111
4.53E-04	-7.972019375-111
4.54E-04	7.631968486-111
4.55E-04	2.460828778-110
4.56E-04	-2.842448558-110
4.57E-04	-7.510209802-110
4.58E-04	1.013510479-109
4.59E-04	2.275206325-109
4.6E-04	-3.499543777-109
4.61E-04	-6.872426363-109
4.62E-04	1.179912545-108
4.63E-04	2.07919967-108
4.64E-04	-3.910870548-108
4.65E-04	-6.326715541-108
4.66E-04	1.281860428-107
4.67E-04	1.942148613-107
4.68E-04	-4.176781368-107
4.69E-04	-6.022582563-107
4.7E-04	1.359164374-106
4.71E-04	1.88518257-106
4.72E-04	-4.43331105-106
4.73E-04	-5.940347905-106
4.74E-04	1.453056810-105
4.75E-04	1.876414894-105
4.76E-04	-4.790686329-105
4.77E-04	-5.911532783-105
4.78E-04	1.588287396-104
4.79E-04	1.847456968-104
4.8E-04	-5.28719169-104
4.81E-04	-5.695953232-104
4.82E-04	1.76316887-103
4.83E-04	1.722785487-103
4.84E-04	-5.874709832-103
4.85E-04	-5.080248592-103
4.86E-04	1.950527185-102
4.87E-04	1.449518334-102
4.88E-04	-6.437852846-102
4.89E-04	-3.958817155-102
4.9E-04	2.1079416-101
4.91E-04	1.016667284-101
4.92E-04	-6.835576892-101
4.93E-04	-2.370337291-101
4.94E-04	2.192389683-100
4.95E-04	4.584795196-101
4.96E-04	-6.947704880-100
4.97E-04	-4.833927437-101
4.98E-04	2.173708546E-99
4.99E-04	-1.569700254-100
5.E-04	-6.710023275E-99
5.01E-04	1.456389241E-99
5.02E-04	2.042583178E-98
5.03E-04	-7.47932686E-99
5.04E-04	-6.128565878E-98
5.05E-04	3.194697583E-98
5.06E-04	1.811539588E-97
5.07E-04	-1.240187777E-97
5.08E-04	-5.272407852E-97
5.09E-04	4.529146052E-97
5.1E-04	1.509916877E-96
5.11E-04	-1.582923709E-96
5.12E-04	-4.251249585E-96
5.13E-04	5.346514478E-96
5.14E-04	1.175485051E-95
5.15E-04	-1.756021724E-95
5.16E-04	-3.187209194E-95
5.17E-04	5.631659687E-95
5.18E-04	8.456531585E-95
5.19E-04	-1.768800589E-94
5.2E-04	-2.189077139E-94
5.21E-04	5.452806882E-94
5.22E-04	5.503336046E-94
5.23E-04	-1.652872049E-93
5.24E-04	-1.333943769E-93
5.25E-04	4.933083689E-93
5.26E-04	3.076543305E-93
5.27E-04	-1.451433289E-92
5.28E-04	-6.584872567E-93
5.29E-04	4.210125315E-92
5.3E-04	1.225032678E-92
5.31E-04	-1.20392787E-91
5.32E-04	-1.565055515E-92
5.33E-04	3.38481063E-91
5.34E-04	-1.292459559E-92
5.35E-04	-9.32569614E-91
5.36E-04	2.059425793E-91
5.37E-04	2.505419018E-90
5.38E-04	-1.030565671E-90
5.39E-04	-6.473765671E-90
5.4E-04	3.823744559E-90
5.41E-04	1.600677724E-89
5.42E-04	-9.965097745E-90
5.43E-04	-3.605227902E-89
5.44E-04	1.093482309E-89
5.45E-04	7.696442425E-89
5.46E-04	8.264232239E-89
5.47E-04	-1.931719369E-88
5.48E-04	-6.86890224E-88
5.49E-04	1.037066085E-87
5.5E-04	3.009817031E-87
5.51E-04	-8.317694539E-87
5.52E-04	-7.941694465E-87
5.53E-04	5.664968613E-86
5.54E-04	-8.873572138E-87
5.55E-04	-3.161910096E-85
5.56E-04	2.548837095E-85
5.57E-04	1.304121858E-84
5.58E-04	-2.19677745E-84
5.59E-04	-3.4540825E-84
5.6E-04	1.407692541E-83
5.61E-04	-2.214156675E-84
5.62E-04	-7.776387254E-83
5.63E-04	9.042686533E-83
5.64E-04	3.508985305E-82
5.65E-04	-6.693253416E-82
5.66E-04	-1.150723946E-81
5.67E-04	3.422784563E-81
5.68E-04	7.274981972E-82
5.69E-04	-1.534523432E-80
5.7E-04	2.219310963E-80
5.71E-04	6.062281364E-80
5.72E-04	-2.119179085E-79
5.73E-04	-2.171627195E-79
5.74E-04	1.22954812E-78
5.75E-04	3.919092246E-79
5.76E-04	-5.561156044E-78
5.77E-04	3.102057391E-78
5.78E-04	2.145368463E-77
5.79E-04	-4.272280401E-77
5.8E-04	-6.840030977E-77
5.81E-04	3.346157224E-76
5.82E-04	1.861947851E-76
5.83E-04	-1.868543155E-75
5.84E-04	1.898623434E-76
5.85E-04	8.902980552E-75
5.86E-04	-7.232565913E-75
5.87E-04	-3.398160585E-74
5.88E-04	7.678968181E-74
5.89E-04	1.141150649E-73
5.9E-04	-5.402161565E-73
5.91E-04	-2.442632594E-73
5.92E-04	3.117544141E-72
5.93E-04	-3.909375365E-73
5.94E-04	-1.458705987E-71
5.95E-04	1.158784732E-71
5.96E-04	5.736762264E-71
5.97E-04	-1.036023536E-70
5.98E-04	-1.708006962E-70
5.99E-04	7.026874731E-70
6.E-04	2.962293428E-70
6.01E-04	-3.688663046E-69
6.02E-04	1.136047444E-69
6.03E-04	1.52117057E-68
6.04E-04	-1.631768428E-68
6.05E-04	-3.386149896E-68
6.06E-04	1.697895818E-67
6.07E-04	-6.710636776E-68
6.08E-04	-1.971865602E-66
6.09E-04	-8.582012422E-67
6.1E-04	2.029093375E-65
6.11E-04	6.221303433E-65
6.12E-04	-7.385202136E-65
6.13E-04	-1.11869198E-63
6.14E-04	-2.565672538E-63
6.15E-04	8.201816349E-63
6.16E-04	6.384345431E-62
6.17E-04	8.705649869E-62
6.18E-04	-6.314730469E-61
6.19E-04	-3.308983715E-60
6.2E-04	-2.079506156E-60
6.21E-04	3.939014624E-59
6.22E-04	1.62735879E-58
6.23E-04	1.329257573E-59
6.24E-04	-2.193204304E-57
6.25E-04	-7.869004899E-57
6.26E-04	1.938640677E-57
6.27E-04	1.131617299E-55
6.28E-04	3.826712338E-55
6.29E-04	-1.122854124E-55
6.3E-04	-5.478320164E-54
6.31E-04	-1.888509869E-53
6.32E-04	6.922660055E-55
6.33E-04	2.475640341E-52
6.34E-04	9.369794074E-52
6.35E-04	4.454100588E-52
6.36E-04	-1.016989463E-50
6.37E-04	-4.552229054E-50
6.38E-04	-5.280385927E-50
6.39E-04	3.552390094E-49
6.4E-04	2.081860998E-48
6.41E-04	4.098001619E-48
6.42E-04	-8.549423051E-48
6.43E-04	-8.475394054E-47
6.44E-04	-2.501303123E-46
6.45E-04	-4.101908468E-47
6.46E-04	2.778319643E-45
6.47E-04	1.231524982E-44
6.48E-04	2.058759765E-44
6.49E-04	-5.29030409E-44
6.5E-04	-4.660461612E-43
6.51E-04	-1.446631089E-42
6.52E-04	-1.156205973E-42
6.53E-04	1.099451008E-41
6.54E-04	6.217337287E-41
6.55E-04	1.605106196E-40
6.56E-04	5.426497774E-41
6.57E-04	-1.484449111E-39
6.58E-04	-7.442762892E-39
6.59E-04	-1.888407956E-38
6.6E-04	-1.016137328E-38
6.61E-04	1.49203844E-37
6.62E-04	8.146831999E-37
6.63E-04	2.369437867E-36
6.64E-04	3.132991936E-36
6.65E-04	-8.702505582E-36
6.66E-04	-7.391670539E-35
6.67E-04	-2.776315037E-34
6.68E-04	-6.49208949E-34
6.69E-04	-5.315698639E-34
6.7E-04	3.614248224E-33
6.71E-04	2.341528814E-32
6.72E-04	8.499368232E-32
6.73E-04	2.151420282E-31
6.74E-04	3.150564784E-31
6.75E-04	-3.641782327E-31
6.76E-04	-4.830606799E-30
6.77E-04	-2.220091215E-29
6.78E-04	-7.412884891E-29
6.79E-04	-1.961301488E-28
6.8E-04	-3.906191224E-28
6.81E-04	-3.645416125E-28
6.82E-04	1.495500067E-27
6.83E-04	1.152510323E-26
6.84E-04	5.098225724E-26
6.85E-04	1.844684068E-25
6.86E-04	5.947012231E-25
6.87E-04	1.770158627E-24
6.88E-04	4.957425181E-24
6.89E-04	1.321411645E-23
6.9E-04	3.378481482E-23
6.91E-04	8.331481489E-23
6.92E-04	1.990047599E-22
6.93E-04	4.619279113E-22
6.94E-04	1.044739214E-21
6.95E-04	2.307372375E-21
6.96E-04	4.985472703E-21
6.97E-04	1.055505749E-20
6.98E-04	2.192682004E-20
6.99E-04	4.474793351E-20
7.E-04	8.980774232E-20
7.01E-04	1.774226734E-19
7.02E-04	3.453249281E-19
7.03E-04	6.626790669E-19
7.04E-04	1.254692366E-18
7.05E-04	2.345337273E-18
7.06E-04	4.33071185E-18
7.07E-04	7.903698359E-18
7.08E-04	1.42636681E-17
7.09E-04	2.546584463E-17
7.1E-04	4.499789968E-17
7.11E-04	7.872297551E-17
7.12E-04	1.364084729E-16
7.13E-04	2.341833337E-16
7.14E-04	3.984549436E-16
7.15E-04	6.721020907E-16
7.16E-04	1.124188995E-15
7.17E-04	1.865084078E-15
7.18E-04	3.069811231E-15
7.19E-04	5.013845879E-15
7.2E-04	8.127582374E-15
7.21E-04	1.30786063E-14
7.22E-04	2.089506695E-14
7.23E-04	3.31493549E-14
7.24E-04	5.222961243E-14
7.25E-04	8.173822802E-14
7.26E-04	1.270725622E-13
7.27E-04	1.962652471E-13
7.28E-04	3.011914654E-13
7.29E-04	4.592911413E-13
7.3E-04	6.960080992E-13
7.31E-04	1.048219815E-12
7.32E-04	1.569025063E-12
7.33E-04	2.334378064E-12
7.34E-04	3.452213055E-12
7.35E-04	5.074899667E-12
7.36E-04	7.416114869E-12
7.37E-04	1.077351936E-11
7.38E-04	1.555899271E-11
7.39E-04	2.233861844E-11
7.4E-04	3.188512058E-11
7.41E-04	4.524603737E-11
7.42E-04	6.383156605E-11
7.43E-04	8.952671024E-11
7.44E-04	1.248330764E-10
7.45E-04	1.730463527E-10
7.46E-04	2.384760913E-10
7.47E-04	3.267148159E-10
7.48E-04	4.449635531E-10
7.49E-04	6.024204979E-10
7.5E-04	8.107384532E-10
7.51E-04	1.084554719E-09
7.52E-04	1.44209396E-09
7.53E-04	1.90583999E-09
7.54E-04	2.50326601E-09
7.55E-04	3.267604416E-09
7.56E-04	4.238626505E-09
7.57E-04	5.463389084E-09
7.58E-04	6.996889151E-09
7.59E-04	8.902549398E-09
7.6E-04	1.125243689E-08
7.61E-04	1.41270953E-08
7.62E-04	1.76148489E-08
7.63E-04	2.181041518E-08
7.64E-04	2.681264511E-08
7.65E-04	3.272119738E-08
7.66E-04	3.963194905E-08
7.67E-04	4.763095297E-08
7.68E-04	5.678677569E-08
7.69E-04	6.714109218E-08
7.7E-04	7.869747847E-08
7.71E-04	9.14084339E-08
7.72E-04	1.051607811E-07
7.73E-04	1.197597362E-07
7.74E-04	1.349121083E-07
7.75E-04	1.50209277E-07
7.76E-04	1.651107911E-07
7.77E-04	1.789296333E-07
7.78E-04	1.908203714E-07
7.79E-04	1.997715659E-07
7.8E-04	2.046038858E-07
7.81E-04	2.039753956E-07
7.82E-04	1.963953707E-07
7.83E-04	1.802477731E-07
7.84E-04	1.538251426E-07
7.85E-04	1.153731282E-07
7.86E-04	6.31451919E-08
7.87E-04	-4.533815487E-09
7.88E-04	-8.919746242E-08
7.89E-04	-1.921642037E-07
7.9E-04	-3.144648116E-07
7.91E-04	-4.567760244E-07
7.92E-04	-6.193664407E-07
7.93E-04	-8.020611754E-07
7.94E-04	-1.004231888E-06
7.95E-04	-1.224818383E-06
7.96E-04	-1.462386985E-06
7.97E-04	-1.715229235E-06
7.98E-04	-1.981502144E-06
7.99E-04	-2.259408297E-06
8.E-04	-2.547410627E-06
8.01E-04	-2.84447284E-06
8.02E-04	-3.15031256E-06
8.03E-04	-3.465650487E-06
8.04E-04	-3.792435702E-06
8.05E-04	-4.134024973E-06
8.06E-04	-4.495293027E-06
8.07E-04	-4.88265153E-06
8.08E-04	-5.303957249E-06
8.09E-04	-5.768294801E-06
8.1E-04	-6.285626403E-06
8.11E-04	-6.866310067E-06
8.12E-04	-7.520498287E-06
8.13E-04	-8.257440856E-06
8.14E-04	-9.084727234E-06
8.15E-04	-1.000751478E-05
8.16E-04	-1.102779823E-05
8.17E-04	-1.214378187E-05
8.18E-04	-1.334941788E-05
8.19E-04	-1.463417143E-05
8.2E-04	-1.59830647E-05
8.21E-04	-1.737703763E-05
8.22E-04	-1.879364389E-05
8.23E-04	-2.020807665E-05
8.24E-04	-2.159449138E-05
8.25E-04	-2.292756482E-05
8.26E-04	-2.418420064E-05
8.27E-04	-2.534526885E-05
8.28E-04	-2.639724834E-05
8.29E-04	-2.733363367E-05
8.3E-04	-2.815596862E-05
8.31E-04	-2.887438098E-05
8.32E-04	-2.95075186E-05
8.33E-04	-3.008182574E-05
8.34E-04	-3.063014868E-05
8.35E-04	-3.118971468E-05
8.36E-04	-3.179958229E-05
8.37E-04	-3.249771371E-05
8.38E-04	-3.331787096E-05
8.39E-04	-3.428658125E-05
8.4E-04	-3.542043814E-05
8.41E-04	-3.672399489E-05
8.42E-04	-3.81884697E-05
8.43E-04	-3.979143677E-05
8.44E-04	-4.149762662E-05
8.45E-04	-4.326088276E-05
8.46E-04	-4.502720469E-05
8.47E-04	-4.673867108E-05
8.48E-04	-4.833793833E-05
8.49E-04	-4.977297527E-05
8.5E-04	-5.100168088E-05
8.51E-04	-5.199597745E-05
8.52E-04	-5.274490006E-05
8.53E-04	-5.325623175E-05
8.54E-04	-5.355642916E-05
8.55E-04	-5.368883649E-05
8.56E-04	-5.371030304E-05
8.57E-04	-5.368628765E-05
8.58E-04	-5.368459062E-05
8.59E-04	-5.376819337E-05
8.6E-04	-5.398810921E-05
8.61E-04	-5.437720495E-05
8.62E-04	-5.494553247E-05
8.63E-04	-5.567732263E-05
8.64E-04	-5.652998143E-05
8.65E-04	-5.743592655E-05
8.66E-04	-5.830798136E-05
8.67E-04	-5.904794499E-05
8.68E-04	-5.955686731E-05
8.69E-04	-5.974574386E-05
8.7E-04	-5.954652625E-05
8.71E-04	-5.892367507E-05
8.72E-04	-5.788497091E-05
8.73E-04	-5.648861001E-05
8.74E-04	-5.48443093E-05
8.75E-04	-5.310903031E-05
8.76E-04	-5.147957595E-05
8.77E-04	-5.018241828E-05
8.78E-04	-4.945826622E-05
8.79E-04	-4.953981648E-05
8.8E-04	-5.062601605E-05
8.81E-04	-5.285919752E-05
8.82E-04	-5.63081803E-05
8.83E-04	-6.095471794E-05
8.84E-04	-6.668060178E-05
8.85E-04	-7.325933279E-05
8.86E-04	-8.036057449E-05
8.87E-04	-8.757015166E-05
8.88E-04	-9.441864286E-05
8.89E-04	-1.004101651E-04
8.9E-04	-1.05052012E-04
8.91E-04	-1.078925599E-04
8.92E-04	-1.085682565E-04
8.93E-04	-1.068478341E-04
8.94E-04	-1.026603939E-04
8.95E-04	-9.610688609E-05
8.96E-04	-8.746493336E-05
8.97E-04	-7.719066309E-05
8.98E-04	-6.590729345E-05
8.99E-04	-5.436933841E-05
9.E-04	-4.340659043E-05
9.01E-04	-3.386395108E-05
9.02E-04	-2.654667994E-05
9.03E-04	-2.216628136E-05
9.04E-04	-2.128076696E-05
9.05E-04	-2.42359232E-05
9.06E-04	-3.112284745E-05
9.07E-04	-4.176001519E-05
9.08E-04	-5.569606701E-05
9.09E-04	-7.222728906E-05
9.1E-04	-9.042996276E-05
9.11E-04	-1.092106406E-04
9.12E-04	-1.273737811E-04
9.13E-04	-1.437023899E-04
9.14E-04	-1.570456472E-04
9.15E-04	-1.664047645E-04
9.16E-04	-1.710068455E-04
9.17E-04	-1.703624241E-04
9.18E-04	-1.643104879E-04
9.19E-04	-1.530514911E-04
9.2E-04	-1.371558554E-04
9.21E-04	-1.175342479E-04
9.22E-04	-9.537502781E-05
9.23E-04	-7.206919082E-05
9.24E-04	-4.913060929E-05
9.25E-04	-2.80983004E-05
9.26E-04	-1.041471542E-05
9.27E-04	2.696343094E-06
9.28E-04	1.032251071E-05
9.29E-04	1.192685213E-05
9.3E-04	7.402534358E-06
9.31E-04	-2.887659709E-06
9.32E-04	-1.812097845E-05
9.33E-04	-3.708496602E-05
9.34E-04	-5.8274525E-05
9.35E-04	-7.998652747E-05
9.36E-04	-1.004321635E-04
9.37E-04	-1.178957884E-04
9.38E-04	-1.309104918E-04
9.39E-04	-1.383849474E-04
9.4E-04	-1.396689376E-04
9.41E-04	-1.346083219E-04
9.42E-04	-1.236082136E-04
9.43E-04	-1.076426877E-04
9.44E-04	-8.815845596E-05
9.45E-04	-6.691951585E-05
9.46E-04	-4.587573601E-05
9.47E-04	-2.704963017E-05
9.48E-04	-1.236755009E-05
9.49E-04	-3.434946731E-06
9.5E-04	-1.357088815E-06
9.51E-04	-6.665368146E-06
9.52E-04	-1.928505865E-05
9.53E-04	-3.847672241E-05
9.54E-04	-6.28068514E-05
9.55E-04	-9.0241928E-05
9.56E-04	-1.183387774E-04
9.57E-04	-1.444208457E-04
9.58E-04	-1.65723444E-04
9.59E-04	-1.795963575E-04
9.6E-04	-1.837804466E-04
9.61E-04	-1.766473379E-04
9.62E-04	-1.573354562E-04
9.63E-04	-1.258571792E-04
9.64E-04	-8.323207181E-05
9.65E-04	-3.154509304E-05
9.66E-04	2.617256405E-05
9.67E-04	8.615411461E-05
9.68E-04	1.440613721E-04
9.69E-04	1.951672903E-04
9.7E-04	2.347288672E-04
9.71E-04	2.584991294E-04
9.72E-04	2.631167345E-04
9.73E-04	2.46294982E-04
9.74E-04	2.070326171E-04
9.75E-04	1.459632884E-04
9.76E-04	6.558990665E-05
9.77E-04	-2.985558256E-05
9.78E-04	-1.347768134E-04
9.79E-04	-2.424933489E-04
9.8E-04	-3.454847577E-04
9.81E-04	-4.35896706E-04
9.82E-04	-5.06298164E-04
9.83E-04	-5.503298129E-04
9.84E-04	-5.630967796E-04
9.85E-04	-5.415493526E-04
9.86E-04	-4.849603537E-04
9.87E-04	-3.951943736E-04
9.88E-04	-2.765499907E-04
9.89E-04	-1.354301128E-04
9.9E-04	1.988922218E-05
9.91E-04	1.796066449E-04
9.92E-04	3.331574526E-04
9.93E-04	4.701484456E-04
9.94E-04	5.81004952E-04
9.95E-04	6.574013146E-04
9.96E-04	6.928972972E-04
9.97E-04	6.837100602E-04
9.98E-04	6.29078683E-04
9.99E-04	5.311184331E-04
1.E-03	3.946756188E-04
1.001E-03	2.273744395E-04
1.002E-03	3.935291301E-05
1.003E-03	-1.575981127E-04
1.004E-03	-3.509814523E-04
1.005E-03	-5.28160305E-04
1.006E-03	-6.769092217E-04
1.007E-03	-7.864245106E-04
1.008E-03	-8.484271129E-04
1.009E-03	-8.577033025E-04
1.01E-03	-8.122296299E-04
1.011E-03	-7.134779133E-04
1.012E-03	-5.66786316E-04
1.013E-03	-3.811308746E-04
1.014E-03	-1.682805656E-04
1.015E-03	5.799141733E-05
1.016E-03	2.824820183E-04
1.017E-03	4.895061848E-04
1.018E-03	6.643666349E-04
1.019E-03	7.946291972E-04
1.02E-03	8.707678015E-04
1.021E-03	8.866751185E-04
1.022E-03	8.404506138E-04
1.023E-03	7.349588317E-04
1.024E-03	5.775692833E-04
1.025E-03	3.79381275E-04
1.026E-03	1.545285307E-04
1.027E-03	-8.055851413E-05
1.028E-03	-3.08387045E-04
1.029E-03	-5.119455374E-04
1.03E-03	-6.759567912E-04
1.031E-03	-7.877710668E-04
1.032E-03	-8.382910646E-04
1.033E-03	-8.229051692E-04
1.034E-03	-7.419338317E-04
1.035E-03	-6.00444022E-04
1.036E-03	-4.078457476E-04
1.037E-03	-1.775133277E-04
1.038E-03	7.388126372E-05
1.039E-03	3.276332924E-04
1.04E-03	5.646363119E-04
1.041E-03	7.668756661E-04
1.042E-03	9.18583374E-04
1.043E-03	1.007221491E-03
1.044E-03	1.024420343E-03
1.045E-03	9.667063113E-04
1.046E-03	8.357939563E-04
1.047E-03	6.385051112E-04
1.048E-03	3.86561487E-04
1.049E-03	9.622175949E-05
1.05E-03	-2.12591272E-04
1.051E-03	-5.177830641E-04
1.052E-03	-7.967842124E-04
1.053E-03	-1.028089929E-03
1.054E-03	-1.192809975E-03
1.055E-03	-1.2763797E-03
1.056E-03	-1.269935767E-03
1.057E-03	-1.170786228E-03
1.058E-03	-9.822533959E-04
1.059E-03	-7.135956882E-04
1.06E-03	-3.799723864E-04
1.061E-03	-1.779799711E-06
1.062E-03	3.96744198E-04
1.063E-03	7.890365978E-04
1.064E-03	1.147658753E-03
1.065E-03	1.446178402E-03
1.066E-03	1.661519756E-03
1.067E-03	1.77593899E-03
1.068E-03	1.778117175E-03
1.069E-03	1.663905612E-03
1.07E-03	1.437171847E-03
1.071E-03	1.110115277E-03
1.072E-03	7.023004476E-04
1.073E-03	2.388221995E-04
1.074E-03	-2.514307896E-04
1.075E-03	-7.373256332E-04
1.076E-03	-1.187436972E-03
1.077E-03	-1.572327209E-03
1.078E-03	-1.866396811E-03
1.079E-03	-2.049150407E-03
1.08E-03	-2.106516285E-03
1.081E-03	-2.03232996E-03
1.082E-03	-1.829143236E-03
1.083E-03	-1.507906767E-03
1.084E-03	-1.087193206E-03
1.085E-03	-5.924946917E-04
1.086E-03	-5.49785681E-05
1.087E-03	4.909226171E-04
1.088E-03	1.010374797E-03
1.089E-03	1.470327892E-03
1.09E-03	1.841134208E-03
1.091E-03	2.098468257E-03
1.092E-03	2.225436664E-03
1.093E-03	2.21387357E-03
1.094E-03	2.064562402E-03
1.095E-03	1.787055954E-03
1.096E-03	1.399241536E-03
1.097E-03	9.260245457E-04
1.098E-03	3.971673455E-04
1.099E-03	-1.546905447E-04
1.1E-03	-6.95399938E-04
1.101E-03	-1.190916029E-03
1.102E-03	-1.609781837E-03
1.103E-03	-1.925699876E-03
1.104E-03	-2.119139631E-03
1.105E-03	-2.178108858E-03
1.106E-03	-2.098849608E-03
1.107E-03	-1.886474795E-03
1.108E-03	-1.554911734E-03
1.109E-03	-1.125998748E-03
1.11E-03	-6.281924505E-04
1.111E-03	-9.502774944E-05
1.112E-03	4.370874599E-04
1.113E-03	9.31834597E-04
1.114E-03	1.35596782E-03
1.115E-03	1.681546753E-03
1.116E-03	1.887506537E-03
1.117E-03	1.961103036E-03
1.118E-03	1.899121388E-03
1.119E-03	1.708053342E-03
1.12E-03	1.402937075E-03
1.121E-03	1.005595208E-03
1.122E-03	5.430452541E-04
1.123E-03	4.590171807E-05
1.124E-03	-4.537291759E-04
1.125E-03	-9.245086317E-04
1.126E-03	-1.337466073E-03
1.127E-03	-1.667045109E-03
1.128E-03	-1.892461996E-03
1.129E-03	-1.99935527E-03
1.13E-03	-1.980610964E-03
1.131E-03	-1.836097197E-03
1.132E-03	-1.57259854E-03
1.133E-03	-1.204567594E-03
1.134E-03	-7.541842327E-04
1.135E-03	-2.494279613E-04
1.136E-03	2.784982189E-04
1.137E-03	7.96482476E-04
1.138E-03	1.270380493E-03
1.139E-03	1.667535325E-03
1.14E-03	1.960337753E-03
1.141E-03	2.128308166E-03
1.142E-03	2.158579179E-03
1.143E-03	2.046940147E-03
1.144E-03	1.799395999E-03
1.145E-03	1.431693949E-03
1.146E-03	9.666472102E-04
1.147E-03	4.322865868E-04
1.148E-03	-1.382971081E-04
1.149E-03	-7.084683921E-04
1.15E-03	-1.24227583E-03
1.151E-03	-1.708150672E-03
1.152E-03	-2.079602653E-03
1.153E-03	-2.335258714E-03
1.154E-03	-2.460808176E-03
1.155E-03	-2.450911711E-03
1.156E-03	-2.308398684E-03
1.157E-03	-2.042411914E-03
1.158E-03	-1.668358042E-03
1.159E-03	-1.208306775E-03
1.16E-03	-6.888307864E-04
1.161E-03	-1.375408778E-04
1.162E-03	4.179987561E-04
1.163E-03	9.493945039E-04
1.164E-03	1.42844017E-03
1.165E-03	1.830445625E-03
1.166E-03	2.136120106E-03
1.167E-03	2.330761794E-03
1.168E-03	2.403986974E-03
1.169E-03	2.351546293E-03
1.17E-03	2.17630519E-03
1.171E-03	1.886713264E-03
1.172E-03	1.495675041E-03
1.173E-03	1.021778114E-03
1.174E-03	4.898598232E-04
1.175E-03	-7.16661251E-05
1.176E-03	-6.339313478E-04
1.177E-03	-1.16797463E-03
1.178E-03	-1.6444653E-03
1.179E-03	-2.036084294E-03
1.18E-03	-2.320885564E-03
1.181E-03	-2.483304765E-03
1.182E-03	-2.513950642E-03
1.183E-03	-2.411048175E-03
1.184E-03	-2.182202615E-03
1.185E-03	-1.843401327E-03
1.186E-03	-1.416325565E-03
1.187E-03	-9.271194046E-04
1.188E-03	-4.059941057E-04
1.189E-03	1.151013835E-04
1.19E-03	6.060427533E-04
1.191E-03	1.040367388E-03
1.192E-03	1.395514215E-03
1.193E-03	1.653927499E-03
1.194E-03	1.804942529E-03
1.195E-03	1.84525392E-03
1.196E-03	1.777978773E-03
1.197E-03	1.61223048E-03
1.198E-03	1.363123644E-03
1.199E-03	1.050422299E-03
1.2E-03	6.960079767E-04
1.201E-03	3.221434294E-04
1.202E-03	-4.91963373E-05
1.203E-03	-3.974229935E-04
1.204E-03	-7.049222309E-04
1.205E-03	-9.576478497E-04
1.206E-03	-1.144768227E-03
1.207E-03	-1.259001532E-03
1.208E-03	-1.297691255E-03
1.209E-03	-1.262905316E-03
1.21E-03	-1.160372114E-03
1.211E-03	-9.989507573E-04
1.212E-03	-7.908356377E-04
1.213E-03	-5.507694095E-04
1.214E-03	-2.941599715E-04
1.215E-03	-3.606657336E-05
1.216E-03	2.087499262E-04
1.217E-03	4.26759914E-04
1.218E-03	6.076155047E-04
1.219E-03	7.44571181E-04
1.22E-03	8.330162912E-04
1.221E-03	8.698368598E-04
1.222E-03	8.543013452E-04
1.223E-03	7.879731547E-04
1.224E-03	6.73244693E-04
1.225E-03	5.133609134E-04
1.226E-03	3.1430212E-04
1.227E-03	8.506200325E-05
1.228E-03	-1.645050707E-04
1.229E-03	-4.245260257E-04
1.23E-03	-6.832978247E-04
1.231E-03	-9.266442577E-04
1.232E-03	-1.140287364E-03
1.233E-03	-1.31151262E-03
1.234E-03	-1.427960031E-03
1.235E-03	-1.477247029E-03
1.236E-03	-1.449856844E-03
1.237E-03	-1.341331904E-03
1.238E-03	-1.150670357E-03
1.239E-03	-8.789024678E-04
1.24E-03	-5.316823465E-04
1.241E-03	-1.220007096E-04
1.242E-03	3.317421915E-04
1.243E-03	8.088997338E-04
1.244E-03	1.285594894E-03
1.245E-03	1.732601577E-03
1.246E-03	2.118170169E-03
1.247E-03	2.41331444E-03
1.248E-03	2.592853752E-03
1.249E-03	2.634043909E-03
1.25E-03	2.519840017E-03
1.251E-03	2.245089576E-03
1.252E-03	1.817357149E-03
1.253E-03	1.252736032E-03
1.254E-03	5.752135034E-04
1.255E-03	-1.798020872E-04
1.256E-03	-9.666587226E-04
1.257E-03	-1.737017554E-03
1.258E-03	-2.44466838E-03
1.259E-03	-3.044396149E-03
1.26E-03	-3.493281329E-03
1.261E-03	-3.758067198E-03
1.262E-03	-3.819909739E-03
1.263E-03	-3.671385557E-03
1.264E-03	-3.313831437E-03
1.265E-03	-2.761284257E-03
1.266E-03	-2.043729238E-03
1.267E-03	-1.202369279E-03
1.268E-03	-2.832234565E-04
1.269E-03	6.62808367E-04
1.27E-03	1.578500552E-03
1.271E-03	2.405946951E-03
1.272E-03	3.094897125E-03
1.273E-03	3.604364325E-03
1.274E-03	3.900445224E-03
1.275E-03	3.960024512E-03
1.276E-03	3.778389804E-03
1.277E-03	3.370111541E-03
1.278E-03	2.762890714E-03
1.279E-03	1.994634283E-03
1.28E-03	1.115895515E-03
1.281E-03	1.884412802E-04
1.282E-03	-7.231677809E-04
1.283E-03	-1.558312372E-03
1.284E-03	-2.260960099E-03
1.285E-03	-2.781610322E-03
1.286E-03	-3.084967191E-03
1.287E-03	-3.155546163E-03
1.288E-03	-2.99489266E-03
1.289E-03	-2.617159791E-03
1.29E-03	-2.050928337E-03
1.291E-03	-1.342261802E-03
1.292E-03	-5.501613777E-04
1.293E-03	2.62622783E-04
1.294E-03	1.034276323E-03
1.295E-03	1.704613849E-03
1.296E-03	2.219360758E-03
1.297E-03	2.537527945E-03
1.298E-03	2.634106334E-03
1.299E-03	2.497889162E-03
1.3E-03	2.132443918E-03
1.301E-03	1.561188294E-03
1.302E-03	8.276678439E-04
1.303E-03	-1.215351611E-05
1.304E-03	-8.971036995E-04
1.305E-03	-1.761758466E-03
1.306E-03	-2.537093652E-03
1.307E-03	-3.156839541E-03
1.308E-03	-3.565216675E-03
1.309E-03	-3.720131678E-03
1.31E-03	-3.594583151E-03
1.311E-03	-3.180835785E-03
1.312E-03	-2.493895441E-03
1.313E-03	-1.568980837E-03
1.314E-03	-4.563113275E-04
1.315E-03	7.80105951E-04
1.316E-03	2.061532248E-03
1.317E-03	3.2987668E-03
1.318E-03	4.401826291E-03
1.319E-03	5.287872236E-03
1.32E-03	5.884718461E-03
1.321E-03	6.134534901E-03
1.322E-03	5.999889909E-03
1.323E-03	5.468159318E-03
1.324E-03	4.55232065E-03
1.325E-03	3.29151704E-03
1.326E-03	1.752383968E-03
1.327E-03	2.640763091E-05
1.328E-03	-1.778732411E-03
1.329E-03	-3.548477734E-03
1.33E-03	-5.166898263E-03
1.331E-03	-6.521600324E-03
1.332E-03	-7.512355062E-03
1.333E-03	-8.061064393E-03
1.334E-03	-8.11819049E-03
1.335E-03	-7.665711282E-03
1.336E-03	-6.719213426E-03
1.337E-03	-5.328222944E-03
1.338E-03	-3.57245797E-03
1.339E-03	-1.555708417E-03
1.34E-03	5.99304714E-04
1.341E-03	2.756202823E-03
1.342E-03	4.774129731E-03
1.343E-03	6.520067514E-03
1.344E-03	7.878948056E-03
1.345E-03	8.759208755E-03
1.346E-03	9.09699959E-03
1.347E-03	8.861518635E-03
1.348E-03	8.059101983E-03
1.349E-03	6.733334229E-03
1.35E-03	4.962385051E-03
1.351E-03	2.855281221E-03
1.352E-03	5.454635865E-04
1.353E-03	-1.819640575E-03
1.354E-03	-4.089585308E-03
1.355E-03	-6.118637907E-03
1.356E-03	-7.772357043E-03
1.357E-03	-8.93723037E-03
1.358E-03	-9.531653225E-03
1.359E-03	-9.512373391E-03
1.36E-03	-8.875245301E-03
1.361E-03	-7.654521954E-03
1.362E-03	-5.922186046E-03
1.363E-03	-3.784058317E-03
1.364E-03	-1.371747438E-03
1.365E-03	1.165803773E-03
1.366E-03	3.669647716E-03
1.367E-03	5.980502591E-03
1.368E-03	7.951774566E-03
1.369E-03	9.460465113E-03
1.37E-03	1.041199184E-02
1.371E-03	1.074287812E-02
1.372E-03	1.042602781E-02
1.373E-03	9.475401019E-03
1.374E-03	7.944361303E-03
1.375E-03	5.919387403E-03
1.376E-03	3.514890955E-03
1.377E-03	8.685674839E-04
1.378E-03	-1.867571534E-03
1.379E-03	-4.53900068E-03
1.38E-03	-6.996852317E-03
1.381E-03	-9.102605527E-03
1.382E-03	-1.073576191E-02
1.383E-03	-1.180451773E-02
1.384E-03	-1.225153746E-02
1.385E-03	-1.205266208E-02
1.386E-03	-1.121586446E-02
1.387E-03	-9.783693971E-03
1.388E-03	-7.832507638E-03
1.389E-03	-5.464635192E-03
1.39E-03	-2.799992922E-03
1.391E-03	2.776201638E-05
1.392E-03	2.875668287E-03
1.393E-03	5.601230676E-03
1.394E-03	8.072199148E-03
1.395E-03	1.017057768E-02
1.396E-03	1.179520744E-02
1.397E-03	1.286875133E-02
1.398E-03	1.334467931E-02
1.399E-03	1.320704097E-02
1.4E-03	1.246612934E-02
1.401E-03	1.115803094E-02
1.402E-03	9.346694883E-03
1.403E-03	7.120574846E-03
1.404E-03	4.583885862E-03
1.405E-03	1.850409505E-03
1.406E-03	-9.584599522E-04
1.407E-03	-3.718159228E-03
1.408E-03	-6.309731476E-03
1.409E-03	-8.626058179E-03
1.41E-03	-1.057269166E-02
1.411E-03	-1.206980977E-02
1.412E-03	-1.305878963E-02
1.413E-03	-1.350663964E-02
1.414E-03	-1.340311265E-02
1.415E-03	-1.275644873E-02
1.416E-03	-1.15944933E-02
1.417E-03	-9.967198941E-03
1.418E-03	-7.943593921E-03
1.419E-03	-5.605626441E-03
1.42E-03	-3.045273642E-03
1.421E-03	-3.634653751E-04
1.422E-03	2.334616395E-03
1.423E-03	4.945999123E-03
1.424E-03	7.372187216E-03
1.425E-03	9.518827076E-03
1.426E-03	1.129964152E-02
1.427E-03	1.26441872E-02
1.428E-03	1.350174255E-02
1.429E-03	1.383924571E-02
1.43E-03	1.363979087E-02
1.431E-03	1.290541293E-02
1.432E-03	1.165979239E-02
1.433E-03	9.947075393E-03
1.434E-03	7.829425825E-03
1.435E-03	5.385965529E-03
1.436E-03	2.710624842E-03
1.437E-03	-9.310143935E-05
1.438E-03	-2.917112074E-03
1.439E-03	-5.650275437E-03
1.44E-03	-8.179832387E-03
1.441E-03	-1.039719769E-02
1.442E-03	-1.220637836E-02
1.443E-03	-1.352941999E-02
1.444E-03	-1.430769684E-02
1.445E-03	-1.450279465E-02
1.446E-03	-1.409906249E-02
1.447E-03	-1.310602791E-02
1.448E-03	-1.155915755E-02
1.449E-03	-9.519515264E-03
1.45E-03	-7.072095335E-03
1.451E-03	-4.321412919E-03
1.452E-03	-1.385110555E-03
1.453E-03	1.61137826E-03
1.454E-03	4.538190808E-03
1.455E-03	7.264985219E-03
1.456E-03	9.667453924E-03
1.457E-03	1.163510106E-02
1.458E-03	1.307786555E-02
1.459E-03	1.393054438E-02
1.46E-03	1.415523947E-02
1.461E-03	1.374264895E-02
1.462E-03	1.271309807E-02
1.463E-03	1.111706975E-02
1.464E-03	9.03378494E-03
1.465E-03	6.567197123E-03
1.466E-03	3.840328611E-03
1.467E-03	9.886033999E-04
1.468E-03	-1.847907709E-03
1.469E-03	-4.532314596E-03
1.47E-03	-6.937108916E-03
1.471E-03	-8.949197806E-03
1.472E-03	-1.047583107E-02
1.473E-03	-1.145104954E-02
1.474E-03	-1.183956837E-02
1.475E-03	-1.163690004E-02
1.476E-03	-1.086803589E-02
1.477E-03	-9.586336316E-03
1.478E-03	-7.871047592E-03
1.479E-03	-5.822073412E-03
1.48E-03	-3.553835607E-03
1.481E-03	-1.190184611E-03
1.482E-03	1.141159225E-03
1.483E-03	3.316713007E-03
1.484E-03	5.225804871E-03
1.485E-03	6.775798947E-03
1.486E-03	7.894550429E-03
1.487E-03	8.533846405E-03
1.488E-03	8.673749341E-03
1.489E-03	8.323772406E-03
1.49E-03	7.520156708E-03
1.491E-03	6.323021013E-03
1.492E-03	4.814179672E-03
1.493E-03	3.091760261E-03
1.494E-03	1.261246826E-03
1.495E-03	-5.713941287E-04
1.496E-03	-2.302060957E-03
1.497E-03	-3.831718575E-03
1.498E-03	-5.074343431E-03
1.499E-03	-5.964872536E-03
1.5E-03	-6.461597109E-03
1.501E-03	-6.545343416E-03
1.502E-03	-6.220172993E-03
1.503E-03	-5.514069175E-03
1.504E-03	-4.475932005E-03
1.505E-03	-3.171142434E-03
1.506E-03	-1.679839783E-03
1.507E-03	-9.530231567E-05
1.508E-03	1.483008125E-03
1.509E-03	2.959588041E-03
1.51E-03	4.248689328E-03
1.511E-03	5.274800649E-03
1.512E-03	5.974587286E-03
1.513E-03	6.303287279E-03
1.514E-03	6.24028057E-03
1.515E-03	5.789555954E-03
1.516E-03	4.978005021E-03
1.517E-03	3.854773515E-03
1.518E-03	2.488923473E-03
1.519E-03	9.628145297E-04
1.52E-03	-6.34502213E-04
1.521E-03	-2.209286381E-03
1.522E-03	-3.664735221E-03
1.523E-03	-4.909138467E-03
1.524E-03	-5.867411078E-03
1.525E-03	-6.486208669E-03
1.526E-03	-6.73163811E-03
1.527E-03	-6.588450941E-03
1.528E-03	-6.063950524E-03
1.529E-03	-5.189406468E-03
1.53E-03	-4.015296309E-03
1.531E-03	-2.606763674E-03
1.532E-03	-1.042946052E-03
1.533E-03	5.862820982E-04
1.534E-03	2.189849913E-03
1.535E-03	3.683287366E-03
1.536E-03	4.988305894E-03
1.537E-03	6.031512999E-03
1.538E-03	6.751314749E-03
1.539E-03	7.107640934E-03
1.54E-03	7.083362017E-03
1.541E-03	6.679176323E-03
1.542E-03	5.912723469E-03
1.543E-03	4.822576781E-03
1.544E-03	3.467459027E-03
1.545E-03	1.919016919E-03
1.546E-03	2.574827279E-04
1.547E-03	-1.427377146E-03
1.548E-03	-3.039918037E-03
1.549E-03	-4.49053198E-03
1.55E-03	-5.704360872E-03
1.551E-03	-6.619162419E-03
1.552E-03	-7.182494843E-03
1.553E-03	-7.358953359E-03
1.554E-03	-7.139681621E-03
1.555E-03	-6.541145086E-03
1.556E-03	-5.597285309E-03
1.557E-03	-4.357916213E-03
1.558E-03	-2.89162885E-03
1.559E-03	-1.281352495E-03
1.56E-03	3.861257623E-04
1.561E-03	2.024255147E-03
1.562E-03	3.54470233E-03
1.563E-03	4.862355935E-03
1.564E-03	5.908114959E-03
1.565E-03	6.634418823E-03
1.566E-03	7.00915485E-03
1.567E-03	7.012505033E-03
1.568E-03	6.644414564E-03
1.569E-03	5.930224373E-03
1.57E-03	4.914668242E-03
1.571E-03	3.653776671E-03
1.572E-03	2.214813892E-03
1.573E-03	6.769845623E-04
1.574E-03	-8.762503353E-04
1.575E-03	-2.365981831E-03
1.576E-03	-3.717761748E-03
1.577E-03	-4.859432657E-03
1.578E-03	-5.728543983E-03
1.579E-03	-6.283601288E-03
1.58E-03	-6.504728159E-03
1.581E-03	-6.385617945E-03
1.582E-03	-5.931554976E-03
1.583E-03	-5.165656404E-03
1.584E-03	-4.130632766E-03
1.585E-03	-2.882081795E-03
1.586E-03	-1.483833681E-03
1.587E-03	-9.259935768E-06
1.588E-03	1.461340361E-03
1.589E-03	2.850838147E-03
1.59E-03	4.091675386E-03
1.591E-03	5.122969339E-03
1.592E-03	5.889294339E-03
1.593E-03	6.348901134E-03
1.594E-03	6.481617659E-03
1.595E-03	6.286587256E-03
1.596E-03	5.77661044E-03
1.597E-03	4.978704466E-03
1.598E-03	3.936387417E-03
1.599E-03	2.70575087E-03
1.6E-03	1.349682531E-03
1.601E-03	-6.25364848E-05
1.602E-03	-1.455264872E-03
1.603E-03	-2.754137242E-03
1.604E-03	-3.896026134E-03
1.605E-03	-4.830882564E-03
1.606E-03	-5.517969339E-03
1.607E-03	-5.927176578E-03
1.608E-03	-6.045670804E-03
1.609E-03	-5.880366529E-03
1.61E-03	-5.453784832E-03
1.611E-03	-4.800188787E-03
1.612E-03	-3.964364775E-03
1.613E-03	-2.998028056E-03
1.614E-03	-1.95336623E-03
1.615E-03	-8.801823068E-04
1.616E-03	1.721473906E-04
1.617E-03	1.155364389E-03
1.618E-03	2.028950434E-03
1.619E-03	2.765432588E-03
1.62E-03	3.348432543E-03
1.621E-03	3.768258343E-03
1.622E-03	4.021713049E-03
1.623E-03	4.114012025E-03
1.624E-03	4.057584861E-03
1.625E-03	3.869245681E-03
1.626E-03	3.569742732E-03
1.627E-03	3.183551204E-03
1.628E-03	2.735023563E-03
1.629E-03	2.244108095E-03
1.63E-03	1.727250947E-03
1.631E-03	1.201156809E-03
1.632E-03	6.825796546E-04
1.633E-03	1.843410383E-04
1.634E-03	-2.859702558E-04
1.635E-03	-7.229597289E-04
1.636E-03	-1.120997582E-03
1.637E-03	-1.47477521E-03
1.638E-03	-1.779577371E-03
1.639E-03	-2.029757621E-03
1.64E-03	-2.218909147E-03
1.641E-03	-2.343099661E-03
1.642E-03	-2.402401088E-03
1.643E-03	-2.397636898E-03
1.644E-03	-2.327389417E-03
1.645E-03	-2.190647698E-03
1.646E-03	-1.991293428E-03
1.647E-03	-1.73773049E-03
1.648E-03	-1.439658996E-03
1.649E-03	-1.108245457E-03
1.65E-03	-7.580383407E-04
1.651E-03	-4.047735355E-04
1.652E-03	-6.145693198E-05
1.653E-03	2.605677463E-04
1.654E-03	5.48058358E-04
1.655E-03	7.877591336E-04
1.656E-03	9.721534862E-04
1.657E-03	1.100330147E-03
1.658E-03	1.17363767E-03
1.659E-03	1.194218487E-03
1.66E-03	1.168148818E-03
1.661E-03	1.106382195E-03
1.662E-03	1.021158307E-03
1.663E-03	9.236884999E-04
1.664E-03	8.258660438E-04
1.665E-03	7.407485861E-04
1.666E-03	6.784991309E-04
1.667E-03	6.430549316E-04
1.668E-03	6.344771938E-04
1.669E-03	6.524349037E-04
1.67E-03	6.940628494E-04
1.671E-03	7.492251452E-04
1.672E-03	8.012925586E-04
1.673E-03	8.325326681E-04
1.674E-03	8.259321471E-04
1.675E-03	7.629622688E-04
1.676E-03	6.252487308E-04
1.677E-03	4.012602725E-04
1.678E-03	8.94482215E-05
1.679E-03	-3.049297708E-04
1.68E-03	-7.711252231E-04
1.681E-03	-1.288367057E-03
1.682E-03	-1.823411148E-03
1.683E-03	-2.336038676E-03
1.684E-03	-2.78585387E-03
1.685E-03	-3.132964708E-03
1.686E-03	-3.337118981E-03
1.687E-03	-3.363011228E-03
1.688E-03	-3.188225305E-03
1.689E-03	-2.804874153E-03
1.69E-03	-2.21631573E-03
1.691E-03	-1.437944406E-03
1.692E-03	-5.02024311E-04
1.693E-03	5.429720644E-04
1.694E-03	1.640293459E-03
1.695E-03	2.730323385E-03
1.696E-03	3.749417892E-03
1.697E-03	4.630965497E-03
1.698E-03	5.313839661E-03
1.699E-03	5.749731194E-03
1.7E-03	5.902431496E-03
1.701E-03	5.746486089E-03
1.702E-03	5.273285315E-03
1.703E-03	4.497705639E-03
1.704E-03	3.454907759E-03
1.705E-03	2.192040922E-03
1.706E-03	7.669692216E-04
1.707E-03	-7.475110599E-04
1.708E-03	-2.26632311E-03
1.709E-03	-3.703124468E-03
1.71E-03	-4.978009043E-03
1.711E-03	-6.017700458E-03
1.712E-03	-6.757900113E-03
1.713E-03	-7.152348608E-03
1.714E-03	-7.178744845E-03
1.715E-03	-6.835053992E-03
1.716E-03	-6.135574176E-03
1.717E-03	-5.115428119E-03
1.718E-03	-3.835092068E-03
1.719E-03	-2.373467513E-03
1.72E-03	-8.151875317E-04
1.721E-03	7.542443155E-04
1.722E-03	2.246582214E-03
1.723E-03	3.574576959E-03
1.724E-03	4.662653131E-03
1.725E-03	5.453447274E-03
1.726E-03	5.907191193E-03
1.727E-03	6.003428822E-03
1.728E-03	5.747987434E-03
1.729E-03	5.174768328E-03
1.73E-03	4.337260674E-03
1.731E-03	3.300272748E-03
1.732E-03	2.140282828E-03
1.733E-03	9.460641674E-04
1.734E-03	-1.908691136E-04
1.735E-03	-1.190133081E-03
1.736E-03	-1.988206941E-03
1.737E-03	-2.537194703E-03
1.738E-03	-2.807256743E-03
1.739E-03	-2.793232689E-03
1.74E-03	-2.515662431E-03
1.741E-03	-2.014329486E-03
1.742E-03	-1.343782873E-03
1.743E-03	-5.742713301E-04
1.744E-03	2.112669508E-04
1.745E-03	9.295592799E-04
1.746E-03	1.508931573E-03
1.747E-03	1.891010018E-03
1.748E-03	2.028737103E-03
1.749E-03	1.892373522E-03
1.75E-03	1.47985852E-03
1.751E-03	8.184021218E-04
1.752E-03	-4.313014007E-05
1.753E-03	-1.03916945E-03
1.754E-03	-2.087329526E-03
1.755E-03	-3.093690074E-03
1.756E-03	-3.965756238E-03
1.757E-03	-4.621256472E-03
1.758E-03	-4.988193148E-03
1.759E-03	-5.007926714E-03
1.76E-03	-4.647618776E-03
1.761E-03	-3.90929024E-03
1.762E-03	-2.8247901E-03
1.763E-03	-1.447040067E-03
1.764E-03	1.490490683E-04
1.765E-03	1.86315024E-03
1.766E-03	3.578026442E-03
1.767E-03	5.175386971E-03
1.768E-03	6.543641484E-03
1.769E-03	7.578641575E-03
1.77E-03	8.191389685E-03
1.771E-03	8.321910325E-03
1.772E-03	7.943889208E-03
1.773E-03	7.058672309E-03
1.774E-03	5.694758018E-03
1.775E-03	3.916520938E-03
1.776E-03	1.824861049E-03
1.777E-03	-4.579851504E-04
1.778E-03	-2.802514212E-03
1.779E-03	-5.072278179E-03
1.78E-03	-7.123916167E-03
1.781E-03	-8.821409083E-03
1.782E-03	-1.005350934E-02
1.783E-03	-1.073763858E-02
1.784E-03	-1.081735321E-02
1.785E-03	-1.026927189E-02
1.786E-03	-9.11325975E-03
1.787E-03	-7.408886217E-03
1.788E-03	-5.243015455E-03
1.789E-03	-2.727337787E-03
1.79E-03	-3.319060472E-06
1.791E-03	2.766159164E-03
1.792E-03	5.419468888E-03
1.793E-03	7.810589691E-03
1.794E-03	9.807306821E-03
1.795E-03	1.129221465E-02
1.796E-03	1.217701908E-02
1.797E-03	1.241400026E-02
1.798E-03	1.199233763E-02
1.799E-03	1.093244867E-02
1.8E-03	9.29063626E-03
1.801E-03	7.16174385E-03
1.802E-03	4.666479068E-03
1.803E-03	1.935687175E-03
1.804E-03	-8.913463873E-04
1.805E-03	-3.663655758E-03
1.806E-03	-6.229702237E-03
1.807E-03	-8.457381337E-03
1.808E-03	-1.024154679E-02
1.809E-03	-1.149845427E-02
1.81E-03	-1.216666731E-02
1.811E-03	-1.221851255E-02
1.812E-03	-1.166443885E-02
1.813E-03	-1.054388647E-02
1.814E-03	-8.918815793E-03
1.815E-03	-6.877872876E-03
1.816E-03	-4.535569063E-03
1.817E-03	-2.016718897E-03
1.818E-03	5.574044885E-04
1.819E-03	3.066676549E-03
1.82E-03	5.387630919E-03
1.821E-03	7.405013298E-03
1.822E-03	9.028681776E-03
1.823E-03	1.019488497E-02
1.824E-03	1.085736171E-02
1.825E-03	1.098886556E-02
1.826E-03	1.059145436E-02
1.827E-03	9.696428577E-03
1.828E-03	8.353555177E-03
1.829E-03	6.627798934E-03
1.83E-03	4.605363083E-03
1.831E-03	2.390776257E-03
1.832E-03	9.136780577E-05
1.833E-03	-2.191563102E-03
1.834E-03	-4.356883277E-03
1.835E-03	-6.301063385E-03
1.836E-03	-7.930963119E-03
1.837E-03	-9.176733731E-03
1.838E-03	-9.989473174E-03
1.839E-03	-1.033436657E-02
1.84E-03	-1.01949992E-02
1.841E-03	-9.58091929E-03
1.842E-03	-8.52306227E-03
1.843E-03	-7.064009329E-03
1.844E-03	-5.259918025E-03
1.845E-03	-3.18896161E-03
1.846E-03	-9.473752525E-04
1.847E-03	1.365365527E-03
1.848E-03	3.652400566E-03
1.849E-03	5.812986868E-03
1.85E-03	7.7418425E-03
1.851E-03	9.341600059E-03
1.852E-03	1.053309399E-02
1.853E-03	1.125377577E-02
1.854E-03	1.145610071E-02
1.855E-03	1.111581727E-02
1.856E-03	1.023947292E-02
1.857E-03	8.859671189E-03
1.858E-03	7.027257403E-03
1.859E-03	4.813760256E-03
1.86E-03	2.317042979E-03
1.861E-03	-3.448990095E-04
1.862E-03	-3.047941234E-03
1.863E-03	-5.667670108E-03
1.864E-03	-8.077267676E-03
1.865E-03	-1.0151926E-02
1.866E-03	-1.17815549E-02
1.867E-03	-1.287845753E-02
1.868E-03	-1.337633086E-02
1.869E-03	-1.32320925E-02
1.87E-03	-1.243491287E-02
1.871E-03	-1.101162387E-02
1.872E-03	-9.021989707E-03
1.873E-03	-6.552382953E-03
1.874E-03	-3.715460108E-03
1.875E-03	-6.49495395E-04
1.876E-03	2.490902138E-03
1.877E-03	5.54812705E-03
1.878E-03	8.369233358E-03
1.879E-03	1.080899703E-02
1.88E-03	1.273730105E-02
1.881E-03	1.405134886E-02
1.882E-03	1.468339972E-02
1.883E-03	1.460044705E-02
1.884E-03	1.380327473E-02
1.885E-03	1.23294629E-02
1.886E-03	1.025394884E-02
1.887E-03	7.68177047E-03
1.888E-03	4.738924986E-03
1.889E-03	1.568475494E-03
1.89E-03	-1.672328566E-03
1.891E-03	-4.821923692E-03
1.892E-03	-7.728200648E-03
1.893E-03	-1.025602776E-02
1.894E-03	-1.228810545E-02
1.895E-03	-1.372898198E-02
1.896E-03	-1.451483172E-02
1.897E-03	-1.461904256E-02
1.898E-03	-1.404824067E-02
1.899E-03	-1.283764739E-02
1.9E-03	-1.105280604E-02
1.901E-03	-8.789579484E-03
1.902E-03	-6.164287908E-03
1.903E-03	-3.302354837E-03
1.904E-03	-3.361482027E-04
1.905E-03	2.595079924E-03
1.906E-03	5.355562824E-03
1.907E-03	7.827690536E-03
1.908E-03	9.915840163E-03
1.909E-03	1.154155383E-02
1.91E-03	1.264502793E-02
1.911E-03	1.319367996E-02
1.912E-03	1.318422941E-02
1.913E-03	1.263590877E-02
1.914E-03	1.158706316E-02
1.915E-03	1.009835576E-02
1.916E-03	8.2509558E-03
1.917E-03	6.135754782E-03
1.918E-03	3.845712712E-03
1.919E-03	1.477809112E-03
1.92E-03	-8.666176669E-04
1.921E-03	-3.092030146E-03
1.922E-03	-5.119477638E-03
1.923E-03	-6.886061063E-03
1.924E-03	-8.339351833E-03
1.925E-03	-9.439480259E-03
1.926E-03	-1.016573811E-02
1.927E-03	-1.051549022E-02
1.928E-03	-1.049680078E-02
1.929E-03	-1.012684546E-02
1.93E-03	-9.436269727E-03
1.931E-03	-8.467550896E-03
1.932E-03	-7.265922174E-03
1.933E-03	-5.87533843E-03
1.934E-03	-4.343576134E-03
1.935E-03	-2.724995849E-03
1.936E-03	-1.074561648E-03
1.937E-03	5.576606496E-04
1.938E-03	2.124253306E-03
1.939E-03	3.577814095E-03
1.94E-03	4.875663807E-03
1.941E-03	5.985802959E-03
1.942E-03	6.88522988E-03
1.943E-03	7.554597569E-03
1.944E-03	7.978933846E-03
1.945E-03	8.15317674E-03
1.946E-03	8.082979255E-03
1.947E-03	7.779671219E-03
1.948E-03	7.258094687E-03
1.949E-03	6.539889078E-03
1.95E-03	5.654213102E-03
1.951E-03	4.632550237E-03
1.952E-03	3.505667009E-03
1.953E-03	2.307267895E-03
1.954E-03	1.076261815E-03
1.955E-03	-1.485888855E-04
1.956E-03	-1.334327083E-03
1.957E-03	-2.451884641E-03
1.958E-03	-3.471920868E-03
1.959E-03	-4.366708156E-03
1.96E-03	-5.114828905E-03
1.961E-03	-5.701195955E-03
1.962E-03	-6.114470887E-03
1.963E-03	-6.348337222E-03
1.964E-03	-6.404512693E-03
1.965E-03	-6.290763834E-03
1.966E-03	-6.015656086E-03
1.967E-03	-5.587952164E-03
1.968E-03	-5.020992554E-03
1.969E-03	-4.334228066E-03
1.97E-03	-3.549264648E-03
1.971E-03	-2.686555313E-03
1.972E-03	-1.7663082E-03
1.973E-03	-8.096024059E-04
1.974E-03	1.629092777E-04
1.975E-03	1.131370153E-03
1.976E-03	2.074652182E-03
1.977E-03	2.969904594E-03
1.978E-03	3.795481541E-03
1.979E-03	4.5327551E-03
1.98E-03	5.163842823E-03
1.981E-03	5.669100651E-03
1.982E-03	6.028610025E-03
1.983E-03	6.225602877E-03
1.984E-03	6.24741621E-03
1.985E-03	6.084285587E-03
1.986E-03	5.729633054E-03
1.987E-03	5.182302094E-03
1.988E-03	4.447807181E-03
1.989E-03	3.538273209E-03
1.99E-03	2.473894747E-03
1.991E-03	1.285503868E-03
1.992E-03	1.392093122E-05
1.993E-03	-1.294396391E-03
1.994E-03	-2.590263988E-03
1.995E-03	-3.821095723E-03
1.996E-03	-4.931118074E-03
1.997E-03	-5.865650105E-03
1.998E-03	-6.576382691E-03
1.999E-03	-7.024401132E-03
[truncated: 1,001 more rows]
