# Supplementary material for: Study on monitoring broken rails of heavy haul railway based on ultrasonic guided wave
Source: Sci Rep. 2024 Apr 15;14:8667. doi: 10.1038/s41598-024-59328-5 (PMC11385469; doi:10.1038/s41598-024-59328-5)
Supplement: Supplementary file 1 — Supplementary Information. [file 41598_2024_59328_MOESM1_ESM.zip › 1-Rail75-Finite element simulation data/Node257722-4288mm-NoCrack.csv]

TIME	UZ_2
1.E-06	1.56545479-299
2.E-06	3.882160736-298
3.E-06	4.183916328-297
4.E-06	2.529576228-296
5.E-06	1.039118854-295
6.E-06	4.034268349-295
7.E-06	1.021434554-294
8.E-06	-3.736784920-294
9.E-06	-1.804011780-293
1.E-05	1.198865981-292
1.1E-05	3.04422583-292
1.2E-05	-2.891276255-291
1.3E-05	-1.267500927-291
1.4E-05	5.258650156-290
1.5E-05	-7.735489220-290
1.6E-05	-6.422206168-289
1.7E-05	2.415459832-288
1.8E-05	3.507201646-288
1.9E-05	-3.839386369-287
2.E-05	4.235866735-287
2.1E-05	3.506950158-286
2.2E-05	-1.268892607-285
2.3E-05	-8.437734490-286
2.4E-05	1.504121906-284
2.5E-05	-2.652858882-284
2.6E-05	-8.312002263-284
2.7E-05	4.421021617-283
2.8E-05	-2.818013833-283
2.9E-05	-3.234509582-282
3.E-05	9.997273649-282
3.1E-05	3.596266475-282
3.2E-05	-8.985986323-281
3.3E-05	1.813859672-280
3.4E-05	2.753291121-280
3.5E-05	-2.019642529-279
3.6E-05	2.640184259-279
3.7E-05	8.608272807-279
3.8E-05	-3.873671360-278
3.9E-05	2.880840269-278
4.E-05	2.004123332-277
4.1E-05	-6.527369736-277
4.2E-05	1.560852272-277
4.3E-05	3.906566913-276
4.4E-05	-9.833590871-276
4.5E-05	-2.540615906-276
4.6E-05	6.687650881-275
4.7E-05	-1.338405627-274
4.8E-05	-1.060097339-274
4.9E-05	1.031542575-273
5.E-05	-1.654133986-273
5.1E-05	-2.337525754-273
5.2E-05	1.456578352-272
5.3E-05	-1.855611330-272
5.4E-05	-4.084838279-272
5.5E-05	1.903082864-271
5.6E-05	-1.874262975-271
5.7E-05	-6.204602776-271
5.8E-05	2.318081313-270
5.9E-05	-1.666105269-270
6.E-05	-8.508684521-270
6.1E-05	2.646569465-269
6.2E-05	-1.224989490-269
6.3E-05	-1.074803939-268
6.4E-05	2.842869825-268
6.5E-05	-5.867426158-269
6.6E-05	-1.265938866-267
6.7E-05	2.880020768-267
6.8E-05	1.768168616-268
6.9E-05	-1.40148211-266
7.E-05	2.754576592-266
7.1E-05	9.705288279-267
7.2E-05	-1.465298395-265
7.3E-05	2.485408820-265
7.4E-05	1.680535275-265
7.5E-05	-1.444426226-264
7.6E-05	2.10989930-264
7.7E-05	2.108431123-264
7.8E-05	-1.306212820-263
7.9E-05	1.715589920-263
8.E-05	1.596947584-263
8.1E-05	-9.404429105-263
8.2E-05	1.713645103-262
8.3E-05	-2.199519475-262
8.4E-05	-1.5555715-262
8.5E-05	3.86149176-261
8.6E-05	-1.479140750-260
8.7E-05	8.621134838-261
8.8E-05	1.113038285-259
8.9E-05	-3.597178565-259
9.E-05	2.954671341-259
9.1E-05	-6.484221736-261
9.2E-05	-1.526488335-258
9.3E-05	4.869821860-257
9.4E-05	-2.73555533-256
9.5E-05	4.387086718-257
9.6E-05	5.450881639-255
9.7E-05	-2.036047246-254
9.8E-05	-2.187382680-254
9.9E-05	3.920375283-253
1.E-04	-9.405205946-253
1.01E-04	-2.631150883-252
1.02E-04	2.15551742-251
1.03E-04	-3.334191981-251
1.04E-04	-1.818990335-250
1.05E-04	1.044131762-249
1.06E-04	-1.053457749-249
1.07E-04	-1.049773552-248
1.08E-04	5.02001744-248
1.09E-04	-2.702913820-248
1.1E-04	-6.086700658-247
1.11E-04	2.427872435-246
1.12E-04	5.720287812-247
1.13E-04	-3.600601358-245
1.14E-04	1.050552842-244
1.15E-04	1.76875471-244
1.16E-04	-1.958967459-243
1.17E-04	3.293324790-243
1.18E-04	1.659993885-242
1.19E-04	-8.851997297-242
1.2E-04	2.660671470-242
1.21E-04	1.039254711-240
1.22E-04	-3.01696473-240
1.23E-04	-4.877526890-240
1.24E-04	4.795965863-239
1.25E-04	-6.189740269-239
1.26E-04	-3.945920963-238
1.27E-04	1.651425458-237
1.28E-04	2.854888757-238
1.29E-04	-1.836271115-236
1.3E-04	4.305309678-236
1.31E-04	7.792207676-236
1.32E-04	-6.567658479-235
1.33E-04	1.124337321-234
1.34E-04	3.619160524-234
1.35E-04	-2.639465537-233
1.36E-04	4.91622926-233
1.37E-04	2.118127625-232
1.38E-04	-1.532483112-231
1.39E-04	1.621703649-231
1.4E-04	1.983148343-230
1.41E-04	-8.187138341-230
1.42E-04	-9.240562534-230
1.43E-04	1.480555431-228
1.44E-04	-2.168219503-228
1.45E-04	-1.660207224-227
1.46E-04	6.794245685-227
1.47E-04	8.520038719-227
1.48E-04	-1.111480636-225
1.49E-04	1.14615804-225
1.5E-04	1.236214732-224
1.51E-04	-3.93855893-224
1.52E-04	-8.075666597-224
1.53E-04	6.483424164-223
1.54E-04	-2.305590100-223
1.55E-04	-7.427012215-222
1.56E-04	1.640262385-221
1.57E-04	5.740325814-221
1.58E-04	-2.924351745-220
1.59E-04	-1.353048194-220
1.6E-04	3.515201552-219
1.61E-04	-4.592530190-219
1.62E-04	-3.039729549-218
1.63E-04	1.008137206-217
1.64E-04	1.523904100-217
1.65E-04	-1.305052271-216
1.66E-04	5.801387519-217
1.67E-04	1.230295328-215
1.68E-04	-2.56974817-215
1.69E-04	-8.046127114-215
1.7E-04	3.786120947-214
1.71E-04	1.787616913-214
1.72E-04	-3.881726563-213
1.73E-04	4.339043387-213
1.74E-04	2.93567768-212
1.75E-04	-8.46313117-212
1.76E-04	-1.377442175-211
1.77E-04	9.654463606-211
1.78E-04	-2.237399270-211
1.79E-04	-8.119556715-210
1.8E-04	1.391476703-209
1.81E-04	4.912045127-209
1.82E-04	-1.893822792-208
1.83E-04	-1.37417568-208
1.84E-04	1.767718435-207
1.85E-04	-1.400837872-207
1.86E-04	-1.236277490-206
1.87E-04	2.873967602-206
1.88E-04	5.799080925-206
1.89E-04	-3.075861235-205
1.9E-04	-2.492541893-206
1.91E-04	2.412570745-204
1.92E-04	-3.128445271-204
1.93E-04	-1.402662693-203
1.94E-04	4.262595147-203
1.95E-04	4.679033977-203
1.96E-04	-3.779675136-202
1.97E-04	1.643057379-202
1.98E-04	2.525091254-201
1.99E-04	-4.536863727-201
2.E-04	-1.203302161-200
2.01E-04	4.795952616-200
2.02E-04	2.174390586-200
2.03E-04	-3.625876705-199
2.04E-04	3.198848643-199
2.05E-04	2.075114833-198
2.06E-04	-4.844549263-198
2.07E-04	-7.829777630-198
2.08E-04	4.246817759-197
2.09E-04	-1.662978737-198
2.1E-04	-2.786933833-196
2.11E-04	3.607397873-196
2.12E-04	1.365893480-195
2.13E-04	-4.033163672-195
2.14E-04	-3.78894694-195
2.15E-04	3.040928484-194
2.16E-04	-1.323101275-194
2.17E-04	-1.753393491-193
2.18E-04	2.952461780-193
2.19E-04	7.332946366-193
2.2E-04	-2.700053122-192
2.21E-04	-1.280141170-192
2.22E-04	1.795348438-191
2.23E-04	-1.333227368-191
2.24E-04	-9.239501941-191
2.25E-04	1.863998698-190
2.26E-04	3.354550794-190
2.27E-04	-1.481803391-189
2.28E-04	-3.094976721-190
2.29E-04	9.02257368-189
2.3E-04	-8.09909391-189
2.31E-04	-4.379757457-188
2.32E-04	9.423522786-188
2.33E-04	1.553775359-187
2.34E-04	-7.161404267-187
2.35E-04	-1.622347140-187
2.36E-04	4.4271899-186
2.37E-04	-3.725333562-186
2.38E-04	-2.291958440-185
2.39E-04	4.827128696-185
2.4E-04	8.868206685-185
2.41E-04	-4.118692363-184
2.42E-04	-6.590405678-185
2.43E-04	2.787064956-183
2.44E-04	-3.316101614-183
2.45E-04	-1.416027446-182
2.46E-04	4.350757939-182
2.47E-04	3.218678132-182
2.48E-04	-3.575701905-181
2.49E-04	3.478359121-181
2.5E-04	2.019066514-180
2.51E-04	-5.939767931-180
2.52E-04	-4.944251194-180
2.53E-04	5.292919228-179
2.54E-04	-5.255748461-179
2.55E-04	-3.128574634-178
2.56E-04	9.254130634-178
2.57E-04	8.457541157-178
2.58E-04	-8.442484365-177
2.59E-04	7.290411670-177
2.6E-04	5.231779289-176
2.61E-04	-1.379858901-175
2.62E-04	-1.774907418-175
2.63E-04	1.306452739-174
2.64E-04	-6.728308782-175
2.65E-04	-8.648828768-174
2.66E-04	1.78266705-173
2.67E-04	3.695202294-173
2.68E-04	-1.832117895-172
2.69E-04	-2.93000592-174
2.7E-04	1.317694776-171
2.71E-04	-1.83521827-171
2.72E-04	-6.769994778-171
2.73E-04	2.225150438-170
2.74E-04	1.693393904-170
2.75E-04	-1.774980688-169
2.76E-04	1.208001104-169
2.77E-04	1.05789610-168
2.78E-04	-2.213930401-168
2.79E-04	-4.291439935-168
2.8E-04	2.045505224-167
2.81E-04	2.622734852-168
2.82E-04	-1.395685795-166
2.83E-04	1.576812537-166
2.84E-04	7.229381382-166
2.85E-04	-1.922647758-165
2.86E-04	-2.358771517-165
2.87E-04	1.52974974-164
2.88E-04	-3.160830121-165
2.89E-04	-9.414998222-164
2.9E-04	1.310193980-163
2.91E-04	4.429690301-163
2.92E-04	-1.337443262-162
2.93E-04	-1.239052632-162
2.94E-04	9.737359267-162
2.95E-04	-3.302713282-162
2.96E-04	-5.629554488-161
2.97E-04	8.260170327-161
2.98E-04	2.524194821-160
2.99E-04	-7.75625315-160
3.E-04	-6.852913261-160
3.01E-04	5.386782511-159
3.02E-04	-1.62369890-159
3.03E-04	-3.027718238-158
3.04E-04	4.11556392-158
3.05E-04	1.353911625-157
3.06E-04	-3.793449454-157
3.07E-04	-4.021757948-157
3.08E-04	2.600333801-156
3.09E-04	-2.806447336-157
3.1E-04	-1.461862481-155
3.11E-04	1.59456390-155
3.12E-04	6.739076629-155
3.13E-04	-1.549797735-154
3.14E-04	-2.301659569-154
3.15E-04	1.084017392-153
3.16E-04	2.605606480-154
3.17E-04	-6.238744831-153
3.18E-04	4.329493689-153
3.19E-04	3.020209784-152
3.2E-04	-5.101867218-152
3.21E-04	-1.17852730-151
3.22E-04	3.80489546-151
3.23E-04	2.961711566-151
3.24E-04	-2.292925632-150
3.25E-04	4.192869781-151
3.26E-04	1.177107761-149
3.27E-04	-1.226967526-149
3.28E-04	-5.128032904-149
3.29E-04	1.070623255-148
3.3E-04	1.769104876-148
3.31E-04	-6.989298350-148
3.32E-04	-3.368354780-148
3.33E-04	3.847452359-147
3.34E-04	-1.382143763-147
3.35E-04	-1.838082117-146
3.36E-04	2.150478787-146
3.37E-04	7.531305728-146
3.38E-04	-1.658805473-145
3.39E-04	-2.461434631-145
3.4E-04	1.007937781-144
3.41E-04	4.466698528-145
3.42E-04	-5.268529225-144
3.43E-04	1.749984442-144
3.44E-04	2.424038922-143
3.45E-04	-2.619639213-143
3.46E-04	-9.730151865-143
3.47E-04	1.951851856-142
3.48E-04	3.229555489-142
3.49E-04	-1.151706276-141
3.5E-04	-7.10496541-142
3.51E-04	5.887157507-141
3.52E-04	-7.58214450-142
3.53E-04	-2.676976598-140
3.54E-04	2.169741480-140
3.55E-04	1.082165855-139
3.56E-04	-1.714800376-139
3.57E-04	-3.777907333-139
3.58E-04	1.02394309-138
3.59E-04	1.02959562-138
3.6E-04	-5.249057188-138
3.61E-04	-1.202737809-138
3.62E-04	2.401194122-137
3.63E-04	-9.941513157-138
3.64E-04	-9.895788736-137
3.65E-04	1.052806278-136
3.66E-04	3.636336115-136
3.67E-04	-6.787780961-136
3.68E-04	-1.143241453-135
3.69E-04	3.594449665-135
3.7E-04	2.669957697-135
3.71E-04	-1.678545201-134
3.72E-04	-1.120692927-135
3.73E-04	7.075318303-134
3.74E-04	-3.751358732-134
3.75E-04	-2.698788118-133
3.76E-04	3.138588310-133
3.77E-04	9.166300544-133
3.78E-04	-1.815211679-132
3.79E-04	-2.631835210-132
3.8E-04	8.840871658-132
3.81E-04	5.29669310-132
3.82E-04	-3.824870352-131
3.83E-04	1.741352945-132
3.84E-04	1.493054570-130
3.85E-04	-9.614075699-131
3.86E-04	-5.232233623-130
3.87E-04	6.901979267-130
3.88E-04	1.596027186-129
3.89E-04	-3.6425353-129
3.9E-04	-3.833410407-129
3.91E-04	1.636563136-128
3.92E-04	4.084639816-129
3.93E-04	-6.512361641-128
3.94E-04	2.769676967-128
3.95E-04	2.303290866-127
3.96E-04	-2.639156542-127
3.97E-04	-7.036702550-127
3.98E-04	1.514375175-126
3.99E-04	1.669266132-126
4.E-04	-7.116211642-126
4.01E-04	-1.541337536-126
4.02E-04	2.934673845-125
4.03E-04	-1.433644855-125
4.04E-04	-1.080694924-124
4.05E-04	1.30957457-124
4.06E-04	3.512588130-124
4.07E-04	-7.584980917-124
4.08E-04	-9.520989494-124
4.09E-04	3.664802159-123
4.1E-04	1.699854247-123
4.11E-04	-1.583411959-122
4.12E-04	1.926658327-123
4.13E-04	6.277895808-122
4.14E-04	-4.05237702-122
4.15E-04	-2.304251261-121
4.16E-04	2.745419748-121
4.17E-04	7.811663494-121
4.18E-04	-1.443953223-120
4.19E-04	-2.408471174-120
4.2E-04	6.684647431-120
4.21E-04	6.471203717-120
4.22E-04	-2.84564703-119
4.23E-04	-1.321746596-119
4.24E-04	1.136578248-118
4.25E-04	6.030454417-120
4.26E-04	-4.303893924-118
4.27E-04	1.365117326-118
4.28E-04	1.553516519-117
4.29E-04	-1.054048976-117
4.3E-04	-5.356807830-117
4.31E-04	5.667586277-117
4.32E-04	1.763627989-116
4.33E-04	-2.621420952-116
4.34E-04	-5.524501995-116
4.35E-04	1.109242767-115
4.36E-04	1.633569960-115
4.37E-04	-4.410803574-115
4.38E-04	-4.487552565-115
4.39E-04	1.671885690-114
4.4E-04	1.106321275-114
4.41E-04	-6.093064754-114
4.42E-04	-2.229692731-114
4.43E-04	2.147294957-113
4.44E-04	2.316035805-114
4.45E-04	-7.348020233-113
4.46E-04	9.26230947-114
4.47E-04	2.449537395-112
4.48E-04	-8.44034828-113
4.49E-04	-7.977207189-112
4.5E-04	4.416117405-112
4.51E-04	2.544646182-111
4.52E-04	-1.926394745-111
4.53E-04	-7.972847672-111
4.54E-04	7.631803614-111
4.55E-04	2.461147626-110
4.56E-04	-2.842468604-110
4.57E-04	-7.511405348-110
4.58E-04	1.013548108-109
4.59E-04	2.275643386-109
4.6E-04	-3.499790970-109
4.61E-04	-6.873984670-109
4.62E-04	1.180040945-108
4.63E-04	2.079740811-108
4.64E-04	-3.91146693-108
4.65E-04	-6.328550321-108
4.66E-04	1.282117874-107
4.67E-04	1.942752982-107
4.68E-04	-4.177839750-107
4.69E-04	-6.024513469-107
4.7E-04	1.359582792-106
4.71E-04	1.885777806-106
4.72E-04	-4.434912507-106
4.73E-04	-5.942110370-106
4.74E-04	1.453652889-105
4.75E-04	1.876908773-105
4.76E-04	-4.792850240-105
4.77E-04	-5.912813639-105
4.78E-04	1.589055178-104
4.79E-04	1.847748765-104
4.8E-04	-5.289857578-104
4.81E-04	-5.696448201-104
4.82E-04	1.764075489-103
4.83E-04	1.722788421-103
4.84E-04	-5.877737537-103
4.85E-04	-5.0797327-103
4.86E-04	1.951518189-102
4.87E-04	1.449180161-102
4.88E-04	-6.441035356-102
4.89E-04	-3.957195205-102
4.9E-04	2.108942881-101
4.91E-04	1.015986459-101
4.92E-04	-6.838677188-101
4.93E-04	-2.367696704-101
4.94E-04	2.193329981-100
4.95E-04	4.575110916-101
4.96E-04	-6.950501523-100
4.97E-04	-4.799903649-101
4.98E-04	2.1745245E-99
4.99E-04	-1.581227361-100
5.E-04	-6.712357201E-99
5.01E-04	1.460178673E-99
5.02E-04	2.043238497E-98
5.03E-04	-7.491446434E-99
5.04E-04	-6.130366589E-98
5.05E-04	3.198496689E-98
5.06E-04	1.812023629E-97
5.07E-04	-1.241356703E-97
5.08E-04	-5.273655702E-97
5.09E-04	4.532701539E-97
5.1E-04	1.510212171E-96
5.11E-04	-1.583986273E-96
5.12E-04	-4.251781856E-96
5.13E-04	5.349571802E-96
5.14E-04	1.175472484E-95
5.15E-04	-1.756825319E-95
5.16E-04	-3.186378488E-95
5.17E-04	5.63315523E-95
5.18E-04	8.450531019E-95
5.19E-04	-1.768688424E-94
5.2E-04	-2.186098661E-94
5.21E-04	5.449084637E-94
5.22E-04	5.491767239E-94
5.23E-04	-1.649963014E-93
5.24E-04	-1.330737201E-93
5.25E-04	4.91661137E-93
5.26E-04	3.076322936E-93
5.27E-04	-1.443515861E-92
5.28E-04	-6.648958938E-93
5.29E-04	4.181859541E-92
5.3E-04	1.286363005E-92
5.31E-04	-1.19730486E-91
5.32E-04	-1.943872345E-92
5.33E-04	3.396911661E-91
5.34E-04	6.797707395E-93
5.35E-04	-9.565171056E-91
5.36E-04	1.251962547E-91
5.37E-04	2.676551754E-90
5.38E-04	-8.189201162E-91
5.39E-04	-7.378612515E-90
5.4E-04	3.968964536E-90
5.41E-04	1.954831634E-89
5.42E-04	-1.712895893E-89
5.43E-04	-4.618059779E-89
5.44E-04	6.706394693E-89
5.45E-04	7.500063926E-89
5.46E-04	-2.247619406E-88
5.47E-04	7.559977119E-89
5.48E-04	4.971963036E-88
5.49E-04	-1.523646707E-87
5.5E-04	4.670997084E-88
5.51E-04	8.599151842E-87
5.52E-04	-1.574039944E-86
5.53E-04	-3.41089794E-86
5.54E-04	1.212642715E-85
5.55E-04	6.806743987E-86
5.56E-04	-7.21592967E-85
5.57E-04	2.133206784E-85
5.58E-04	3.514161741E-84
5.59E-04	-3.885066166E-84
5.6E-04	-1.52425925E-83
5.61E-04	3.022325597E-83
5.62E-04	5.542900741E-83
5.63E-04	-1.927133206E-82
5.64E-04	-1.585610296E-82
5.65E-04	1.07243358E-81
5.66E-04	8.594707014E-83
5.67E-04	-5.625365016E-81
5.68E-04	2.991750815E-81
5.69E-04	2.652059209E-80
5.7E-04	-3.372082921E-80
5.71E-04	-1.154225163E-79
5.72E-04	2.478571297E-79
5.73E-04	4.1374088E-79
5.74E-04	-1.549250047E-78
5.75E-04	-9.596929617E-79
5.76E-04	8.544085597E-78
5.77E-04	-1.296033296E-78
5.78E-04	-4.035602465E-77
5.79E-04	3.947796259E-77
5.8E-04	1.696986589E-76
5.81E-04	-3.124129537E-76
5.82E-04	-5.225428266E-76
5.83E-04	1.970527356E-75
5.84E-04	9.197314191E-76
5.85E-04	-9.513242028E-75
5.86E-04	5.03118378E-75
5.87E-04	4.03246176E-74
5.88E-04	-5.565894747E-74
5.89E-04	-1.186672849E-73
5.9E-04	3.779393456E-73
5.91E-04	1.867959801E-73
5.92E-04	-1.812851796E-72
5.93E-04	1.039547822E-72
5.94E-04	7.075837767E-72
5.95E-04	-1.213727492E-71
5.96E-04	-2.193873487E-71
5.97E-04	7.256657281E-71
5.98E-04	2.069299226E-71
5.99E-04	-4.040354445E-70
6.E-04	1.638281573E-70
6.01E-04	1.684286298E-69
6.02E-04	-2.800363282E-69
6.03E-04	-9.194215003E-69
6.04E-04	1.61662184E-68
6.05E-04	4.661727856E-68
6.06E-04	-5.784119558E-68
6.07E-04	-2.801124072E-67
6.08E-04	-8.131318554E-67
6.09E-04	-1.08901131E-66
6.1E-04	1.490583063E-65
6.11E-04	7.04745783E-65
6.12E-04	-4.877382793E-65
6.13E-04	-1.208653503E-63
6.14E-04	-2.810359129E-63
6.15E-04	8.656502253E-63
6.16E-04	6.70424611E-62
6.17E-04	9.259075528E-62
6.18E-04	-6.524490278E-61
6.19E-04	-3.471539072E-60
6.2E-04	-2.345255668E-60
6.21E-04	4.087690222E-59
6.22E-04	1.715760103E-58
6.23E-04	2.259380994E-59
6.24E-04	-2.283278268E-57
6.25E-04	-8.312812471E-57
6.26E-04	1.591849313E-57
6.27E-04	1.179554793E-55
6.28E-04	4.047770969E-55
6.29E-04	-9.57429733E-56
6.3E-04	-5.712525704E-54
6.31E-04	-1.997907253E-53
6.32E-04	-3.428834478E-55
6.33E-04	2.57949702E-52
6.34E-04	9.902960371E-52
6.35E-04	5.177372549E-52
6.36E-04	-1.057114195E-50
6.37E-04	-4.802458837E-50
6.38E-04	-5.76754024E-50
6.39E-04	3.671304793E-49
6.4E-04	2.190659989E-48
6.41E-04	4.394303245E-48
6.42E-04	-8.668400646E-48
6.43E-04	-8.886036042E-47
6.44E-04	-2.658407147E-46
6.45E-04	-5.782269373E-47
6.46E-04	2.894339102E-45
6.47E-04	1.30101924E-44
6.48E-04	2.222004119E-44
6.49E-04	-5.391084224E-44
6.5E-04	-4.893248054E-43
6.51E-04	-1.537685095E-42
6.52E-04	-1.295722893E-42
6.53E-04	1.139796364E-41
6.54E-04	6.555324948E-41
6.55E-04	1.713721984E-40
6.56E-04	6.670033697E-41
6.57E-04	-1.545818395E-39
6.58E-04	-7.862033594E-39
6.59E-04	-2.018288883E-38
6.6E-04	-1.180368753E-38
6.61E-04	1.551439849E-37
6.62E-04	8.602093693E-37
6.63E-04	2.526359625E-36
6.64E-04	3.422939791E-36
6.65E-04	-8.893069353E-36
6.66E-04	-7.778622458E-35
6.67E-04	-2.948173237E-34
6.68E-04	-6.960962217E-34
6.69E-04	-5.965234101E-34
6.7E-04	3.746082985E-33
6.71E-04	2.471499746E-32
6.72E-04	9.0363247E-32
6.73E-04	2.303400788E-31
6.74E-04	3.428503239E-31
6.75E-04	-3.622791587E-31
6.76E-04	-5.080423436E-30
6.77E-04	-2.354035961E-29
6.78E-04	-7.896376439E-29
6.79E-04	-2.098124896E-28
6.8E-04	-4.205761528E-28
6.81E-04	-4.038444001E-28
6.82E-04	1.549565517E-27
6.83E-04	1.217592676E-26
6.84E-04	5.412376324E-26
6.85E-04	1.963119797E-25
6.86E-04	6.338506137E-25
6.87E-04	1.888689829E-24
6.88E-04	5.29343878E-24
6.89E-04	1.411766382E-23
6.9E-04	3.610932244E-23
6.91E-04	8.907087146E-23
6.92E-04	2.127861788E-22
6.93E-04	4.939434543E-22
6.94E-04	1.11710726E-21
6.95E-04	2.466907042E-21
6.96E-04	5.329130629E-21
6.97E-04	1.127962191E-20
6.98E-04	2.342417731E-20
6.99E-04	4.778470167E-20
7.E-04	9.585852608E-20
7.01E-04	1.892789535E-19
7.02E-04	3.681914799E-19
7.03E-04	7.06121004E-19
7.04E-04	1.336047036E-18
7.05E-04	2.495617261E-18
7.06E-04	4.604693397E-18
7.07E-04	8.396960396E-18
7.08E-04	1.514104467E-17
7.09E-04	2.700841575E-17
7.1E-04	4.767977724E-17
7.11E-04	8.333548679E-17
7.12E-04	1.442589954E-16
7.13E-04	2.474105671E-16
7.14E-04	4.20524081E-16
7.15E-04	7.085753699E-16
7.16E-04	1.18391398E-15
7.17E-04	1.962009983E-15
7.18E-04	3.225741257E-15
7.19E-04	5.262572604E-15
7.2E-04	8.521049472E-15
7.21E-04	1.369601431E-14
7.22E-04	2.185622119E-14
7.23E-04	3.46340761E-14
7.24E-04	5.45057417E-14
7.25E-04	8.520171693E-14
7.26E-04	1.323044203E-13
7.27E-04	2.041118162E-13
7.28E-04	3.128767135E-13
7.29E-04	4.765725593E-13
7.3E-04	7.213914941E-13
7.31E-04	1.08525302E-12
7.32E-04	1.622696524E-12
7.33E-04	2.411653666E-12
7.34E-04	3.562753638E-12
7.35E-04	5.232012732E-12
7.36E-04	7.638007187E-12
7.37E-04	1.108493282E-11
7.38E-04	1.599332387E-11
7.39E-04	2.294064275E-11
7.4E-04	3.271446563E-11
7.41E-04	4.638157399E-11
7.42E-04	6.5376913E-11
7.43E-04	9.161707449E-11
7.44E-04	1.276436767E-10
7.45E-04	1.768026956E-10
7.46E-04	2.434663854E-10
7.47E-04	3.333048157E-10
7.48E-04	4.536141164E-10
7.49E-04	6.137081132E-10
7.5E-04	8.253789422E-10
7.51E-04	1.103430234E-09
7.52E-04	1.466283279E-09
7.53E-04	1.936651926E-09
7.54E-04	2.542275552E-09
7.55E-04	3.316690914E-09
7.56E-04	4.300012862E-09
7.57E-04	5.539680515E-09
7.58E-04	7.091109541E-09
7.59E-04	9.018172769E-09
7.6E-04	1.139341083E-08
7.61E-04	1.429785255E-08
7.62E-04	1.782030264E-08
7.63E-04	2.205593274E-08
7.64E-04	2.710399437E-08
7.65E-04	3.306445928E-08
7.66E-04	4.003338944E-08
7.67E-04	4.809684655E-08
7.68E-04	5.732317489E-08
7.69E-04	6.775353396E-08
7.7E-04	7.939062282E-08
7.71E-04	9.218562864E-08
7.72E-04	1.060235493E-07
7.73E-04	1.207071838E-07
7.74E-04	1.359402537E-07
7.75E-04	1.51310304E-07
7.76E-04	1.66272234E-07
7.77E-04	1.801335024E-07
7.78E-04	1.920422339E-07
7.79E-04	2.009795987E-07
7.8E-04	2.05757923E-07
7.81E-04	2.050259933E-07
7.82E-04	1.972829174E-07
7.83E-04	1.809016734E-07
7.84E-04	1.541631057E-07
7.85E-04	1.15300589E-07
7.86E-04	6.255489453E-08
7.87E-04	-5.762048629E-09
7.88E-04	-9.119675294E-08
7.89E-04	-1.950804166E-07
7.9E-04	-3.184561218E-07
7.91E-04	-4.620122494E-07
7.92E-04	-6.260281436E-07
7.93E-04	-8.103385524E-07
7.94E-04	-1.014323461E-06
7.95E-04	-1.236929522E-06
7.96E-04	-1.476728295E-06
7.97E-04	-1.732014834E-06
7.98E-04	-2.000947878E-06
7.99E-04	-2.281729914E-06
8.E-04	-2.572821946E-06
8.01E-04	-2.873183935E-06
8.02E-04	-3.182527979E-06
8.03E-04	-3.501567509E-06
8.04E-04	-3.832242629E-06
8.05E-04	-4.177899447E-06
8.06E-04	-4.543400363E-06
8.07E-04	-4.935143023E-06
8.08E-04	-5.360968449E-06
8.09E-04	-5.829943723E-06
8.1E-04	-6.352011658E-06
8.11E-04	-6.937508906E-06
8.12E-04	-7.596564572E-06
8.13E-04	-8.338402983E-06
8.14E-04	-9.170586049E-06
8.15E-04	-1.009824156E-05
8.16E-04	-1.112333282E-05
8.17E-04	-1.224403106E-05
8.18E-04	-1.345425414E-05
8.19E-04	-1.474343216E-05
8.2E-04	-1.609655198E-05
8.21E-04	-1.749451873E-05
8.22E-04	-1.891485251E-05
8.23E-04	-2.033271486E-05
8.24E-04	-2.172223242E-05
8.25E-04	-2.305805653E-05
8.26E-04	-2.431706954E-05
8.27E-04	-2.548012461E-05
8.28E-04	-2.653368852E-05
8.29E-04	-2.747124853E-05
8.3E-04	-2.82943456E-05
8.31E-04	-2.901310882E-05
8.32E-04	-2.964619078E-05
8.33E-04	-3.022004308E-05
8.34E-04	-3.076752107E-05
8.35E-04	-3.132586186E-05
8.36E-04	-3.193413375E-05
8.37E-04	-3.263030799E-05
8.38E-04	-3.344815457E-05
8.39E-04	-3.441420747E-05
8.4E-04	-3.554506631E-05
8.41E-04	-3.68452904E-05
8.42E-04	-3.83061052E-05
8.43E-04	-3.990509505E-05
8.44E-04	-4.160700535E-05
8.45E-04	-4.336570112E-05
8.46E-04	-4.512721191E-05
8.47E-04	-4.68336567E-05
8.48E-04	-4.842774384E-05
8.49E-04	-4.985750628E-05
8.5E-04	-5.108091905E-05
8.51E-04	-5.206999114E-05
8.52E-04	-5.281385298E-05
8.53E-04	-5.332038855E-05
8.54E-04	-5.3616157E-05
8.55E-04	-5.374460145E-05
8.56E-04	-5.376266112E-05
8.57E-04	-5.373587048E-05
8.58E-04	-5.373208619E-05
8.59E-04	-5.381432208E-05
8.6E-04	-5.403359596E-05
8.61E-04	-5.442274876E-05
8.62E-04	-5.499177615E-05
8.63E-04	-5.572482476E-05
8.64E-04	-5.657919213E-05
8.65E-04	-5.748716833E-05
8.66E-04	-5.83614371E-05
8.67E-04	-5.910365562E-05
8.68E-04	-5.961474041E-05
8.69E-04	-5.980557252E-05
8.7E-04	-5.960801621E-05
8.71E-04	-5.898647879E-05
8.72E-04	-5.794872791E-05
8.73E-04	-5.655299113E-05
8.74E-04	-5.490906033E-05
8.75E-04	-5.317400912E-05
8.76E-04	-5.154477938E-05
8.77E-04	-5.024799713E-05
8.78E-04	-4.952452676E-05
8.79E-04	-4.960720584E-05
8.8E-04	-5.06950891E-05
8.81E-04	-5.293056584E-05
8.82E-04	-5.638244752E-05
8.83E-04	-6.103240719E-05
8.84E-04	-6.676208102E-05
8.85E-04	-7.334474315E-05
8.86E-04	-8.044976714E-05
8.87E-04	-8.766263974E-05
8.88E-04	-9.451357611E-05
8.89E-04	-1.005063341E-04
8.9E-04	-1.051478857E-04
8.91E-04	-1.079863533E-04
8.92E-04	-1.086580222E-04
8.93E-04	-1.069315731E-04
8.94E-04	-1.027361842E-04
8.95E-04	-9.617302452E-05
8.96E-04	-8.752007521E-05
8.97E-04	-7.723393597E-05
8.98E-04	-6.593837367E-05
8.99E-04	-5.438849242E-05
9.E-04	-4.34146856E-05
9.01E-04	-3.386242454E-05
9.02E-04	-2.653744579E-05
9.03E-04	-2.215157438E-05
9.04E-04	-2.126294971E-05
9.05E-04	-2.421728865E-05
9.06E-04	-3.110542439E-05
9.07E-04	-4.174536468E-05
9.08E-04	-5.568507442E-05
9.09E-04	-7.221999195E-05
9.1E-04	-9.042546254E-05
9.11E-04	-1.092071103E-04
9.12E-04	-1.273685421E-04
9.13E-04	-1.436920318E-04
9.14E-04	-1.570262058E-04
9.15E-04	-1.663719958E-04
9.16E-04	-1.709566017E-04
9.17E-04	-1.702910724E-04
9.18E-04	-1.642152867E-04
9.19E-04	-1.529308853E-04
9.2E-04	-1.370097316E-04
9.21E-04	-1.173641874E-04
9.22E-04	-9.518450123E-05
9.23E-04	-7.186355428E-05
9.24E-04	-4.891683349E-05
9.25E-04	-2.788453728E-05
9.26E-04	-1.020986813E-05
9.27E-04	2.883039353E-06
9.28E-04	1.048206946E-05
9.29E-04	1.205136489E-05
9.3E-04	7.486034052E-06
9.31E-04	-2.848636871E-06
9.32E-04	-1.812719309E-05
9.33E-04	-3.713436167E-05
9.34E-04	-5.836201178E-05
9.35E-04	-8.010391212E-05
9.36E-04	-1.005686412E-04
9.37E-04	-1.180389945E-04
9.38E-04	-1.310476192E-04
9.39E-04	-1.385035481E-04
9.4E-04	-1.397576129E-04
9.41E-04	-1.346577334E-04
9.42E-04	-1.236123558E-04
9.43E-04	-1.075998035E-04
9.44E-04	-8.807115241E-05
9.45E-04	-6.679433379E-05
9.46E-04	-4.572271982E-05
9.47E-04	-2.688196979E-05
9.48E-04	-1.220082794E-05
9.49E-04	-3.28568198E-06
9.5E-04	-1.240916333E-06
9.51E-04	-6.595479146E-06
9.52E-04	-1.927114745E-05
9.53E-04	-3.852418222E-05
9.54E-04	-6.291595377E-05
9.55E-04	-9.040713085E-05
9.56E-04	-1.185485852E-04
9.57E-04	-1.446584757E-04
9.58E-04	-1.659681302E-04
9.59E-04	-1.798248739E-04
9.6E-04	-1.839685759E-04
9.61E-04	-1.767713891E-04
9.62E-04	-1.573741018E-04
9.63E-04	-1.257935788E-04
9.64E-04	-8.305577659E-05
9.65E-04	-3.125317918E-05
9.66E-04	2.657515614E-05
9.67E-04	8.6654583E-05
9.68E-04	1.44639146E-04
9.69E-04	1.957945756E-04
9.7E-04	2.353721808E-04
9.71E-04	2.591217856E-04
9.72E-04	2.636816284E-04
9.73E-04	2.467670931E-04
9.74E-04	2.073812722E-04
9.75E-04	1.461645573E-04
9.76E-04	6.562914081E-05
9.77E-04	-2.998165801E-05
9.78E-04	-1.350591701E-04
9.79E-04	-2.429110731E-04
9.8E-04	-3.460063573E-04
9.81E-04	-4.364817944E-04
9.82E-04	-5.06899605E-04
9.83E-04	-5.508968706E-04
9.84E-04	-5.635793941E-04
9.85E-04	-5.419027114E-04
9.86E-04	-4.851486625E-04
9.87E-04	-3.951935496E-04
9.88E-04	-2.763498063E-04
9.89E-04	-1.350359749E-04
9.9E-04	2.045559526E-05
9.91E-04	1.803084359E-04
9.92E-04	3.339456626E-04
9.93E-04	4.709656962E-04
9.94E-04	5.817897399E-04
9.95E-04	6.580927548E-04
9.96E-04	6.934401414E-04
9.97E-04	6.840594067E-04
9.98E-04	6.292040192E-04
9.99E-04	5.310068749E-04
1.E-03	3.943338113E-04
1.001E-03	2.268284242E-04
1.002E-03	3.864618823E-05
1.003E-03	-1.584072743E-04
1.004E-03	-3.518231341E-04
1.005E-03	-5.289575216E-04
1.006E-03	-6.775843326E-04
1.007E-03	-7.869058863E-04
1.008E-03	-8.486542504E-04
1.009E-03	-8.576307403E-04
1.01E-03	-8.118311503E-04
1.011E-03	-7.127506772E-04
1.012E-03	-5.657527643E-04
1.013E-03	-3.798375556E-04
1.014E-03	-1.66795478E-04
1.015E-03	5.958171421E-05
1.016E-03	2.840765292E-04
1.017E-03	4.909960382E-04
1.018E-03	6.656431615E-04
1.019E-03	7.955917897E-04
1.02E-03	8.713312649E-04
1.021E-03	8.867768852E-04
1.022E-03	8.40057018E-04
1.023E-03	7.340692997E-04
1.024E-03	5.762186549E-04
1.025E-03	3.77640564E-04
1.026E-03	1.525026363E-04
1.027E-03	-8.273744081E-05
1.028E-03	-3.105686855E-04
1.029E-03	-5.139700192E-04
1.03E-03	-6.776635385E-04
1.031E-03	-7.890108221E-04
1.032E-03	-8.389400049E-04
1.033E-03	-8.228757485E-04
1.034E-03	-7.411800454E-04
1.035E-03	-5.989647373E-04
1.036E-03	-4.056886562E-04
1.037E-03	-1.74775809E-04
1.038E-03	7.705843174E-05
1.039E-03	3.310768078E-04
1.04E-03	5.681508079E-04
1.041E-03	7.702542326E-04
1.042E-03	9.216216138E-04
1.043E-03	1.009733428E-03
1.044E-03	1.026250748E-03
1.045E-03	9.677389239E-04
1.046E-03	8.359596851E-04
1.047E-03	6.377897706E-04
1.048E-03	3.850072794E-04
1.049E-03	9.392145794E-05
1.05E-03	-2.155011787E-04
1.051E-03	-5.211274908E-04
1.052E-03	-8.003585752E-04
1.053E-03	-1.031676564E-03
1.054E-03	-1.196195097E-03
1.055E-03	-1.279364224E-03
1.056E-03	-1.272344161E-03
1.057E-03	-1.172479996E-03
1.058E-03	-9.831449702E-04
1.059E-03	-7.13653555E-04
1.06E-03	-3.792185576E-04
1.061E-03	-2.884042679E-07
1.062E-03	3.988467662E-04
1.063E-03	7.915785776E-04
1.064E-03	1.150438669E-03
1.065E-03	1.448980648E-03
1.066E-03	1.664126012E-03
1.067E-03	1.778142206E-03
1.068E-03	1.779741088E-03
1.069E-03	1.664820787E-03
1.07E-03	1.437301719E-03
1.071E-03	1.109439382E-03
1.072E-03	7.008619236E-04
1.073E-03	2.367316672E-04
1.074E-03	-2.540058738E-04
1.075E-03	-7.401804989E-04
1.076E-03	-1.190343573E-03
1.077E-03	-1.575042831E-03
1.078E-03	-1.868680259E-03
1.079E-03	-2.050787784E-03
1.08E-03	-2.107342264E-03
1.081E-03	-2.032236522E-03
1.082E-03	-1.828084689E-03
1.083E-03	-1.505908328E-03
1.084E-03	-1.084355111E-03
1.085E-03	-5.889835344E-04
1.086E-03	-5.101303475E-05
1.087E-03	4.950817638E-04
1.088E-03	1.014435813E-03
1.089E-03	1.473990148E-03
1.09E-03	1.844114947E-03
1.091E-03	2.100519125E-03
1.092E-03	2.22635127E-03
1.093E-03	2.213501089E-03
1.094E-03	2.062828633E-03
1.095E-03	1.783974972E-03
1.096E-03	1.394909995E-03
1.097E-03	9.206119593E-04
1.098E-03	3.909131688E-04
1.099E-03	-1.614825725E-04
1.1E-03	-7.023809895E-04
1.101E-03	-1.197716172E-03
1.102E-03	-1.616025822E-03
1.103E-03	-1.931020941E-03
1.104E-03	-2.123204866E-03
1.105E-03	-2.180650265E-03
1.106E-03	-2.099682449E-03
1.107E-03	-1.88550149E-03
1.108E-03	-1.552126394E-03
1.109E-03	-1.121495779E-03
1.11E-03	-6.221651325E-04
1.111E-03	-8.775146085E-05
1.112E-03	4.452734793E-04
1.113E-03	9.405377121E-04
1.114E-03	1.364755055E-03
1.115E-03	1.689970394E-03
1.116E-03	1.895133874E-03
1.117E-03	1.967538593E-03
1.118E-03	1.904025414E-03
1.119E-03	1.711164112E-03
1.12E-03	1.404089539E-03
1.121E-03	1.004723555E-03
1.122E-03	5.401734597E-04
1.123E-03	4.113756775E-05
1.124E-03	-4.601925551E-04
1.125E-03	-9.323936456E-04
1.126E-03	-1.346420074E-03
1.127E-03	-1.676655179E-03
1.128E-03	-1.902274024E-03
1.129E-03	-2.00890044E-03
1.13E-03	-1.989435869E-03
1.131E-03	-1.84378726E-03
1.132E-03	-1.578792597E-03
1.133E-03	-1.20897237E-03
1.134E-03	-7.565928316E-04
1.135E-03	-2.497348298E-04
1.136E-03	2.802923559E-04
1.137E-03	8.00272406E-04
1.138E-03	1.275960625E-03
1.139E-03	1.67460803E-03
1.14E-03	1.968528161E-03
1.141E-03	2.137184059E-03
1.142E-03	2.16767676E-03
1.143E-03	2.055797024E-03
1.144E-03	1.807583496E-03
1.145E-03	1.438836958E-03
1.146E-03	9.724346104E-04
1.147E-03	4.364872705E-04
1.148E-03	-1.358120837E-04
1.149E-03	-7.077162393E-04
1.15E-03	-1.243173949E-03
1.151E-03	-1.710535972E-03
1.152E-03	-2.083246637E-03
1.153E-03	-2.339884945E-03
1.154E-03	-2.466115192E-03
1.155E-03	-2.456588477E-03
1.156E-03	-2.314129582E-03
1.157E-03	-2.047890763E-03
1.158E-03	-1.673319425E-03
1.159E-03	-1.212550756E-03
1.16E-03	-6.922214114E-04
1.161E-03	-1.399958653E-04
1.162E-03	4.165033418E-04
1.163E-03	9.48813926E-04
1.164E-03	1.428666183E-03
1.165E-03	1.83132179E-03
1.166E-03	2.137451861E-03
1.167E-03	2.332330134E-03
1.168E-03	2.405579679E-03
1.169E-03	2.352988719E-03
1.17E-03	2.177463181E-03
1.171E-03	1.887479165E-03
1.172E-03	1.495970307E-03
1.173E-03	1.021571771E-03
1.174E-03	4.891707395E-04
1.175E-03	-7.278743997E-05
1.176E-03	-6.354083463E-04
1.177E-03	-1.169686362E-03
1.178E-03	-1.646238563E-03
1.179E-03	-2.037721208E-03
1.18E-03	-2.322201172E-03
1.181E-03	-2.48414166E-03
1.182E-03	-2.514180514E-03
1.183E-03	-2.410585703E-03
1.184E-03	-2.181021759E-03
1.185E-03	-1.841528072E-03
1.186E-03	-1.41381751E-03
1.187E-03	-9.240641238E-04
1.188E-03	-4.025211879E-04
1.189E-03	1.188307449E-04
1.19E-03	6.098718037E-04
1.191E-03	1.044168252E-03
1.192E-03	1.399184771E-03
1.193E-03	1.657384203E-03
1.194E-03	1.808119822E-03
1.195E-03	1.848091306E-03
1.196E-03	1.780397073E-03
1.197E-03	1.614129516E-03
1.198E-03	1.364404293E-03
1.199E-03	1.050992705E-03
1.2E-03	6.957621124E-04
1.201E-03	3.209560753E-04
1.202E-03	-5.143341053E-05
1.203E-03	-4.007634459E-04
1.204E-03	-7.09364323E-04
1.205E-03	-9.631498365E-04
1.206E-03	-1.151249033E-03
1.207E-03	-1.266336268E-03
1.208E-03	-1.305712328E-03
1.209E-03	-1.271386047E-03
1.21E-03	-1.168988178E-03
1.211E-03	-1.00726771E-03
1.212E-03	-7.983533211E-04
1.213E-03	-5.569807966E-04
1.214E-03	-2.985775367E-04
1.215E-03	-3.82392608E-05
1.216E-03	2.091897849E-04
1.217E-03	4.300422304E-04
1.218E-03	6.13811782E-04
1.219E-03	7.535919773E-04
1.22E-03	8.445950415E-04
1.221E-03	8.835244602E-04
1.222E-03	8.695040516E-04
1.223E-03	8.039962233E-04
1.224E-03	6.892929487E-04
1.225E-03	5.285352715E-04
1.226E-03	3.276599706E-04
1.227E-03	9.571326835E-05
1.228E-03	-1.573461553E-04
1.229E-03	-4.21522362E-04
1.23E-03	-6.849280299E-04
1.231E-03	-9.331111945E-04
1.232E-03	-1.151489073E-03
1.233E-03	-1.327081137E-03
1.234E-03	-1.447273687E-03
1.235E-03	-1.499397063E-03
1.236E-03	-1.473664174E-03
1.237E-03	-1.365449753E-03
1.238E-03	-1.173683334E-03
1.239E-03	-8.993763173E-04
1.24E-03	-5.482449193E-04
1.241E-03	-1.334934009E-04
1.242E-03	3.261484934E-04
1.243E-03	8.09705202E-04
1.244E-03	1.293002373E-03
1.245E-03	1.746478676E-03
1.246E-03	2.137997943E-03
1.247E-03	2.438217642E-03
1.248E-03	2.621668536E-03
1.249E-03	2.66533727E-03
1.25E-03	2.551931547E-03
1.251E-03	2.276167091E-03
1.252E-03	1.845626773E-03
1.253E-03	1.276491614E-03
1.254E-03	5.928749269E-04
1.255E-03	-1.695526781E-04
1.256E-03	-9.646914624E-04
1.257E-03	-1.743688707E-03
1.258E-03	-2.459871363E-03
1.259E-03	-3.067567117E-03
1.26E-03	-3.523336248E-03
1.261E-03	-3.793421776E-03
1.262E-03	-3.858618571E-03
1.263E-03	-3.711260758E-03
1.264E-03	-3.35250482E-03
1.265E-03	-2.796353144E-03
1.266E-03	-2.073012521E-03
1.267E-03	-1.224090199E-03
1.268E-03	-2.960310986E-04
1.269E-03	6.598200015E-04
1.27E-03	1.585659869E-03
1.271E-03	2.422892673E-03
1.272E-03	3.120633204E-03
1.273E-03	3.637405546E-03
1.274E-03	3.938923854E-03
1.275E-03	4.001789762E-03
1.276E-03	3.821162679E-03
1.277E-03	3.411615885E-03
1.278E-03	2.800890006E-03
1.279E-03	2.026989901E-03
1.28E-03	1.140769771E-03
1.281E-03	2.045341158E-04
1.282E-03	-7.165448042E-04
1.283E-03	-1.561302033E-03
1.284E-03	-2.273189722E-03
1.285E-03	-2.802166647E-03
1.286E-03	-3.112453251E-03
1.287E-03	-3.188229683E-03
1.288E-03	-3.030803697E-03
1.289E-03	-2.654131505E-03
1.29E-03	-2.086751649E-03
1.291E-03	-1.374973269E-03
1.292E-03	-5.782334313E-04
1.293E-03	2.403078446E-04
1.294E-03	1.01847611E-03
1.295E-03	1.69563652E-03
1.296E-03	2.21698639E-03
1.297E-03	2.54111781E-03
1.298E-03	2.642776895E-03
1.299E-03	2.510561833E-03
1.3E-03	2.147863668E-03
1.301E-03	1.578083677E-03
1.302E-03	8.449383198E-04
1.303E-03	4.563248601E-06
1.304E-03	-8.81789229E-04
1.305E-03	-1.748551373E-03
1.306E-03	-2.526393234E-03
1.307E-03	-3.148742396E-03
1.308E-03	-3.55967252E-03
1.309E-03	-3.716983687E-03
1.31E-03	-3.593462793E-03
1.311E-03	-3.1811694E-03
1.312E-03	-2.495077016E-03
1.313E-03	-1.570447169E-03
1.314E-03	-4.574246321E-04
1.315E-03	7.801009682E-04
1.316E-03	2.063322455E-03
1.317E-03	3.302799418E-03
1.318E-03	4.408360138E-03
1.319E-03	5.297053344E-03
1.32E-03	5.896452244E-03
1.321E-03	6.148337884E-03
1.322E-03	6.014997156E-03
1.323E-03	5.483742267E-03
1.324E-03	4.567493744E-03
1.325E-03	3.305220228E-03
1.326E-03	1.763480622E-03
1.327E-03	3.394416393E-05
1.328E-03	-1.775496299E-03
1.329E-03	-3.550292594E-03
1.33E-03	-5.174581558E-03
1.331E-03	-6.53578739E-03
1.332E-03	-7.533318694E-03
1.333E-03	-8.08880602E-03
1.334E-03	-8.152492397E-03
1.335E-03	-7.705947876E-03
1.336E-03	-6.764229739E-03
1.337E-03	-5.376505581E-03
1.338E-03	-3.622278248E-03
1.339E-03	-1.604962759E-03
1.34E-03	5.532210819E-04
1.341E-03	2.716107452E-03
1.342E-03	4.742628261E-03
1.343E-03	6.499464488E-03
1.344E-03	7.871343351E-03
1.345E-03	8.7663218E-03
1.346E-03	9.119804695E-03
1.347E-03	8.900140708E-03
1.348E-03	8.112950647E-03
1.349E-03	6.80106066E-03
1.35E-03	5.041676423E-03
1.351E-03	2.94293111E-03
1.352E-03	6.377375055E-04
1.353E-03	-1.726827123E-03
1.354E-03	-4.000783577E-03
1.355E-03	-6.038779854E-03
1.356E-03	-7.706233873E-03
1.357E-03	-8.888982066E-03
1.358E-03	-9.504622981E-03
1.359E-03	-9.509031438E-03
1.36E-03	-8.896853603E-03
1.361E-03	-7.700795094E-03
1.362E-03	-5.991307207E-03
1.363E-03	-3.872878703E-03
1.364E-03	-1.475846225E-03
1.365E-03	1.052031894E-03
1.366E-03	3.552539192E-03
1.367E-03	5.866487838E-03
1.368E-03	7.847021089E-03
1.369E-03	9.370772157E-03
1.37E-03	1.034248975E-02
1.371E-03	1.069746247E-02
1.372E-03	1.040695202E-02
1.373E-03	9.483229654E-03
1.374E-03	7.978017454E-03
1.375E-03	5.976147572E-03
1.376E-03	3.590560524E-03
1.377E-03	9.579108261E-04
1.378E-03	-1.770478287E-03
1.379E-03	-4.440639322E-03
1.38E-03	-6.903981811E-03
1.381E-03	-9.021580071E-03
1.382E-03	-1.067182937E-02
1.383E-03	-1.176153479E-02
1.384E-03	-1.22319134E-02
1.385E-03	-1.205712642E-02
1.386E-03	-1.124317789E-02
1.387E-03	-9.830707841E-03
1.388E-03	-7.894539327E-03
1.389E-03	-5.535804055E-03
1.39E-03	-2.873508166E-03
1.391E-03	-4.093022695E-05
1.392E-03	2.818614965E-03
1.393E-03	5.561724399E-03
1.394E-03	8.054940549E-03
1.395E-03	1.017870527E-02
1.396E-03	1.182980975E-02
1.397E-03	1.292858893E-02
1.398E-03	1.342631812E-02
1.399E-03	1.33051587E-02
1.4E-03	1.257376949E-02
1.401E-03	1.126694922E-02
1.402E-03	9.447981232E-03
1.403E-03	7.205402376E-03
1.404E-03	4.644137425E-03
1.405E-03	1.879200635E-03
1.406E-03	-9.662194555E-04
1.407E-03	-3.765245106E-03
1.408E-03	-6.396335831E-03
1.409E-03	-8.749759778E-03
1.41E-03	-1.072846785E-02
1.411E-03	-1.225008118E-02
1.412E-03	-1.325373654E-02
1.413E-03	-1.370488802E-02
1.414E-03	-1.35925508E-02
1.415E-03	-1.292493661E-02
1.416E-03	-1.173055035E-02
1.417E-03	-1.00608417E-02
1.418E-03	-7.987178343E-03
1.419E-03	-5.59437243E-03
1.42E-03	-2.977450138E-03
1.421E-03	-2.405126495E-04
1.422E-03	2.507958217E-03
1.423E-03	5.161827134E-03
1.424E-03	7.619959488E-03
1.425E-03	9.786001873E-03
1.426E-03	1.157223579E-02
1.427E-03	1.290746926E-02
1.428E-03	1.374123773E-02
1.429E-03	1.404175119E-02
1.43E-03	1.379402383E-02
1.431E-03	1.300243148E-02
1.432E-03	1.169355776E-02
1.433E-03	9.915071134E-03
1.434E-03	7.732910394E-03
1.435E-03	5.229777203E-03
1.436E-03	2.502844894E-03
1.437E-03	-3.41535787E-04
1.438E-03	-3.193066622E-03
1.439E-03	-5.939332112E-03
1.44E-03	-8.467100501E-03
1.441E-03	-1.06679339E-02
1.442E-03	-1.244676096E-02
1.443E-03	-1.37275807E-02
1.444E-03	-1.44545381E-02
1.445E-03	-1.459222897E-02
1.446E-03	-1.412797509E-02
1.447E-03	-1.307438117E-02
1.448E-03	-1.147008951E-02
1.449E-03	-9.379072506E-03
1.45E-03	-6.888703135E-03
1.451E-03	-4.105400016E-03
1.452E-03	-1.148192202E-03
1.453E-03	1.856919061E-03
1.454E-03	4.780384123E-03
1.455E-03	7.49264384E-03
1.456E-03	9.870341183E-03
1.457E-03	1.180434028E-02
1.458E-03	1.320662778E-02
1.459E-03	1.401445669E-02
1.46E-03	1.419228467E-02
1.461E-03	1.373297134E-02
1.462E-03	1.265900168E-02
1.463E-03	1.102294993E-02
1.464E-03	8.905785201E-03
1.465E-03	6.412815989E-03
1.466E-03	3.668107009E-03
1.467E-03	8.076223029E-04
1.468E-03	-2.028795002E-03
1.469E-03	-4.705060217E-03
1.47E-03	-7.094567579E-03
1.471E-03	-9.085125732E-03
1.472E-03	-1.05851869E-02
1.473E-03	-1.153035963E-02
1.474E-03	-1.18869864E-02
1.475E-03	-1.165211225E-02
1.476E-03	-1.085226797E-02
1.477E-03	-9.542249445E-03
1.478E-03	-7.802313694E-03
1.479E-03	-5.732992024E-03
1.48E-03	-3.449336308E-03
1.481E-03	-1.075826217E-03
1.482E-03	1.2596839E-03
1.483E-03	3.434225814E-03
1.484E-03	5.337793514E-03
1.485E-03	6.878217845E-03
1.486E-03	7.983907952E-03
1.487E-03	8.607560945E-03
1.488E-03	8.730225229E-03
1.489E-03	8.36220169E-03
1.49E-03	7.540552047E-03
1.491E-03	6.326407985E-03
1.492E-03	4.802349242E-03
1.493E-03	3.06664626E-03
1.494E-03	1.224700431E-03
1.495E-03	-6.173010949E-04
1.496E-03	-2.354986095E-03
1.497E-03	-3.88954639E-03
1.498E-03	-5.13549651E-03
1.499E-03	-6.028015511E-03
1.5E-03	-6.525373137E-03
1.501E-03	-6.608619515E-03
1.502E-03	-6.282235708E-03
1.503E-03	-5.574305629E-03
1.504E-03	-4.533571719E-03
1.505E-03	-3.225568687E-03
1.506E-03	-1.730832539E-03
1.507E-03	-1.425310822E-04
1.508E-03	1.440627785E-03
1.509E-03	2.923732144E-03
1.51E-03	4.221014502E-03
1.511E-03	5.256906842E-03
1.512E-03	5.968469853E-03
1.513E-03	6.311319476E-03
1.514E-03	6.264621247E-03
1.515E-03	5.831818528E-03
1.516E-03	5.039366042E-03
1.517E-03	3.935772317E-03
1.518E-03	2.588808568E-03
1.519E-03	1.07930404E-03
1.52E-03	-5.047373418E-04
1.521E-03	-2.07031747E-03
1.522E-03	-3.521768817E-03
1.523E-03	-4.768741943E-03
1.524E-03	-5.736801213E-03
1.525E-03	-6.372303905E-03
1.526E-03	-6.640856915E-03
1.527E-03	-6.526891554E-03
1.528E-03	-6.037018105E-03
1.529E-03	-5.201048027E-03
1.53E-03	-4.067677453E-03
1.531E-03	-2.700346681E-03
1.532E-03	-1.176271234E-03
1.533E-03	4.170251139E-04
1.534E-03	1.990705433E-03
1.535E-03	3.461901566E-03
1.536E-03	4.753636333E-03
1.537E-03	5.794028136E-03
1.538E-03	6.522763763E-03
1.539E-03	6.899937732E-03
1.54E-03	6.907405247E-03
1.541E-03	6.544423406E-03
1.542E-03	5.827135149E-03
1.543E-03	4.792155652E-03
1.544E-03	3.495499151E-03
1.545E-03	2.005695929E-03
1.546E-03	3.998167754E-04
1.547E-03	-1.235587236E-03
1.548E-03	-2.807936305E-03
1.549E-03	-4.229840198E-03
1.55E-03	-5.427461353E-03
1.551E-03	-6.338930003E-03
1.552E-03	-6.912095526E-03
1.553E-03	-7.111395265E-03
1.554E-03	-6.926657096E-03
1.555E-03	-6.37198075E-03
1.556E-03	-5.478659079E-03
1.557E-03	-4.293943988E-03
1.558E-03	-2.883761169E-03
1.559E-03	-1.32826597E-03
1.56E-03	2.883060716E-04
1.561E-03	1.881653355E-03
1.562E-03	3.365572636E-03
1.563E-03	4.656721291E-03
1.564E-03	5.686740085E-03
1.565E-03	6.407644509E-03
1.566E-03	6.786440473E-03
1.567E-03	6.802537679E-03
1.568E-03	6.454905835E-03
1.569E-03	5.767220199E-03
1.57E-03	4.782109926E-03
1.571E-03	3.553679498E-03
1.572E-03	2.147574301E-03
1.573E-03	6.414960251E-04
1.574E-03	-8.823236883E-04
1.575E-03	-2.34565667E-03
1.576E-03	-3.674434902E-03
1.577E-03	-4.796979474E-03
1.578E-03	-5.651131898E-03
1.579E-03	-6.194892633E-03
1.58E-03	-6.407250629E-03
1.581E-03	-6.280982456E-03
1.582E-03	-5.820999257E-03
1.583E-03	-5.050137887E-03
1.584E-03	-4.010695127E-03
1.585E-03	-2.758085518E-03
1.586E-03	-1.356343041E-03
1.587E-03	1.208988661E-04
1.588E-03	1.593046238E-03
1.589E-03	2.982157283E-03
1.59E-03	4.219302137E-03
1.591E-03	5.242425841E-03
1.592E-03	5.995635252E-03
1.593E-03	6.436985662E-03
1.594E-03	6.545886052E-03
1.595E-03	6.321173233E-03
1.596E-03	5.776068088E-03
1.597E-03	4.938749749E-03
1.598E-03	3.854325222E-03
1.599E-03	2.580908453E-03
1.6E-03	1.183903307E-03
1.601E-03	-2.648087636E-04
1.602E-03	-1.687370192E-03
1.603E-03	-3.007454506E-03
1.604E-03	-4.159910294E-03
1.605E-03	-5.09294469E-03
1.606E-03	-5.765112287E-03
1.607E-03	-6.146790699E-03
1.608E-03	-6.226310182E-03
1.609E-03	-6.012143363E-03
1.61E-03	-5.529020063E-03
1.611E-03	-4.814121158E-03
1.612E-03	-3.915386517E-03
1.613E-03	-2.887590514E-03
1.614E-03	-1.786070254E-03
1.615E-03	-6.638918919E-04
1.616E-03	4.267855266E-04
1.617E-03	1.435905342E-03
1.618E-03	2.321893865E-03
1.619E-03	3.056582096E-03
1.62E-03	3.62353607E-03
1.621E-03	4.014145363E-03
1.622E-03	4.227244346E-03
1.623E-03	4.270415607E-03
1.624E-03	4.1586543E-03
1.625E-03	3.911781486E-03
1.626E-03	3.553796775E-03
1.627E-03	3.112101825E-03
1.628E-03	2.613539383E-03
1.629E-03	2.080437209E-03
1.63E-03	1.531398922E-03
1.631E-03	9.84450244E-04
1.632E-03	4.566270837E-04
1.633E-03	-3.956987517E-05
1.634E-03	-4.972399301E-04
1.635E-03	-9.12315671E-04
1.636E-03	-1.281157605E-03
1.637E-03	-1.60058523E-03
1.638E-03	-1.867854655E-03
1.639E-03	-2.07945436E-03
1.64E-03	-2.231418477E-03
1.641E-03	-2.321991475E-03
1.642E-03	-2.352615339E-03
1.643E-03	-2.324896303E-03
1.644E-03	-2.238054329E-03
1.645E-03	-2.091413826E-03
1.646E-03	-1.888456355E-03
1.647E-03	-1.636566519E-03
1.648E-03	-1.344314326E-03
1.649E-03	-1.021709639E-03
1.65E-03	-6.818103518E-04
1.651E-03	-3.386694747E-04
1.652E-03	-4.100859854E-06
1.653E-03	3.109658379E-04
1.654E-03	5.933973672E-04
1.655E-03	8.300794005E-04
1.656E-03	1.013267697E-03
1.657E-03	1.141092172E-03
1.658E-03	1.213666929E-03
1.659E-03	1.232241858E-03
1.66E-03	1.202193819E-03
1.661E-03	1.133558094E-03
1.662E-03	1.037785161E-03
1.663E-03	9.261427516E-04
1.664E-03	8.113244953E-04
1.665E-03	7.071732045E-04
1.666E-03	6.244834627E-04
1.667E-03	5.682911273E-04
1.668E-03	5.403647554E-04
1.669E-03	5.419647236E-04
1.67E-03	5.712662562E-04
1.671E-03	6.190900949E-04
1.672E-03	6.700108571E-04
1.673E-03	7.071513944E-04
1.674E-03	7.134305509E-04
1.675E-03	6.697694028E-04
1.676E-03	5.573714616E-04
1.677E-03	3.639711122E-04
1.678E-03	8.621284695E-05
1.679E-03	-2.730828455E-04
1.68E-03	-7.050748521E-04
1.681E-03	-1.190298026E-03
1.682E-03	-1.69717724E-03
1.683E-03	-2.187673371E-03
1.684E-03	-2.623072623E-03
1.685E-03	-2.964222037E-03
1.686E-03	-3.171344258E-03
1.687E-03	-3.209585526E-03
1.688E-03	-3.056143994E-03
1.689E-03	-2.701603939E-03
1.69E-03	-2.147606647E-03
1.691E-03	-1.408240341E-03
1.692E-03	-5.140482701E-04
1.693E-03	4.89368606E-04
1.694E-03	1.548461694E-03
1.695E-03	2.605902068E-03
1.696E-03	3.599468034E-03
1.697E-03	4.463928128E-03
1.698E-03	5.139507781E-03
1.699E-03	5.578533626E-03
1.7E-03	5.744602749E-03
1.701E-03	5.611698262E-03
1.702E-03	5.170211831E-03
1.703E-03	4.433020479E-03
1.704E-03	3.432433916E-03
1.705E-03	2.212867331E-03
1.706E-03	8.29990742E-04
1.707E-03	-6.456683559E-04
1.708E-03	-2.131773418E-03
1.709E-03	-3.54453842E-03
1.71E-03	-4.805647002E-03
1.711E-03	-5.842492812E-03
1.712E-03	-6.590905022E-03
1.713E-03	-7.004186143E-03
1.714E-03	-7.058914811E-03
1.715E-03	-6.751447416E-03
1.716E-03	-6.094090269E-03
1.717E-03	-5.119378187E-03
1.718E-03	-3.884651396E-03
1.719E-03	-2.465713398E-03
1.72E-03	-9.446253349E-04
1.721E-03	5.951972046E-04
1.722E-03	2.067275137E-03
1.723E-03	3.385747677E-03
1.724E-03	4.475964288E-03
1.725E-03	5.280921343E-03
1.726E-03	5.760303661E-03
1.727E-03	5.891960651E-03
1.728E-03	5.679310128E-03
1.729E-03	5.153818896E-03
1.73E-03	4.36648512E-03
1.731E-03	3.3790183E-03
1.732E-03	2.264329747E-03
1.733E-03	1.108072774E-03
1.734E-03	-5.212548064E-07
1.735E-03	-9.829926603E-04
1.736E-03	-1.777436447E-03
1.737E-03	-2.336428285E-03
1.738E-03	-2.629183563E-03
1.739E-03	-2.649141961E-03
1.74E-03	-2.415541173E-03
1.741E-03	-1.966042838E-03
1.742E-03	-1.351567283E-03
1.743E-03	-6.382893151E-04
1.744E-03	9.412064191E-05
1.745E-03	7.652990944E-04
1.746E-03	1.306975654E-03
1.747E-03	1.663858828E-03
1.748E-03	1.790305791E-03
1.749E-03	1.656785953E-03
1.75E-03	1.261602378E-03
1.751E-03	6.32108401E-04
1.752E-03	-1.844955412E-04
1.753E-03	-1.126042329E-03
1.754E-03	-2.11352537E-03
1.755E-03	-3.055837728E-03
1.756E-03	-3.863999612E-03
1.757E-03	-4.460322773E-03
1.758E-03	-4.776919266E-03
1.759E-03	-4.757852148E-03
1.76E-03	-4.372593398E-03
1.761E-03	-3.625701705E-03
1.762E-03	-2.550382195E-03
1.763E-03	-1.198573649E-03
1.764E-03	3.569099452E-04
1.765E-03	2.017381906E-03
1.766E-03	3.667572809E-03
1.767E-03	5.19313956E-03
1.768E-03	6.487859061E-03
1.769E-03	7.452324157E-03
1.77E-03	8.001241085E-03
1.771E-03	8.078503972E-03
1.772E-03	7.66179918E-03
1.773E-03	6.754980632E-03
1.774E-03	5.387095316E-03
1.775E-03	3.622537273E-03
1.776E-03	1.562309477E-03
1.777E-03	-6.726605969E-04
1.778E-03	-2.956613976E-03
1.779E-03	-5.157829169E-03
1.78E-03	-7.136831734E-03
1.781E-03	-8.761065652E-03
1.782E-03	-9.923674551E-03
1.783E-03	-1.054693753E-02
1.784E-03	-1.057807024E-02
1.785E-03	-9.995909204E-03
1.786E-03	-8.822133087E-03
1.787E-03	-7.117648648E-03
1.788E-03	-4.968980496E-03
1.789E-03	-2.485859315E-03
1.79E-03	1.923150299E-04
1.791E-03	2.904457986E-03
1.792E-03	5.491947023E-03
1.793E-03	7.813667483E-03
1.794E-03	9.742644631E-03
1.795E-03	1.116545082E-02
1.796E-03	1.19969512E-02
1.797E-03	1.219277629E-02
1.798E-03	1.17450709E-02
1.799E-03	1.067561822E-02
1.8E-03	9.040724867E-03
1.801E-03	6.934888278E-03
1.802E-03	4.477779506E-03
1.803E-03	1.797350446E-03
1.804E-03	-9.714561755E-04
1.805E-03	-3.681698051E-03
1.806E-03	-6.185158818E-03
1.807E-03	-8.35376797E-03
1.808E-03	-1.008748206E-02
1.809E-03	-1.130690347E-02
1.81E-03	-1.195282138E-02
1.811E-03	-1.199852047E-02
1.812E-03	-1.145511293E-02
1.813E-03	-1.036157018E-02
1.814E-03	-8.77735605E-03
1.815E-03	-6.787603053E-03
1.816E-03	-4.503540014E-03
1.817E-03	-2.046241498E-03
1.818E-03	4.682401321E-04
1.819E-03	2.925282738E-03
1.82E-03	5.205174591E-03
1.821E-03	7.194858234E-03
1.822E-03	8.806401424E-03
1.823E-03	9.977979274E-03
1.824E-03	1.066311538E-02
1.825E-03	1.083208771E-02
1.826E-03	1.048403989E-02
1.827E-03	9.647462621E-03
1.828E-03	8.368099562E-03
1.829E-03	6.705611835E-03
1.83E-03	4.741625148E-03
1.831E-03	2.577686428E-03
1.832E-03	3.18190901E-04
1.833E-03	-1.939211228E-03
1.834E-03	-4.095893112E-03
1.835E-03	-6.048264147E-03
1.836E-03	-7.701990162E-03
1.837E-03	-8.986503992E-03
1.838E-03	-9.851551017E-03
1.839E-03	-1.025873026E-02
1.84E-03	-1.018690822E-02
1.841E-03	-9.641779301E-03
1.842E-03	-8.650770963E-03
1.843E-03	-7.251697595E-03
1.844E-03	-5.495640749E-03
1.845E-03	-3.457815145E-03
1.846E-03	-1.233529318E-03
1.847E-03	1.078778038E-03
1.848E-03	3.383458494E-03
1.849E-03	5.578899502E-03
1.85E-03	7.556368072E-03
1.851E-03	9.214679813E-03
1.852E-03	1.047163375E-02
1.853E-03	1.126095324E-02
1.854E-03	1.152991613E-02
1.855E-03	1.124950604E-02
1.856E-03	1.042335205E-02
1.857E-03	9.081690581E-03
1.858E-03	7.272289727E-03
1.859E-03	5.064444436E-03
1.86E-03	2.556603097E-03
1.861E-03	-1.307885971E-04
1.862E-03	-2.871460107E-03
1.863E-03	-5.538889962E-03
1.864E-03	-8.00245478E-03
1.865E-03	-1.013227463E-02
1.866E-03	-1.181411867E-02
1.867E-03	-1.295748898E-02
1.868E-03	-1.349311902E-02
1.869E-03	-1.33747282E-02
1.87E-03	-1.258989101E-02
1.871E-03	-1.116599652E-02
1.872E-03	-9.163867276E-03
1.873E-03	-6.670547348E-03
1.874E-03	-3.800283002E-03
1.875E-03	-6.948266294E-04
1.876E-03	2.487083992E-03
1.877E-03	5.584596404E-03
1.878E-03	8.442079377E-03
1.879E-03	1.091122171E-02
1.88E-03	1.285895399E-02
1.881E-03	1.418099763E-02
1.882E-03	1.480957333E-02
1.883E-03	1.471191208E-02
1.884E-03	1.388915445E-02
1.885E-03	1.238045867E-02
1.886E-03	1.026383591E-02
1.887E-03	7.647612416E-03
1.888E-03	4.660374056E-03
1.889E-03	1.44775438E-03
1.89E-03	-1.829680091E-03
1.891E-03	-5.006991108E-03
1.892E-03	-7.929802581E-03
1.893E-03	-1.046186079E-02
1.894E-03	-1.248522667E-02
1.895E-03	-1.390432893E-02
1.896E-03	-1.465636165E-02
1.897E-03	-1.47168531E-02
1.898E-03	-1.409494726E-02
1.899E-03	-1.282846133E-02
1.9E-03	-1.098613167E-02
1.901E-03	-8.667808158E-03
1.902E-03	-5.993662403E-03
1.903E-03	-3.091776189E-03
1.904E-03	-9.615282762E-05
1.905E-03	2.852448917E-03
1.906E-03	5.616884804E-03
1.907E-03	8.079224539E-03
1.908E-03	1.014482527E-02
1.909E-03	1.17366655E-02
1.91E-03	1.279644861E-02
1.911E-03	1.32938793E-02
1.912E-03	1.322898989E-02
1.913E-03	1.262422569E-02
1.914E-03	1.152018228E-02
1.915E-03	9.979622053E-03
1.916E-03	8.086689454E-03
1.917E-03	5.935416163E-03
1.918E-03	3.620555774E-03
1.919E-03	1.239475135E-03
1.92E-03	-1.106364416E-03
1.921E-03	-3.321351408E-03
1.922E-03	-5.327397981E-03
1.923E-03	-7.063494718E-03
1.924E-03	-8.479128939E-03
1.925E-03	-9.536191163E-03
1.926E-03	-1.021661709E-02
1.927E-03	-1.052140997E-02
1.928E-03	-1.046165057E-02
1.929E-03	-1.005588575E-02
1.93E-03	-9.335553127E-03
1.931E-03	-8.344488509E-03
1.932E-03	-7.129091574E-03
1.933E-03	-5.733101806E-03
1.934E-03	-4.20319283E-03
1.935E-03	-2.592910033E-03
1.936E-03	-9.565076231E-04
1.937E-03	6.573730605E-04
1.938E-03	2.203008454E-03
1.939E-03	3.633953554E-03
1.94E-03	4.908221463E-03
1.941E-03	5.995540735E-03
1.942E-03	6.875334163E-03
1.943E-03	7.529599329E-03
1.944E-03	7.943196952E-03
1.945E-03	8.110864261E-03
1.946E-03	8.038803653E-03
1.947E-03	7.738604121E-03
1.948E-03	7.224366635E-03
1.949E-03	6.51685078E-03
1.95E-03	5.644735144E-03
1.951E-03	4.6384827E-03
1.952E-03	3.526848035E-03
1.953E-03	2.341826866E-03
1.954E-03	1.121840088E-03
1.955E-03	-9.473932608E-05
1.956E-03	-1.276412265E-03
1.957E-03	-2.395741726E-03
1.958E-03	-3.423750157E-03
1.959E-03	-4.332103214E-03
1.96E-03	-5.098921936E-03
1.961E-03	-5.708654095E-03
1.962E-03	-6.148687254E-03
1.963E-03	-6.410991049E-03
1.964E-03	-6.496063998E-03
1.965E-03	-6.410565336E-03
1.966E-03	-6.160939929E-03
1.967E-03	-5.753123144E-03
1.968E-03	-5.19841406E-03
1.969E-03	-4.515339628E-03
1.97E-03	-3.724625397E-03
1.971E-03	-2.845598385E-03
1.972E-03	-1.898123311E-03
1.973E-03	-9.041487441E-04
1.974E-03	1.143128144E-04
1.975E-03	1.135719399E-03
1.976E-03	2.136169985E-03
1.977E-03	3.089061052E-03
1.978E-03	3.969310113E-03
1.979E-03	4.755639497E-03
1.98E-03	5.427375625E-03
1.981E-03	5.961619061E-03
1.982E-03	6.335870458E-03
1.983E-03	6.532211258E-03
1.984E-03	6.537544744E-03
1.985E-03	6.341802654E-03
1.986E-03	5.938963694E-03
1.987E-03	5.329936992E-03
1.988E-03	4.523150629E-03
1.989E-03	3.533837633E-03
1.99E-03	2.386111002E-03
1.991E-03	1.116020154E-03
1.992E-03	-2.30211777E-04
1.993E-03	-1.601830537E-03
1.994E-03	-2.946129786E-03
1.995E-03	-4.207032878E-03
1.996E-03	-5.326045353E-03
1.997E-03	-6.24765846E-03
1.998E-03	-6.924187433E-03
1.999E-03	-7.317796291E-03
[truncated: 1,001 more rows]
