# Supplementary material for: Study on monitoring broken rails of heavy haul railway based on ultrasonic guided wave
Source: Sci Rep. 2024 Apr 15;14:8667. doi: 10.1038/s41598-024-59328-5 (PMC11385469; doi:10.1038/s41598-024-59328-5)
Supplement: Supplementary file 1 — Supplementary Information. [file 41598_2024_59328_MOESM1_ESM.zip › 1-Rail75-Finite element simulation data/Node257722-4288mm-WebCrack.csv]

TIME	UZ_3
1.E-06	1.188205366-299
2.E-06	2.984567744-298
3.E-06	3.230857155-297
4.E-06	1.940862400-296
5.E-06	8.093633519-296
6.E-06	3.465365390-295
7.E-06	9.387177733-295
8.E-06	-3.792090751-294
9.E-06	-1.806720958-293
1.E-05	1.197292314-292
1.1E-05	3.041301633-292
1.2E-05	-2.891223338-291
1.3E-05	-1.267021629-291
1.4E-05	5.258629527-290
1.5E-05	-7.735687675-290
1.6E-05	-6.422208857-289
1.7E-05	2.415474167-288
1.8E-05	3.507195615-288
1.9E-05	-3.839396283-287
2.E-05	4.235885992-287
2.1E-05	3.506954257-286
2.2E-05	-1.268894690-285
2.3E-05	-8.437725448-286
2.4E-05	1.504123171-284
2.5E-05	-2.652861874-284
2.6E-05	-8.312004991-284
2.7E-05	4.42102499-283
2.8E-05	-2.818016919-283
2.9E-05	-3.234510536-282
3.E-05	9.997277556-282
3.1E-05	3.596263683-282
3.2E-05	-8.98598886-281
3.3E-05	1.813860370-280
3.4E-05	2.753290128-280
3.5E-05	-2.019642850-279
3.6E-05	2.640186781-279
3.7E-05	8.608267530-279
3.8E-05	-3.873672967-278
3.9E-05	2.880852706-278
4.E-05	2.004121593-277
4.1E-05	-6.527380899-277
4.2E-05	1.560908670-277
4.3E-05	3.906564773-276
4.4E-05	-9.833659226-276
4.5E-05	-2.540384164-276
4.6E-05	6.687674979-275
4.7E-05	-1.338444458-274
4.8E-05	-1.060018182-274
4.9E-05	1.03157471-273
5.E-05	-1.654333186-273
5.1E-05	-2.33741787-273
5.2E-05	1.456828547-272
5.3E-05	-1.856433278-272
5.4E-05	-4.086204286-272
5.5E-05	1.904655-271
5.6E-05	-1.876166479-271
5.7E-05	-6.221607100-271
5.8E-05	2.324926913-270
5.9E-05	-1.65753248-270
6.E-05	-8.627346190-270
6.1E-05	2.65999970-269
6.2E-05	-1.081631472-269
6.3E-05	-1.123015584-268
6.4E-05	2.732522942-268
6.5E-05	2.975200647-269
6.6E-05	-1.273159149-267
6.7E-05	1.689531940-267
6.8E-05	2.296343162-267
6.9E-05	-1.962759387-267
7.E-05	-1.89193569-266
7.1E-05	-6.771621381-266
7.2E-05	5.37893382-265
7.3E-05	1.401974290-265
7.4E-05	-7.593893795-264
7.5E-05	1.099661867-263
7.6E-05	6.973269453-263
7.7E-05	-2.258842960-262
7.8E-05	-4.032582584-262
7.9E-05	2.869642903-261
8.E-05	1.118928805-263
8.1E-05	-2.763904729-260
8.2E-05	3.720469297-260
8.3E-05	2.0301964-259
8.4E-05	-6.041123580-259
8.5E-05	-9.593595716-259
8.6E-05	6.430837217-258
8.7E-05	-7.424074663-259
8.8E-05	-5.117916340-257
8.9E-05	7.670562622-257
9.E-05	2.893400352-256
9.1E-05	-9.960392525-256
9.2E-05	-6.967077402-256
9.3E-05	8.30560343-255
9.4E-05	-7.849669717-255
9.5E-05	-4.58238523-254
9.6E-05	1.3102361-253
9.7E-05	8.246797676-254
9.8E-05	-1.041871856-252
9.9E-05	1.531667963-252
1.E-04	3.76747698-252
1.01E-04	-1.957463906-251
1.02E-04	2.358652412-251
1.03E-04	8.298057105-251
1.04E-04	-4.508858513-250
1.05E-04	7.539596611-250
1.06E-04	1.725620239-249
1.07E-04	-1.434087655-248
1.08E-04	3.524276476-248
1.09E-04	3.943975179-248
1.1E-04	-6.183183789-247
1.11E-04	1.825657794-246
1.12E-04	1.957600450-246
1.13E-04	-3.28427420-245
1.14E-04	8.362918672-245
1.15E-04	1.877782378-244
1.16E-04	-1.738265177-243
1.17E-04	2.692027769-243
1.18E-04	1.525755228-242
1.19E-04	-7.835156602-242
1.2E-04	2.106603806-242
1.21E-04	9.27240147-241
1.22E-04	-2.710082765-240
1.23E-04	-4.186119854-240
1.24E-04	4.286295263-239
1.25E-04	-5.914733662-239
1.26E-04	-3.428225575-238
1.27E-04	1.511626310-237
1.28E-04	4.466699356-239
1.29E-04	-1.64475345-236
1.3E-04	4.076108834-236
1.31E-04	6.769461922-236
1.32E-04	-6.039946518-235
1.33E-04	9.86125643-235
1.34E-04	3.532436550-234
1.35E-04	-2.259747264-233
1.36E-04	3.407310589-233
1.37E-04	1.839079729-232
1.38E-04	-1.141507257-231
1.39E-04	1.047764394-231
1.4E-04	1.43497105-230
1.41E-04	-5.855078188-230
1.42E-04	-5.754923933-230
1.43E-04	1.031199265-228
1.44E-04	-1.709543815-228
1.45E-04	-1.086845924-227
1.46E-04	4.915487529-227
1.47E-04	4.239960776-227
1.48E-04	-7.630493604-226
1.49E-04	1.03444229-225
1.5E-04	7.929142301-225
1.51E-04	-2.935505830-224
1.52E-04	-4.291374560-224
1.53E-04	4.507439686-223
1.54E-04	-3.332209777-223
1.55E-04	-4.832974214-222
1.56E-04	1.294471254-221
1.57E-04	3.302680256-221
1.58E-04	-2.093570445-220
1.59E-04	-2.195084590-222
1.6E-04	2.352614502-219
1.61E-04	-4.080459468-219
1.62E-04	-1.859551130-218
1.63E-04	7.558508278-218
1.64E-04	6.927317745-218
1.65E-04	-9.056024129-217
1.66E-04	7.863334399-217
1.67E-04	7.918563878-216
1.68E-04	-2.076731765-215
1.69E-04	-4.496184835-215
1.7E-04	2.748974133-214
1.71E-04	-1.42346899-216
1.72E-04	-2.618715916-213
1.73E-04	4.095236579-213
1.74E-04	1.802899215-212
1.75E-04	-6.531624837-212
1.76E-04	-6.426820869-212
1.77E-04	6.836631574-211
1.78E-04	-4.563033804-211
1.79E-04	-5.319280745-210
1.8E-04	1.184045517-209
1.81E-04	2.823218475-209
1.82E-04	-1.418195803-208
1.83E-04	-3.109422185-209
1.84E-04	1.223792516-207
1.85E-04	-1.500804362-207
1.86E-04	-7.823964138-207
1.87E-04	2.319744782-206
1.88E-04	2.973049559-206
1.89E-04	-2.250543301-205
1.9E-04	8.115740882-206
1.91E-04	1.632606862-204
1.92E-04	-2.876067460-204
1.93E-04	-8.480252824-204
1.94E-04	3.327352296-203
1.95E-04	1.820761684-203
1.96E-04	-2.711989120-202
1.97E-04	2.308763605-202
1.98E-04	1.666806668-201
1.99E-04	-3.887064485-201
2.E-04	-6.792626812-201
2.01E-04	3.658229200-200
2.02E-04	-1.155365739-202
2.03E-04	-2.557549858-199
2.04E-04	3.333053164-199
2.05E-04	1.330486542-198
2.06E-04	-3.992824917-198
2.07E-04	-3.909252576-198
2.08E-04	3.189238104-197
2.09E-04	-1.438726582-197
2.1E-04	-1.936158572-196
2.11E-04	3.388408163-196
2.12E-04	8.430396787-196
2.13E-04	-3.257185793-195
2.14E-04	-1.395342166-195
2.15E-04	2.262981229-194
2.16E-04	-1.901135628-194
2.17E-04	-1.199417757-193
2.18E-04	2.661867123-193
2.19E-04	4.254668964-193
2.2E-04	-2.167481601-192
2.21E-04	-1.041842685-194
2.22E-04	1.328881553-191
2.23E-04	-1.579318916-191
2.24E-04	-6.160048372-191
2.25E-04	1.675359282-190
2.26E-04	1.713481562-190
2.27E-04	-1.193523762-189
2.28E-04	3.684543611-190
2.29E-04	6.580622775-189
2.3E-04	-9.632811754-189
2.31E-04	-2.741927392-188
2.32E-04	8.646803500-188
2.33E-04	6.307625496-188
2.34E-04	-5.696803555-187
2.35E-04	2.541060424-187
2.36E-04	3.04320776-186
2.37E-04	-4.77708667-186
2.38E-04	-1.285086818-185
2.39E-04	4.268817205-185
2.4E-04	3.086218909-185
2.41E-04	-2.995004298-184
2.42E-04	1.562275595-184
2.43E-04	1.737702597-183
2.44E-04	-3.226133399-183
2.45E-04	-7.370914974-183
2.46E-04	3.216160134-182
2.47E-04	5.142110827-183
2.48E-04	-2.348820745-181
2.49E-04	3.219984198-181
2.5E-04	1.206414151-180
2.51E-04	-4.298154734-180
2.52E-04	-2.052982131-180
2.53E-04	3.56621672-179
2.54E-04	-4.266342185-179
2.55E-04	-2.016130927-178
2.56E-04	6.529238898-178
2.57E-04	4.840961326-178
2.58E-04	-5.756003778-177
2.59E-04	5.456268340-177
2.6E-04	3.511366896-176
2.61E-04	-9.590837496-176
2.62E-04	-1.167017341-175
2.63E-04	8.962114794-175
2.64E-04	-4.804692708-175
2.65E-04	-5.923953660-174
2.66E-04	1.227110963-173
2.67E-04	2.547056528-173
2.68E-04	-1.260388424-172
2.69E-04	-4.144268663-174
2.7E-04	9.114790420-172
2.71E-04	-1.246068793-171
2.72E-04	-4.740812494-171
2.73E-04	1.529136556-170
2.74E-04	1.244257396-170
2.75E-04	-1.232376758-169
2.76E-04	7.81668431-170
2.77E-04	7.445510761-169
2.78E-04	-1.508551666-168
2.79E-04	-3.104903434-168
2.8E-04	1.417921868-167
2.81E-04	2.807553103-168
2.82E-04	-9.820614309-167
2.83E-04	1.040940269-166
2.84E-04	5.191368625-166
2.85E-04	-1.320170527-165
2.86E-04	-1.780572219-165
2.87E-04	1.071022692-164
2.88E-04	-1.315256348-165
2.89E-04	-6.713573831-164
2.9E-04	8.721926911-164
2.91E-04	3.243198583-163
2.92E-04	-9.243674911-163
2.93E-04	-9.774517139-163
2.94E-04	6.875772391-162
2.95E-04	-1.661854265-162
2.96E-04	-4.058863994-161
2.97E-04	5.50335680-161
2.98E-04	1.876052240-160
2.99E-04	-5.379436549-160
3.E-04	-5.5468509-160
3.01E-04	3.825191365-159
3.02E-04	-7.291524432-160
3.03E-04	-2.198844142-158
3.04E-04	2.717244534-158
3.05E-04	1.014388146-157
3.06E-04	-2.627804363-157
3.07E-04	-3.248595706-157
3.08E-04	1.849528799-156
3.09E-04	3.218616804-158
3.1E-04	-1.064453226-155
3.11E-04	1.023247705-155
3.12E-04	5.053723342-155
3.13E-04	-1.064376900-154
3.14E-04	-1.827015245-154
3.15E-04	7.682598263-154
3.16E-04	2.971769481-154
3.17E-04	-4.532015760-153
3.18E-04	2.536332681-153
3.19E-04	2.254133518-152
3.2E-04	-3.424880225-152
3.21E-04	-9.167948275-152
3.22E-04	2.666494733-151
3.23E-04	2.578028328-151
3.24E-04	-1.652258444-150
3.25E-04	5.953712906-152
3.26E-04	8.703482233-150
3.27E-04	-7.728496852-150
3.28E-04	-3.913879726-149
3.29E-04	7.311925462-149
3.3E-04	1.426665431-148
3.31E-04	-4.954257180-148
3.32E-04	-3.299506270-148
3.33E-04	2.803307257-147
3.34E-04	-5.65782631-148
3.35E-04	-1.376331957-146
3.36E-04	1.369488371-146
3.37E-04	5.840761361-146
3.38E-04	-1.136272201-145
3.39E-04	-2.031990979-145
3.4E-04	7.166930151-145
3.41E-04	4.599878995-145
3.42E-04	-3.854756943-144
3.43E-04	6.137145786-145
3.44E-04	1.82476269-143
3.45E-04	-1.624830752-143
3.46E-04	-7.591408232-143
3.47E-04	1.31970703-142
3.48E-04	2.673873914-142
3.49E-04	-8.124651536-142
3.5E-04	-6.924634526-142
3.51E-04	4.28446898-141
3.52E-04	2.917538471-142
3.53E-04	-2.006623733-140
3.54E-04	1.216888603-140
3.55E-04	8.398096536-140
3.56E-04	-1.11176912-139
3.57E-04	-3.085420552-139
3.58E-04	7.033437802-139
3.59E-04	9.331225925-139
3.6E-04	-3.743098500-138
3.61E-04	-1.774365653-138
3.62E-04	1.768123945-137
3.63E-04	-3.237144526-138
3.64E-04	-7.539457668-137
3.65E-04	6.045704319-137
3.66E-04	2.895448104-136
3.67E-04	-4.35643185-136
3.68E-04	-9.777945283-136
3.69E-04	2.437997609-135
3.7E-04	2.693950896-135
3.71E-04	-1.184383869-134
3.72E-04	-4.344463356-135
3.73E-04	5.176774140-134
3.74E-04	-1.194248949-134
3.75E-04	-2.057420478-133
3.76E-04	1.662871957-133
3.77E-04	7.396642264-133
3.78E-04	-1.088799665-132
3.79E-04	-2.34508560-132
3.8E-04	5.647398317-132
3.81E-04	6.081294901-132
3.82E-04	-2.554536668-131
3.83E-04	-9.306581853-132
3.84E-04	1.038833957-130
3.85E-04	-2.299005843-131
3.86E-04	-3.820425925-130
3.87E-04	3.051459786-130
3.88E-04	1.254344939-129
3.89E-04	-1.866533837-129
3.9E-04	-3.516372656-129
3.91E-04	8.956345560-129
3.92E-04	7.233617192-129
3.93E-04	-3.694156525-128
3.94E-04	-1.735203199-129
3.95E-04	1.334808321-127
3.96E-04	-8.842980198-128
3.97E-04	-4.13393670-127
3.98E-04	6.397780948-127
3.99E-04	9.921678303-127
4.E-04	-3.213242729-126
4.01E-04	-9.672643113-127
4.02E-04	1.334567983-125
4.03E-04	-8.063136333-126
4.04E-04	-4.727115348-125
4.05E-04	7.426889986-125
4.06E-04	1.376017295-124
4.07E-04	-4.253451462-124
4.08E-04	-2.679173798-124
4.09E-04	2.012629639-123
4.1E-04	-2.165870180-124
4.11E-04	-8.426975712-123
4.12E-04	6.05588291-123
4.13E-04	3.190668246-122
4.14E-04	-4.300561482-122
4.15E-04	-1.092137483-121
4.16E-04	2.326607463-121
4.17E-04	3.301693731-121
4.18E-04	-1.098430229-120
4.19E-04	-8.163144583-121
4.2E-04	4.738567591-120
4.21E-04	1.1557333-120
4.22E-04	-1.906623778-119
4.23E-04	3.404914183-120
4.24E-04	7.226761451-119
4.25E-04	-4.162884917-119
4.26E-04	-2.590955319-118
4.27E-04	2.554998931-118
4.28E-04	8.783693289-118
4.29E-04	-1.272381773-117
4.3E-04	-2.801476514-117
4.31E-04	5.663704350-117
4.32E-04	8.302266966-117
4.33E-04	-2.33781553-116
4.34E-04	-2.223991926-116
4.35E-04	9.109827674-116
4.36E-04	5.019735693-116
4.37E-04	-3.384460150-115
4.38E-04	-7.24072388-116
4.39E-04	1.205778116-114
4.4E-04	-1.068919490-115
4.41E-04	-4.133579484-114
4.42E-04	1.552494234-114
4.43E-04	1.366016602-113
4.44E-04	-9.035714689-114
4.45E-04	-4.354293929-113
4.46E-04	4.179689384-113
4.47E-04	1.338155347-112
4.48E-04	-1.720865296-112
4.49E-04	-3.958600598-112
4.5E-04	6.568220421-112
4.51E-04	1.124061667-111
4.52E-04	-2.369223418-111
4.53E-04	-3.050044405-111
4.54E-04	8.162170785-111
4.55E-04	7.855033539-111
4.56E-04	-2.702776483-110
4.57E-04	-1.900638365-110
4.58E-04	8.638112561-110
4.59E-04	4.254972357-110
4.6E-04	-2.672531730-109
4.61E-04	-8.61427358-110
4.62E-04	8.024435599-109
4.63E-04	1.532048745-109
4.64E-04	-2.344638546-108
4.65E-04	-2.411664223-109
4.66E-04	6.691620539-108
4.67E-04	4.619852242-109
4.68E-04	-1.876418930-107
4.69E-04	-2.009177778-108
4.7E-04	5.218794373-107
4.71E-04	1.247600894-107
4.72E-04	-1.460454329-106
4.73E-04	-7.043146434-107
4.74E-04	4.191874148-106
4.75E-04	3.4736181-106
4.76E-04	-1.259214856-105
4.77E-04	-1.538838882-105
4.78E-04	4.011734991-105
4.79E-04	6.275410419-105
4.8E-04	-1.354563493-104
4.81E-04	-2.394789803-104
4.82E-04	4.779841383-104
4.83E-04	8.642423112-104
4.84E-04	-1.72845927-103
4.85E-04	-2.968508824-103
4.86E-04	6.292990690-103
4.87E-04	9.737498183-103
4.88E-04	-2.277907185-102
4.89E-04	-3.052721648-102
4.9E-04	8.134676927-102
4.91E-04	9.127149902-102
4.92E-04	-2.853847360-101
4.93E-04	-2.586555981-101
4.94E-04	9.815525850-101
4.95E-04	6.856337138-101
4.96E-04	-3.307125863-100
4.97E-04	-1.651692920-100
4.98E-04	1.091527634E-99
4.99E-04	3.358976327-100
5.E-04	-3.530704652E-99
5.01E-04	-4.281821139-100
5.02E-04	1.12000928E-98
5.03E-04	-6.931333981-100
5.04E-04	-3.486171542E-98
5.05E-04	8.476902531E-99
5.06E-04	1.064636913E-97
5.07E-04	-4.515739995E-98
5.08E-04	-3.186030378E-97
5.09E-04	1.940091086E-97
5.1E-04	9.320400951E-97
5.11E-04	-7.525623129E-97
5.12E-04	-2.658343281E-96
5.13E-04	2.760120793E-96
5.14E-04	7.394543389E-96
5.15E-04	-9.800416676E-96
5.16E-04	-2.024466354E-95
5.17E-04	3.389324187E-95
5.18E-04	5.580646145E-95
5.19E-04	-1.124670818E-94
5.2E-04	-1.58505778E-94
5.21E-04	3.45234832E-94
5.22E-04	4.519544552E-94
5.23E-04	-9.340140358E-94
5.24E-04	-1.119846794E-93
5.25E-04	2.205147693E-93
5.26E-04	1.403641554E-93
5.27E-04	-5.869200493E-93
5.28E-04	5.569869975E-93
5.29E-04	2.868003594E-92
5.3E-04	-3.896008146E-92
5.31E-04	-1.737435687E-91
5.32E-04	3.98404184E-92
5.33E-04	7.786364314E-91
5.34E-04	8.14542119E-91
5.35E-04	-1.714174567E-90
5.36E-04	-5.943681754E-90
5.37E-04	-4.845386773E-90
5.38E-04	1.565991104E-89
5.39E-04	5.859362441E-89
5.4E-04	4.85520562E-89
5.41E-04	-1.987516754E-88
5.42E-04	-6.397959345E-88
5.43E-04	-2.632442506E-88
5.44E-04	2.537828975E-87
5.45E-04	6.007216586E-87
5.46E-04	-1.664044482E-88
5.47E-04	-2.741920623E-86
5.48E-04	-5.263039142E-86
5.49E-04	2.006793079E-86
5.5E-04	2.792479162E-85
5.51E-04	4.650071952E-85
5.52E-04	-3.559873006E-85
5.53E-04	-2.826953594E-84
5.54E-04	-3.909918683E-84
5.55E-04	5.101817176E-84
5.56E-04	2.716048113E-83
5.57E-04	3.001438856E-83
5.58E-04	-5.952941894E-83
5.59E-04	-2.458208076E-82
5.6E-04	-2.315603664E-82
5.61E-04	6.059305161E-82
5.62E-04	2.259901059E-81
5.63E-04	1.829206236E-81
5.64E-04	-6.583736107E-81
5.65E-04	-2.057192653E-80
5.66E-04	-9.808898599E-81
5.67E-04	6.517812638E-80
5.68E-04	1.578389737E-79
5.69E-04	6.077702337E-80
5.7E-04	-5.059202062E-79
5.71E-04	-1.429307443E-78
5.72E-04	-7.412125071E-79
5.73E-04	5.490429901E-78
5.74E-04	1.315794541E-77
5.75E-04	-1.3958869E-78
5.76E-04	-4.919179425E-77
5.77E-04	-7.537348649E-77
5.78E-04	3.110553743E-79
5.79E-04	2.815461739E-76
5.8E-04	8.284370103E-76
5.81E-04	3.532067902E-76
5.82E-04	-3.779204339E-75
5.83E-04	-7.112601931E-75
5.84E-04	4.503202777E-75
5.85E-04	2.615748359E-74
5.86E-04	3.062553364E-74
5.87E-04	9.641435392E-75
5.88E-04	-1.442677995E-73
5.89E-04	-5.102513509E-73
5.9E-04	-5.570864018E-74
5.91E-04	2.307479316E-72
5.92E-04	2.712259435E-72
5.93E-04	-3.123134631E-72
5.94E-04	-8.079373559E-72
5.95E-04	-1.509765232E-71
5.96E-04	-2.521592117E-71
5.97E-04	8.825985705E-71
5.98E-04	3.326158591E-70
5.99E-04	-6.283018169E-71
6.E-04	-1.341676445E-69
6.01E-04	-6.888284397E-70
6.02E-04	2.48242933E-69
6.03E-04	3.208462168E-70
6.04E-04	2.110776466E-69
6.05E-04	4.718810193E-68
6.06E-04	4.687411965E-68
6.07E-04	-4.18621391E-67
6.08E-04	-1.493439601E-66
6.09E-04	1.334144683E-67
6.1E-04	1.88588931E-65
6.11E-04	6.373029785E-65
6.12E-04	-6.319037008E-65
6.13E-04	-1.167669309E-63
6.14E-04	-2.777400232E-63
6.15E-04	8.436955297E-63
6.16E-04	6.711943165E-62
6.17E-04	9.352195136E-62
6.18E-04	-6.545425378E-61
6.19E-04	-3.474522026E-60
6.2E-04	-2.317637038E-60
6.21E-04	4.091637678E-59
6.22E-04	1.713495619E-58
6.23E-04	2.172238677E-59
6.24E-04	-2.283591481E-57
6.25E-04	-8.303710297E-57
6.26E-04	1.632138135E-57
6.27E-04	1.179822456E-55
6.28E-04	4.043020192E-55
6.29E-04	-9.786420393E-56
6.3E-04	-5.713833209E-54
6.31E-04	-1.995551173E-53
6.32E-04	-2.373143382E-55
6.33E-04	2.580400564E-52
6.34E-04	9.892582491E-52
6.35E-04	5.125293993E-52
6.36E-04	-1.05780646E-50
6.37E-04	-4.798474719E-50
6.38E-04	-5.742792781E-50
6.39E-04	3.676181974E-49
6.4E-04	2.189509437E-48
6.41E-04	4.38347369E-48
6.42E-04	-8.698729446E-48
6.43E-04	-8.885240952E-47
6.44E-04	-2.654343095E-46
6.45E-04	-5.620086226E-47
6.46E-04	2.89632562E-45
6.47E-04	1.299920052E-44
6.48E-04	2.214866597E-44
6.49E-04	-5.409205153E-44
6.5E-04	-4.892812336E-43
6.51E-04	-1.535372243E-42
6.52E-04	-1.285893189E-42
6.53E-04	1.141556947E-41
6.54E-04	6.552068765E-41
6.55E-04	1.710235337E-40
6.56E-04	6.546191376E-41
6.57E-04	-1.547664065E-39
6.58E-04	-7.856917336E-39
6.59E-04	-2.013849897E-38
6.6E-04	-1.164920549E-38
6.61E-04	1.554002206E-37
6.62E-04	8.597798106E-37
6.63E-04	2.521546143E-36
6.64E-04	3.404021599E-36
6.65E-04	-8.93538011E-36
6.66E-04	-7.77982034E-35
6.67E-04	-2.944393152E-34
6.68E-04	-6.940781612E-34
6.69E-04	-5.901859461E-34
6.7E-04	3.757898001E-33
6.71E-04	2.471188139E-32
6.72E-04	9.022946023E-32
6.73E-04	2.296762649E-31
6.74E-04	3.406936614E-31
6.75E-04	-3.671587498E-31
6.76E-04	-5.085395343E-30
6.77E-04	-2.351990835E-29
6.78E-04	-7.880611007E-29
6.79E-04	-2.09152772E-28
6.8E-04	-4.184675322E-28
6.81E-04	-3.984640035E-28
6.82E-04	1.559599983E-27
6.83E-04	1.218169838E-26
6.84E-04	5.406291097E-26
6.85E-04	1.959138133E-25
6.86E-04	6.321402314E-25
6.87E-04	1.882521618E-24
6.88E-04	5.273414762E-24
6.89E-04	1.405731887E-23
6.9E-04	3.593763445E-23
6.91E-04	8.860485466E-23
6.92E-04	2.115707725E-22
6.93E-04	4.908819124E-22
6.94E-04	1.109629754E-21
6.95E-04	2.449144455E-21
6.96E-04	5.287990344E-21
6.97E-04	1.11865259E-20
6.98E-04	2.32179971E-20
6.99E-04	4.733713824E-20
7.E-04	9.490505738E-20
7.01E-04	1.872833019E-19
7.02E-04	3.640836362E-19
7.03E-04	6.977981853E-19
7.04E-04	1.319436249E-18
7.05E-04	2.462937819E-18
7.06E-04	4.541277888E-18
7.07E-04	8.275510031E-18
7.08E-04	1.491137255E-17
7.09E-04	2.65793462E-17
7.1E-04	4.688756138E-17
7.11E-04	8.188929237E-17
7.12E-04	1.416478311E-16
7.13E-04	2.427460072E-16
7.14E-04	4.122772042E-16
7.15E-04	6.941411301E-16
7.16E-04	1.158896825E-15
7.17E-04	1.91906355E-15
7.18E-04	3.152701492E-15
7.19E-04	5.13948181E-15
7.2E-04	8.31545565E-15
7.21E-04	1.335561305E-14
7.22E-04	2.129744017E-14
7.23E-04	3.372452083E-14
7.24E-04	5.303743666E-14
7.25E-04	8.285066909E-14
7.26E-04	1.285700393E-13
7.27E-04	1.982269337E-13
7.28E-04	3.036750746E-13
7.29E-04	4.622953458E-13
7.3E-04	6.994072352E-13
7.31E-04	1.051655572E-12
7.32E-04	1.571732977E-12
7.33E-04	2.334917212E-12
7.34E-04	3.448054694E-12
7.35E-04	5.061813826E-12
7.36E-04	7.387272161E-12
7.37E-04	1.071819756E-11
7.38E-04	1.546074302E-11
7.39E-04	2.217270367E-11
7.4E-04	3.161498709E-11
7.41E-04	4.481852267E-11
7.42E-04	6.317047778E-11
7.43E-04	8.85243391E-11
7.44E-04	1.233391313E-10
7.45E-04	1.708537346E-10
7.46E-04	2.353028651E-10
7.47E-04	3.221817024E-10
7.48E-04	4.385662705E-10
7.49E-04	5.934963451E-10
7.5E-04	7.984266788E-10
7.51E-04	1.06775048E-09
7.52E-04	1.419396089E-09
7.53E-04	1.875493364E-09
7.54E-04	2.463100144E-09
7.55E-04	3.214970935E-09
7.56E-04	4.170339463E-09
7.57E-04	5.375673727E-09
7.58E-04	6.885346538E-09
7.59E-04	8.762146419E-09
7.6E-04	1.10775334E-08
7.61E-04	1.391152237E-08
7.62E-04	1.735205419E-08
7.63E-04	2.149369319E-08
7.64E-04	2.643547088E-08
7.65E-04	3.227768217E-08
7.66E-04	3.911743487E-08
7.67E-04	4.704275936E-08
7.68E-04	5.612510618E-08
7.69E-04	6.641009931E-08
7.7E-04	7.790647491E-08
7.71E-04	9.057322207E-08
7.72E-04	1.043050567E-07
7.73E-04	1.189165E-07
7.74E-04	1.341250004E-07
7.75E-04	1.495337227E-07
7.76E-04	1.646148294E-07
7.77E-04	1.786942795E-07
7.78E-04	1.90939354E-07
7.79E-04	2.00350275E-07
7.8E-04	2.057573808E-07
7.81E-04	2.058253406E-07
7.82E-04	1.990658103E-07
7.83E-04	1.83859718E-07
7.84E-04	1.584900166E-07
7.85E-04	1.21185223E-07
7.86E-04	7.017338907E-08
7.87E-04	3.745327973E-09
7.88E-04	-7.967503751E-08
7.89E-04	-1.814563614E-07
7.9E-04	-3.026858042E-07
7.91E-04	-4.44100395E-07
7.92E-04	-6.060298373E-07
7.93E-04	-7.883573192E-07
7.94E-04	-9.905050554E-07
7.95E-04	-1.211450957E-06
7.96E-04	-1.449781909E-06
7.97E-04	-1.703787569E-06
7.98E-04	-1.971596345E-06
7.99E-04	-2.251352313E-06
8.E-04	-2.541428393E-06
8.01E-04	-2.840667227E-06
8.02E-04	-3.148637226E-06
8.03E-04	-3.46588737E-06
8.04E-04	-3.794180989E-06
8.05E-04	-4.136686322E-06
8.06E-04	-4.498100438E-06
8.07E-04	-4.884683656E-06
8.08E-04	-5.304184058E-06
8.09E-04	-5.765636331E-06
8.1E-04	-6.279026033E-06
8.11E-04	-6.854819219E-06
8.12E-04	-7.503367988E-06
8.13E-04	-8.234214168E-06
8.14E-04	-9.05532536E-06
8.15E-04	-9.972308912E-06
8.16E-04	-1.098765893E-05
8.17E-04	-1.210009815E-05
8.18E-04	-1.330407914E-05
8.19E-04	-1.458950747E-05
8.2E-04	-1.594174136E-05
8.21E-04	-1.734190914E-05
8.22E-04	-1.876756659E-05
8.23E-04	-2.019369263E-05
8.24E-04	-2.159399451E-05
8.25E-04	-2.294246497E-05
8.26E-04	-2.421510497E-05
8.27E-04	-2.539170053E-05
8.28E-04	-2.64575231E-05
8.29E-04	-2.740481269E-05
8.3E-04	-2.823390274E-05
8.31E-04	-2.895385648E-05
8.32E-04	-2.958250835E-05
8.33E-04	-3.014584064E-05
8.34E-04	-3.067667475E-05
8.35E-04	-3.121271119E-05
8.36E-04	-3.17940088E-05
8.37E-04	-3.246004828E-05
8.38E-04	-3.3246577E-05
8.39E-04	-3.418247609E-05
8.4E-04	-3.528691677E-05
8.41E-04	-3.656706988E-05
8.42E-04	-3.801660312E-05
8.43E-04	-3.961515585E-05
8.44E-04	-4.132892603E-05
8.45E-04	-4.311242893E-05
8.46E-04	-4.491137892E-05
8.47E-04	-4.666651895E-05
8.48E-04	-4.831811619E-05
8.49E-04	-4.981078488E-05
8.5E-04	-5.109826773E-05
8.51E-04	-5.214776333E-05
8.52E-04	-5.294333606E-05
8.53E-04	-5.34879641E-05
8.54E-04	-5.380392669E-05
8.55E-04	-5.393144448E-05
8.56E-04	-5.392563258E-05
8.57E-04	-5.385186588E-05
8.58E-04	-5.377973327E-05
8.59E-04	-5.377601455E-05
8.6E-04	-5.389745063E-05
8.61E-04	-5.418418984E-05
8.62E-04	-5.465455359E-05
8.63E-04	-5.530146674E-05
8.64E-04	-5.609093398E-05
8.65E-04	-5.696322213E-05
8.66E-04	-5.783733752E-05
8.67E-04	-5.86186386E-05
8.68E-04	-5.920854966E-05
8.69E-04	-5.951523646E-05
8.7E-04	-5.946476892E-05
8.71E-04	-5.901259952E-05
8.72E-04	-5.815430318E-05
8.73E-04	-5.693332022E-05
8.74E-04	-5.544366424E-05
8.75E-04	-5.382742305E-05
8.76E-04	-5.226834071E-05
8.77E-04	-5.098199233E-05
8.78E-04	-5.020124656E-05
8.79E-04	-5.015597945E-05
8.8E-04	-5.104911434E-05
8.81E-04	-5.303364749E-05
8.82E-04	-5.619393431E-05
8.83E-04	-6.053072197E-05
8.84E-04	-6.594846406E-05
8.85E-04	-7.224717504E-05
8.86E-04	-7.912449507E-05
8.87E-04	-8.619106221E-05
8.88E-04	-9.299564515E-05
8.89E-04	-9.905380246E-05
8.9E-04	-1.038785188E-04
8.91E-04	-1.070165351E-04
8.92E-04	-1.080915069E-04
8.93E-04	-1.068467258E-04
8.94E-04	-1.031768293E-04
8.95E-04	-9.714478441E-05
8.96E-04	-8.898894304E-05
8.97E-04	-7.912398541E-05
8.98E-04	-6.813089187E-05
8.99E-04	-5.672763858E-05
9.E-04	-4.572042878E-05
9.01E-04	-3.594559133E-05
9.02E-04	-2.821230652E-05
9.03E-04	-2.324738057E-05
9.04E-04	-2.16383209E-05
9.05E-04	-2.377664922E-05
9.06E-04	-2.981171959E-05
9.07E-04	-3.962526339E-05
9.08E-04	-5.282873381E-05
9.09E-04	-6.877882438E-05
9.1E-04	-8.660714549E-05
9.11E-04	-1.052645551E-04
9.12E-04	-1.235826235E-04
9.13E-04	-1.403515927E-04
9.14E-04	-1.544079448E-04
9.15E-04	-1.647200253E-04
9.16E-04	-1.704619489E-04
9.17E-04	-1.710738546E-04
9.18E-04	-1.663118034E-04
9.19E-04	-1.562852395E-04
9.2E-04	-1.414699748E-04
9.21E-04	-1.226858296E-04
9.22E-04	-1.010432993E-04
9.23E-04	-7.787457151E-05
9.24E-04	-5.46558971E-05
9.25E-04	-3.291374437E-05
9.26E-04	-1.411086429E-05
9.27E-04	4.718212002E-07
9.28E-04	9.834409699E-06
9.29E-04	1.333191548E-05
9.3E-04	1.073124749E-05
9.31E-04	2.249423638E-06
9.32E-04	-1.14454541E-05
9.33E-04	-2.928059837E-05
9.34E-04	-4.985817973E-05
9.35E-04	-7.155118828E-05
9.36E-04	-9.261938716E-05
9.37E-04	-1.113535789E-04
9.38E-04	-1.262292843E-04
9.39E-04	-1.360344162E-04
9.4E-04	-1.399610128E-04
9.41E-04	-1.376800276E-04
9.42E-04	-1.294002799E-04
9.43E-04	-1.158752908E-04
9.44E-04	-9.833375235E-05
9.45E-04	-7.836423901E-05
9.46E-04	-5.77991116E-05
9.47E-04	-3.859121035E-05
9.48E-04	-2.264517049E-05
9.49E-04	-1.161452925E-05
9.5E-04	-6.733689999E-06
9.51E-04	-8.723069003E-06
9.52E-04	-1.772888905E-05
9.53E-04	-3.325894032E-05
9.54E-04	-5.415299096E-05
9.55E-04	-7.865065585E-05
9.56E-04	-1.04542569E-04
9.57E-04	-1.293328661E-04
9.58E-04	-1.50392759E-04
9.59E-04	-1.651529767E-04
9.6E-04	-1.713474431E-04
9.61E-04	-1.672426827E-04
9.62E-04	-1.518031764E-04
9.63E-04	-1.248215291E-04
9.64E-04	-8.703760616E-05
9.65E-04	-4.018861571E-05
9.66E-04	1.306689572E-05
9.67E-04	6.930261345E-05
9.68E-04	1.244802772E-04
9.69E-04	1.741497524E-04
9.7E-04	2.137910653E-04
9.71E-04	2.392547302E-04
9.72E-04	2.471279036E-04
9.73E-04	2.349694578E-04
9.74E-04	2.01547478E-04
9.75E-04	1.471488032E-04
9.76E-04	7.379096697E-05
9.77E-04	-1.48473684E-05
9.78E-04	-1.13696472E-04
9.79E-04	-2.165590347E-04
9.8E-04	-3.163742243E-04
9.81E-04	-4.056709858E-04
9.82E-04	-4.772231506E-04
9.83E-04	-5.246720674E-04
9.84E-04	-5.429772687E-04
9.85E-04	-5.288126495E-04
9.86E-04	-4.80988009E-04
9.87E-04	-4.007228008E-04
9.88E-04	-2.916085803E-04
9.89E-04	-1.593774343E-04
9.9E-04	-1.164997342E-05
9.91E-04	1.42429406E-04
9.92E-04	2.928413177E-04
9.93E-04	4.294941961E-04
9.94E-04	5.428889753E-04
9.95E-04	6.246429098E-04
9.96E-04	6.681044817E-04
9.97E-04	6.690264357E-04
9.98E-04	6.25958739E-04
9.99E-04	5.402576933E-04
1.E-03	4.160062991E-04
1.001E-03	2.59996025E-04
1.002E-03	8.148077303E-05
1.003E-03	-1.085087169E-04
1.004E-03	-2.979983058E-04
1.005E-03	-4.747105678E-04
1.006E-03	-6.266705981E-04
1.007E-03	-7.430872372E-04
1.008E-03	-8.153308158E-04
1.009E-03	-8.3756659E-04
1.01E-03	-8.070406788E-04
1.011E-03	-7.243672032E-04
1.012E-03	-5.938069568E-04
1.013E-03	-4.231375271E-04
1.014E-03	-2.230352355E-04
1.015E-03	-6.358032969E-06
1.016E-03	2.125053438E-04
1.017E-03	4.185327455E-04
1.018E-03	5.973339092E-04
1.019E-03	7.363491065E-04
1.02E-03	8.256291653E-04
1.021E-03	8.584322419E-04
1.022E-03	8.319182007E-04
1.023E-03	7.476592913E-04
1.024E-03	6.115450219E-04
1.025E-03	4.332040181E-04
1.026E-03	2.253496946E-04
1.027E-03	3.050651616E-06
1.028E-03	-2.173557415E-04
1.029E-03	-4.1962052E-04
1.03E-03	-5.887936686E-04
1.031E-03	-7.121658203E-04
1.032E-03	-7.80170969E-04
1.033E-03	-7.872512502E-04
1.034E-03	-7.323343525E-04
1.035E-03	-6.187846291E-04
1.036E-03	-4.541178213E-04
1.037E-03	-2.496809914E-04
1.038E-03	-2.00736814E-05
1.039E-03	2.179235923E-04
1.04E-03	4.46716164E-04
1.041E-03	6.491753861E-04
1.042E-03	8.097366713E-04
1.043E-03	9.15453598E-04
1.044E-03	9.569936213E-04
1.045E-03	9.293641586E-04
1.046E-03	8.322742029E-04
1.047E-03	6.70257444E-04
1.048E-03	4.52636243E-04
1.049E-03	1.931817522E-04
1.05E-03	-9.068742628E-05
1.051E-03	-3.790803303E-04
1.052E-03	-6.509635404E-04
1.053E-03	-8.855884824E-04
1.054E-03	-1.064084992E-03
1.055E-03	-1.171090595E-03
1.056E-03	-1.196045324E-03
1.057E-03	-1.133933272E-03
1.058E-03	-9.85618333E-04
1.059E-03	-7.579608686E-04
1.06E-03	-4.636151328E-04
1.061E-03	-1.203357408E-04
1.062E-03	2.501085942E-04
1.063E-03	6.232065732E-04
1.064E-03	9.731940334E-04
1.065E-03	1.274884426E-03
1.066E-03	1.505638741E-03
1.067E-03	1.64705511E-03
1.068E-03	1.686245113E-03
1.069E-03	1.616884904E-03
1.07E-03	1.440038311E-03
1.071E-03	1.164387206E-03
1.072E-03	8.056240912E-04
1.073E-03	3.85225018E-04
1.074E-03	-7.103039597E-05
1.075E-03	-5.346763995E-04
1.076E-03	-9.763391363E-04
1.077E-03	-1.367557173E-03
1.078E-03	-1.682477589E-03
1.079E-03	-1.899436915E-03
1.08E-03	-2.002479349E-03
1.081E-03	-1.982632965E-03
1.082E-03	-1.838653285E-03
1.083E-03	-1.577191442E-03
1.084E-03	-1.212566904E-03
1.085E-03	-7.661594908E-04
1.086E-03	-2.652008999E-04
1.087E-03	2.590789854E-04
1.088E-03	7.736139047E-04
1.089E-03	1.245613645E-03
1.09E-03	1.644589073E-03
1.091E-03	1.944366021E-03
1.092E-03	2.124948862E-03
1.093E-03	2.173980675E-03
1.094E-03	2.087682815E-03
1.095E-03	1.871207066E-03
1.096E-03	1.53824088E-03
1.097E-03	1.109846406E-03
1.098E-03	6.128777833E-04
1.099E-03	7.835675021E-05
1.1E-03	-4.602265276E-04
1.101E-03	-9.689477491E-04
1.102E-03	-1.415762605E-03
1.103E-03	-1.772692907E-03
1.104E-03	-2.017574142E-03
1.105E-03	-2.135335177E-03
1.106E-03	-2.118841286E-03
1.107E-03	-1.969288569E-03
1.108E-03	-1.696197502E-03
1.109E-03	-1.317049392E-03
1.11E-03	-8.564430479E-04
1.111E-03	-3.4461439E-04
1.112E-03	1.845973886E-04
1.113E-03	6.960664864E-04
1.114E-03	1.155784872E-03
1.115E-03	1.53323532E-03
1.116E-03	1.803529268E-03
1.117E-03	1.949103768E-03
1.118E-03	1.960919054E-03
1.119E-03	1.839084657E-03
1.12E-03	1.592689119E-03
1.121E-03	1.238780988E-03
1.122E-03	8.008945707E-04
1.123E-03	3.075292568E-04
1.124E-03	-2.094984473E-04
1.125E-03	-7.170441573E-04
1.126E-03	-1.18271622E-03
1.127E-03	-1.576662042E-03
1.128E-03	-1.873180198E-03
1.129E-03	-2.052387702E-03
1.13E-03	-2.101553874E-03
1.131E-03	-2.015651691E-03
1.132E-03	-1.797566516E-03
1.133E-03	-1.458556991E-03
1.134E-03	-1.018356648E-03
1.135E-03	-5.038825545E-04
1.136E-03	5.299529886E-05
1.137E-03	6.17244906E-04
1.138E-03	1.152076383E-03
1.139E-03	1.621266026E-03
1.14E-03	1.992354237E-03
1.141E-03	2.239115003E-03
1.142E-03	2.342843104E-03
1.143E-03	2.293653119E-03
1.144E-03	2.091925235E-03
1.145E-03	1.748391935E-03
1.146E-03	1.282630393E-03
1.147E-03	7.217344259E-04
1.148E-03	9.970176872E-05
1.149E-03	-5.443122785E-04
1.15E-03	-1.169630387E-03
1.151E-03	-1.737482003E-03
1.152E-03	-2.212706645E-03
1.153E-03	-2.565174931E-03
1.154E-03	-2.772279396E-03
1.155E-03	-2.821027559E-03
1.156E-03	-2.708143166E-03
1.157E-03	-2.439396255E-03
1.158E-03	-2.029774323E-03
1.159E-03	-1.503327569E-03
1.16E-03	-8.909546075E-04
1.161E-03	-2.27371612E-04
1.162E-03	4.504247274E-04
1.163E-03	1.103885403E-03
1.164E-03	1.695213183E-03
1.165E-03	2.190879187E-03
1.166E-03	2.563718695E-03
1.167E-03	2.793243165E-03
1.168E-03	2.866379905E-03
1.169E-03	2.779059148E-03
1.17E-03	2.536495282E-03
1.171E-03	2.151714376E-03
1.172E-03	1.644673515E-03
1.173E-03	1.042653061E-03
1.174E-03	3.793852155E-04
1.175E-03	-3.081324454E-04
1.176E-03	-9.824449401E-04
1.177E-03	-1.606378816E-03
1.178E-03	-2.144046603E-03
1.179E-03	-2.563959732E-03
1.18E-03	-2.842007393E-03
1.181E-03	-2.962151721E-03
1.182E-03	-2.916700944E-03
1.183E-03	-2.708099684E-03
1.184E-03	-2.350120461E-03
1.185E-03	-1.866135431E-03
1.186E-03	-1.286424546E-03
1.187E-03	-6.470903684E-04
1.188E-03	1.105877462E-05
1.189E-03	6.461248971E-04
1.19E-03	1.219424847E-03
1.191E-03	1.697432671E-03
1.192E-03	2.052461953E-03
1.193E-03	2.264828663E-03
1.194E-03	2.325406444E-03
1.195E-03	2.235680955E-03
1.196E-03	2.006060044E-03
1.197E-03	1.655271152E-03
1.198E-03	1.210325266E-03
1.199E-03	7.043165366E-04
1.2E-03	1.725396367E-04
1.201E-03	-3.500333312E-04
1.202E-03	-8.297218908E-04
1.203E-03	-1.236133102E-03
1.204E-03	-1.545299841E-03
1.205E-03	-1.74121072E-03
1.206E-03	-1.815223971E-03
1.207E-03	-1.765974799E-03
1.208E-03	-1.600523782E-03
1.209E-03	-1.334252141E-03
1.21E-03	-9.885329325E-04
1.211E-03	-5.885669476E-04
1.212E-03	-1.626639005E-04
1.213E-03	2.590275232E-04
1.214E-03	6.474747188E-04
1.215E-03	9.773453636E-04
1.216E-03	1.227864384E-03
1.217E-03	1.383663477E-03
1.218E-03	1.436666735E-03
1.219E-03	1.386995349E-03
1.22E-03	1.241568026E-03
1.221E-03	1.012311586E-03
1.222E-03	7.155456325E-04
1.223E-03	3.711649228E-04
1.224E-03	6.133590185E-07
1.225E-03	-3.747132865E-04
1.226E-03	-7.337368764E-04
1.227E-03	-1.056460852E-03
1.228E-03	-1.326026084E-03
1.229E-03	-1.529859507E-03
1.23E-03	-1.658866592E-03
1.231E-03	-1.706984825E-03
1.232E-03	-1.672371661E-03
1.233E-03	-1.557907979E-03
1.234E-03	-1.36966003E-03
1.235E-03	-1.115751975E-03
1.236E-03	-8.071682257E-04
1.237E-03	-4.57889776E-04
1.238E-03	-8.270407018E-05
1.239E-03	3.043438829E-04
1.24E-03	6.887050234E-04
1.241E-03	1.054449094E-03
1.242E-03	1.386484148E-03
1.243E-03	1.672561601E-03
1.244E-03	1.901589526E-03
1.245E-03	2.061522041E-03
1.246E-03	2.141163069E-03
1.247E-03	2.13303984E-03
1.248E-03	2.032512958E-03
1.249E-03	1.835753379E-03
1.25E-03	1.54199134E-03
1.251E-03	1.157499027E-03
1.252E-03	6.948939261E-04
1.253E-03	1.696219956E-04
1.254E-03	-3.993346123E-04
1.255E-03	-9.858393055E-04
1.256E-03	-1.558021953E-03
1.257E-03	-2.08450892E-03
1.258E-03	-2.536913289E-03
1.259E-03	-2.88733391E-03
1.26E-03	-3.109171585E-03
1.261E-03	-3.18330727E-03
1.262E-03	-3.101146364E-03
1.263E-03	-2.861223493E-03
1.264E-03	-2.467527152E-03
1.265E-03	-1.933802807E-03
1.266E-03	-1.285909848E-03
1.267E-03	-5.56843988E-04
1.268E-03	2.181047906E-04
1.269E-03	9.994690217E-04
1.27E-03	1.741678957E-03
1.271E-03	2.398741045E-03
1.272E-03	2.931730798E-03
1.273E-03	3.309203839E-03
1.274E-03	3.504593446E-03
1.275E-03	3.499764191E-03
1.276E-03	3.29178617E-03
1.277E-03	2.893073827E-03
1.278E-03	2.325968292E-03
1.279E-03	1.621450747E-03
1.28E-03	8.223758779E-04
1.281E-03	-1.815366777E-05
1.282E-03	-8.449130169E-04
1.283E-03	-1.605917933E-03
1.284E-03	-2.251601051E-03
1.285E-03	-2.736023359E-03
1.286E-03	-3.024387854E-03
1.287E-03	-3.098813223E-03
1.288E-03	-2.956154828E-03
1.289E-03	-2.604474021E-03
1.29E-03	-2.065576873E-03
1.291E-03	-1.378529873E-03
1.292E-03	-5.957065925E-04
1.293E-03	2.254362703E-04
1.294E-03	1.025934156E-03
1.295E-03	1.745286088E-03
1.296E-03	2.325909114E-03
1.297E-03	2.721512353E-03
1.298E-03	2.900725827E-03
1.299E-03	2.845021715E-03
1.3E-03	2.54947994E-03
1.301E-03	2.028516468E-03
1.302E-03	1.31764707E-03
1.303E-03	4.669048831E-04
1.304E-03	-4.660550939E-04
1.305E-03	-1.416675919E-03
1.306E-03	-2.313759755E-03
1.307E-03	-3.086005113E-03
1.308E-03	-3.670469858E-03
1.309E-03	-4.015878945E-03
1.31E-03	-4.083417717E-03
1.311E-03	-3.851215019E-03
1.312E-03	-3.319790725E-03
1.313E-03	-2.511420256E-03
1.314E-03	-1.465141891E-03
1.315E-03	-2.352336756E-04
1.316E-03	1.106788021E-03
1.317E-03	2.474578697E-03
1.318E-03	3.77589359E-03
1.319E-03	4.920826924E-03
1.32E-03	5.825171433E-03
1.321E-03	6.413762308E-03
1.322E-03	6.627717531E-03
1.323E-03	6.431339764E-03
1.324E-03	5.814336884E-03
1.325E-03	4.792444357E-03
1.326E-03	3.410039785E-03
1.327E-03	1.740898673E-03
1.328E-03	-1.177778182E-04
1.329E-03	-2.05464459E-03
1.33E-03	-3.950264368E-03
1.331E-03	-5.681060852E-03
1.332E-03	-7.127218521E-03
1.333E-03	-8.184293926E-03
1.334E-03	-8.772147522E-03
1.335E-03	-8.839043522E-03
1.336E-03	-8.364891553E-03
1.337E-03	-7.364904841E-03
1.338E-03	-5.889702603E-03
1.339E-03	-4.020597943E-03
1.34E-03	-1.864407741E-03
1.341E-03	4.502589077E-04
1.342E-03	2.77955325E-03
1.343E-03	4.976286433E-03
1.344E-03	6.902089132E-03
1.345E-03	8.434571717E-03
1.346E-03	9.472034175E-03
1.347E-03	9.940691173E-03
1.348E-03	9.80268148E-03
1.349E-03	9.059474737E-03
1.35E-03	7.750636632E-03
1.351E-03	5.951906161E-03
1.352E-03	3.772267367E-03
1.353E-03	1.346366517E-03
1.354E-03	-1.176395689E-03
1.355E-03	-3.640571097E-03
1.356E-03	-5.890903442E-03
1.357E-03	-7.781589715E-03
1.358E-03	-9.189360139E-03
1.359E-03	-1.002368137E-02
1.36E-03	-1.023026319E-02
1.361E-03	-9.792241053E-03
1.362E-03	-8.732751458E-03
1.363E-03	-7.115359136E-03
1.364E-03	-5.038811777E-03
1.365E-03	-2.629515058E-03
1.366E-03	-3.548867807E-05
1.367E-03	2.581285153E-03
1.368E-03	5.057516031E-03
1.369E-03	7.241622153E-03
1.37E-03	9.000906693E-03
1.371E-03	1.022558685E-02
1.372E-03	1.083615548E-02
1.373E-03	1.079212867E-02
1.374E-03	1.009467108E-02
1.375E-03	8.782963381E-03
1.376E-03	6.930973241E-03
1.377E-03	4.645487225E-03
1.378E-03	2.059656516E-03
1.379E-03	-6.780594172E-04
1.38E-03	-3.412623968E-03
1.381E-03	-5.987545586E-03
1.382E-03	-8.253147907E-03
1.383E-03	-1.007935079E-02
1.384E-03	-1.136479498E-02
1.385E-03	-1.203839731E-02
1.386E-03	-1.206019099E-02
1.387E-03	-1.142608797E-02
1.388E-03	-1.017047214E-02
1.389E-03	-8.361279607E-03
1.39E-03	-6.092778216E-03
1.391E-03	-3.482027213E-03
1.392E-03	-6.652534458E-04
1.393E-03	2.211154894E-03
1.394E-03	5.001076955E-03
1.395E-03	7.564374045E-03
1.396E-03	9.770857827E-03
1.397E-03	1.150852953E-02
1.398E-03	1.269298672E-02
1.399E-03	1.327041037E-02
1.4E-03	1.321536842E-02
1.401E-03	1.253116186E-02
1.402E-03	1.125309888E-02
1.403E-03	9.447343658E-03
1.404E-03	7.203634966E-03
1.405E-03	4.628652282E-03
1.406E-03	1.84305041E-03
1.407E-03	-1.02309617E-03
1.408E-03	-3.839010777E-03
1.409E-03	-6.480545441E-03
1.41E-03	-8.83275341E-03
1.411E-03	-1.079291655E-02
1.412E-03	-1.227785506E-02
1.413E-03	-1.322999879E-02
1.414E-03	-1.361660148E-02
1.415E-03	-1.342634384E-02
1.416E-03	-1.267008534E-02
1.417E-03	-1.138367904E-02
1.418E-03	-9.626430725E-03
1.419E-03	-7.475656696E-03
1.42E-03	-5.022622512E-03
1.421E-03	-2.37010547E-03
1.422E-03	3.722903879E-04
1.423E-03	3.094367818E-03
1.424E-03	5.688686997E-03
1.425E-03	8.051608529E-03
1.426E-03	1.008732051E-02
1.427E-03	1.17153281E-02
1.428E-03	1.287536115E-02
1.429E-03	1.352659915E-02
1.43E-03	1.364561303E-02
1.431E-03	1.322750519E-02
1.432E-03	1.228847105E-02
1.433E-03	1.086595202E-02
1.434E-03	9.016399953E-03
1.435E-03	6.812671443E-03
1.436E-03	4.340926832E-03
1.437E-03	1.69627448E-03
1.438E-03	-1.02115675E-03
1.439E-03	-3.707864422E-03
1.44E-03	-6.258176425E-03
1.441E-03	-8.568517662E-03
1.442E-03	-1.054453828E-02
1.443E-03	-1.210696429E-02
1.444E-03	-1.319348845E-02
1.445E-03	-1.375856918E-02
1.446E-03	-1.377449518E-02
1.447E-03	-1.323437817E-02
1.448E-03	-1.215502155E-02
1.449E-03	-1.057765022E-02
1.45E-03	-8.56602545E-03
1.451E-03	-6.202648305E-03
1.452E-03	-3.584339676E-03
1.453E-03	-8.18467666E-04
1.454E-03	1.979905288E-03
1.455E-03	4.69110409E-03
1.456E-03	7.195719404E-03
1.457E-03	9.381625572E-03
1.458E-03	1.115144349E-02
1.459E-03	1.242779373E-02
1.46E-03	1.315538273E-02
1.461E-03	1.330201619E-02
1.462E-03	1.286102126E-02
1.463E-03	1.185420782E-02
1.464E-03	1.033218861E-02
1.465E-03	8.371170496E-03
1.466E-03	6.068327906E-03
1.467E-03	3.536908267E-03
1.468E-03	9.001325339E-04
1.469E-03	-1.715778466E-03
1.47E-03	-4.187320224E-03
1.471E-03	-6.398152444E-03
1.472E-03	-8.244887746E-03
1.473E-03	-9.644500972E-03
1.474E-03	-1.05397043E-02
1.475E-03	-1.090002713E-02
1.476E-03	-1.072112074E-02
1.477E-03	-1.00251899E-02
1.478E-03	-8.861184307E-03
1.479E-03	-7.301935363E-03
1.48E-03	-5.438982292E-03
1.481E-03	-3.377834757E-03
1.482E-03	-1.23339811E-03
1.483E-03	8.768952504E-04
1.484E-03	2.841477376E-03
1.485E-03	4.560715892E-03
1.486E-03	5.949985074E-03
1.487E-03	6.943348262E-03
1.488E-03	7.499019409E-03
1.489E-03	7.602672939E-03
1.49E-03	7.266244418E-03
1.491E-03	6.525406388E-03
1.492E-03	5.438241222E-03
1.493E-03	4.082257256E-03
1.494E-03	2.547506762E-03
1.495E-03	9.29582918E-04
1.496E-03	-6.737769968E-04
1.497E-03	-2.165569973E-03
1.498E-03	-3.456333532E-03
1.499E-03	-4.47243241E-03
1.5E-03	-5.160260859E-03
1.501E-03	-5.48657502E-03
1.502E-03	-5.439316078E-03
1.503E-03	-5.029235228E-03
1.504E-03	-4.288933438E-03
1.505E-03	-3.26939834E-03
1.506E-03	-2.037469017E-03
1.507E-03	-6.740058546E-04
1.508E-03	7.312545817E-04
1.509E-03	2.088259115E-03
1.51E-03	3.313250604E-03
1.511E-03	4.330810877E-03
1.512E-03	5.075542293E-03
1.513E-03	5.497274474E-03
1.514E-03	5.567006798E-03
1.515E-03	5.278955659E-03
1.516E-03	4.649394937E-03
1.517E-03	3.715655703E-03
1.518E-03	2.534659681E-03
1.519E-03	1.178319172E-03
1.52E-03	-2.72333626E-04
1.521E-03	-1.730200004E-03
1.522E-03	-3.104128921E-03
1.523E-03	-4.305596483E-03
1.524E-03	-5.259090421E-03
1.525E-03	-5.908289532E-03
1.526E-03	-6.21548321E-03
1.527E-03	-6.160879401E-03
1.528E-03	-5.745853943E-03
1.529E-03	-4.995018836E-03
1.53E-03	-3.952905659E-03
1.531E-03	-2.67959994E-03
1.532E-03	-1.249249942E-03
1.533E-03	2.53016412E-04
1.534E-03	1.739655253E-03
1.535E-03	3.128870338E-03
1.536E-03	4.345902061E-03
1.537E-03	5.322251752E-03
1.538E-03	6.001075642E-03
1.539E-03	6.345668165E-03
1.54E-03	6.341405309E-03
1.541E-03	5.991343884E-03
1.542E-03	5.314588319E-03
1.543E-03	4.349102225E-03
1.544E-03	3.150876117E-03
1.545E-03	1.787155922E-03
1.546E-03	3.317731827E-04
1.547E-03	-1.13429309E-03
1.548E-03	-2.525559002E-03
1.549E-03	-3.76228464E-03
1.55E-03	-4.778870682E-03
1.551E-03	-5.522608148E-03
1.552E-03	-5.95080098E-03
1.553E-03	-6.036454815E-03
1.554E-03	-5.77668637E-03
1.555E-03	-5.191964437E-03
1.556E-03	-4.318931121E-03
1.557E-03	-3.208377558E-03
1.558E-03	-1.92746112E-03
1.559E-03	-5.553217358E-04
1.56E-03	8.273378585E-04
1.561E-03	2.143055033E-03
1.562E-03	3.31595245E-03
1.563E-03	4.275602776E-03
1.564E-03	4.968356736E-03
1.565E-03	5.362829272E-03
1.566E-03	5.444349689E-03
1.567E-03	5.210789218E-03
1.568E-03	4.677643581E-03
1.569E-03	3.882092685E-03
1.57E-03	2.87674313E-03
1.571E-03	1.721041192E-03
1.572E-03	4.801319059E-04
1.573E-03	-7.746119793E-04
1.574E-03	-1.972245551E-03
1.575E-03	-3.050370604E-03
1.576E-03	-3.954994823E-03
1.577E-03	-4.637170636E-03
1.578E-03	-5.057625358E-03
1.579E-03	-5.195930973E-03
1.58E-03	-5.051221984E-03
1.581E-03	-4.634424135E-03
1.582E-03	-3.964797085E-03
1.583E-03	-3.074332388E-03
1.584E-03	-2.009526646E-03
1.585E-03	-8.256229074E-04
1.586E-03	4.183732643E-04
1.587E-03	1.659208726E-03
1.588E-03	2.830962508E-03
1.589E-03	3.872981511E-03
1.59E-03	4.73568797E-03
1.591E-03	5.378145209E-03
1.592E-03	5.765372246E-03
1.593E-03	5.873509373E-03
1.594E-03	5.696613363E-03
1.595E-03	5.245640885E-03
1.596E-03	4.542892211E-03
1.597E-03	3.620577222E-03
1.598E-03	2.522250487E-03
1.599E-03	1.300465516E-03
1.6E-03	1.20867012E-05
1.601E-03	-1.282901027E-03
1.602E-03	-2.52130313E-03
1.603E-03	-3.641827171E-03
1.604E-03	-4.592999993E-03
1.605E-03	-5.335505093E-03
1.606E-03	-5.838966198E-03
1.607E-03	-6.081512122E-03
1.608E-03	-6.054584253E-03
1.609E-03	-5.766329112E-03
1.61E-03	-5.239541991E-03
1.611E-03	-4.507857118E-03
1.612E-03	-3.613296951E-03
1.613E-03	-2.603236572E-03
1.614E-03	-1.526102843E-03
1.615E-03	-4.292360772E-04
1.616E-03	6.402984173E-04
1.617E-03	1.636640269E-03
1.618E-03	2.520287284E-03
1.619E-03	3.26288143E-03
1.62E-03	3.846917172E-03
1.621E-03	4.262583187E-03
1.622E-03	4.506513298E-03
1.623E-03	4.582463628E-03
1.624E-03	4.501021005E-03
1.625E-03	4.278268294E-03
1.626E-03	3.934901208E-03
1.627E-03	3.494700043E-03
1.628E-03	2.981033728E-03
1.629E-03	2.414030836E-03
1.63E-03	1.811540776E-03
1.631E-03	1.191757037E-03
1.632E-03	5.730013642E-04
1.633E-03	-2.911702795E-05
1.634E-03	-6.029754268E-04
1.635E-03	-1.139240828E-03
1.636E-03	-1.62891353E-03
1.637E-03	-2.062881191E-03
1.638E-03	-2.431815175E-03
1.639E-03	-2.725892676E-03
1.64E-03	-2.936005668E-03
1.641E-03	-3.056459048E-03
1.642E-03	-3.085753875E-03
1.643E-03	-3.023883271E-03
1.644E-03	-2.870229083E-03
1.645E-03	-2.625912222E-03
1.646E-03	-2.297450683E-03
1.647E-03	-1.896593023E-03
1.648E-03	-1.437928287E-03
1.649E-03	-9.388950802E-04
1.65E-03	-4.206453619E-04
1.651E-03	9.444327573E-05
1.652E-03	5.860429165E-04
1.653E-03	1.034883807E-03
1.654E-03	1.420491838E-03
1.655E-03	1.724027558E-03
1.656E-03	1.933802386E-03
1.657E-03	2.045980034E-03
1.658E-03	2.061044388E-03
1.659E-03	1.982981363E-03
1.66E-03	1.821868315E-03
1.661E-03	1.594068456E-03
1.662E-03	1.318841229E-03
1.663E-03	1.016327207E-03
1.664E-03	7.083754092E-04
1.665E-03	4.176454479E-04
1.666E-03	1.631592672E-04
1.667E-03	-4.269826258E-05
1.668E-03	-1.921555641E-04
1.669E-03	-2.794997487E-04
1.67E-03	-3.034770546E-04
1.671E-03	-2.715530996E-04
1.672E-03	-1.9916439E-04
1.673E-03	-1.050121719E-04
1.674E-03	-9.245216292E-06
1.675E-03	6.531606047E-05
1.676E-03	9.532958973E-05
1.677E-03	6.270489169E-05
1.678E-03	-4.307345522E-05
1.679E-03	-2.272908336E-04
1.68E-03	-4.897560716E-04
1.681E-03	-8.197348803E-04
1.682E-03	-1.193636949E-03
1.683E-03	-1.579800344E-03
1.684E-03	-1.944054576E-03
1.685E-03	-2.250192004E-03
1.686E-03	-2.459549145E-03
1.687E-03	-2.53574317E-03
1.688E-03	-2.451588693E-03
1.689E-03	-2.191468856E-03
1.69E-03	-1.750186017E-03
1.691E-03	-1.134523682E-03
1.692E-03	-3.671133648E-04
1.693E-03	5.142203004E-04
1.694E-03	1.462472604E-03
1.695E-03	2.425395108E-03
1.696E-03	3.344582349E-03
1.697E-03	4.156835858E-03
1.698E-03	4.802054241E-03
1.699E-03	5.230734773E-03
1.7E-03	5.404756808E-03
1.701E-03	5.296709951E-03
1.702E-03	4.894648058E-03
1.703E-03	4.207619833E-03
1.704E-03	3.263680777E-03
1.705E-03	2.103560848E-03
1.706E-03	7.794962386E-04
1.707E-03	-6.416890362E-04
1.708E-03	-2.081150175E-03
1.709E-03	-3.457730452E-03
1.71E-03	-4.695147109E-03
1.711E-03	-5.722490663E-03
1.712E-03	-6.475956656E-03
1.713E-03	-6.906797007E-03
1.714E-03	-6.987891185E-03
1.715E-03	-6.712028853E-03
1.716E-03	-6.088317206E-03
1.717E-03	-5.145214007E-03
1.718E-03	-3.9350098E-03
1.719E-03	-2.529210627E-03
1.72E-03	-1.007601088E-03
1.721E-03	5.46969211E-04
1.722E-03	2.047183E-03
1.723E-03	3.404416047E-03
1.724E-03	4.539470398E-03
1.725E-03	5.390391481E-03
1.726E-03	5.912254032E-03
1.727E-03	6.077783574E-03
1.728E-03	5.884278633E-03
1.729E-03	5.357584689E-03
1.73E-03	4.545423415E-03
1.731E-03	3.508611645E-03
1.732E-03	2.320593672E-03
1.733E-03	1.069152358E-03
1.734E-03	-1.516576354E-04
1.735E-03	-1.255683882E-03
1.736E-03	-2.171383099E-03
1.737E-03	-2.840409535E-03
1.738E-03	-3.220151999E-03
1.739E-03	-3.292671062E-03
1.74E-03	-3.068335034E-03
1.741E-03	-2.579401412E-03
1.742E-03	-1.874377836E-03
1.743E-03	-1.01987168E-03
1.744E-03	-9.9870396E-05
1.745E-03	7.962191784E-04
1.746E-03	1.586964935E-03
1.747E-03	2.201163361E-03
1.748E-03	2.575501324E-03
1.749E-03	2.66184883E-03
1.75E-03	2.440383025E-03
1.751E-03	1.922465382E-03
1.752E-03	1.142512971E-03
1.753E-03	1.537818622E-04
1.754E-03	-9.686260692E-04
1.755E-03	-2.131079798E-03
1.756E-03	-3.235260241E-03
1.757E-03	-4.18842265E-03
1.758E-03	-4.903273254E-03
1.759E-03	-5.300763109E-03
1.76E-03	-5.324153291E-03
1.761E-03	-4.950329136E-03
1.762E-03	-4.185726892E-03
1.763E-03	-3.058480114E-03
1.764E-03	-1.622133383E-03
1.765E-03	3.77700402E-05
1.766E-03	1.811532791E-03
1.767E-03	3.5823159E-03
1.768E-03	5.233804698E-03
1.769E-03	6.649341305E-03
1.77E-03	7.719305408E-03
1.771E-03	8.357131619E-03
1.772E-03	8.506539238E-03
1.773E-03	8.136922606E-03
1.774E-03	7.244150806E-03
1.775E-03	5.861855953E-03
1.776E-03	4.064743102E-03
1.777E-03	1.954367256E-03
1.778E-03	-3.548267648E-04
1.779E-03	-2.734371988E-03
1.78E-03	-5.039477821E-03
1.781E-03	-7.122884127E-03
1.782E-03	-8.854332931E-03
1.783E-03	-1.012620721E-02
1.784E-03	-1.085110798E-02
1.785E-03	-1.096948641E-02
1.786E-03	-1.046274051E-02
1.787E-03	-9.352878538E-03
1.788E-03	-7.691611171E-03
1.789E-03	-5.558997854E-03
1.79E-03	-3.071042355E-03
1.791E-03	-3.742551791E-04
1.792E-03	2.376307144E-03
1.793E-03	5.032405648E-03
1.794E-03	7.450941939E-03
1.795E-03	9.494013564E-03
1.796E-03	1.104381241E-02
1.797E-03	1.201711339E-02
1.798E-03	1.236454537E-02
1.799E-03	1.206614979E-02
1.8E-03	1.113745959E-02
1.801E-03	9.635441947E-03
1.802E-03	7.648806074E-03
1.803E-03	5.282638497E-03
1.804E-03	2.656374974E-03
1.805E-03	-9.108552948E-05
1.806E-03	-2.809969904E-03
1.807E-03	-5.360016982E-03
1.808E-03	-7.62056896E-03
1.809E-03	-9.486039606E-03
1.81E-03	-1.086606082E-02
1.811E-03	-1.169774636E-02
1.812E-03	-1.195313152E-02
1.813E-03	-1.163234342E-02
1.814E-03	-1.075766297E-02
1.815E-03	-9.37930657E-03
1.816E-03	-7.578355714E-03
1.817E-03	-5.453819839E-03
1.818E-03	-3.108314166E-03
1.819E-03	-6.497894344E-04
1.82E-03	1.802157621E-03
1.821E-03	4.125830193E-03
1.822E-03	6.21522805E-03
1.823E-03	7.983680175E-03
1.824E-03	9.35578994E-03
1.825E-03	1.026916701E-02
1.826E-03	1.068684269E-02
1.827E-03	1.060035049E-02
1.828E-03	1.002041297E-02
1.829E-03	8.974112414E-03
1.83E-03	7.513177173E-03
1.831E-03	5.714725383E-03
1.832E-03	3.66749354E-03
1.833E-03	1.462159592E-03
1.834E-03	-8.033497386E-04
1.835E-03	-3.020167235E-03
1.836E-03	-5.080603388E-03
1.837E-03	-6.892403302E-03
1.838E-03	-8.378240106E-03
1.839E-03	-9.469820365E-03
1.84E-03	-1.011353778E-02
1.841E-03	-1.028072487E-02
1.842E-03	-9.965519404E-03
1.843E-03	-9.175999195E-03
1.844E-03	-7.936836754E-03
1.845E-03	-6.299787785E-03
1.846E-03	-4.341905713E-03
1.847E-03	-2.151256585E-03
1.848E-03	1.794833655E-04
1.849E-03	2.546633192E-03
1.85E-03	4.834513704E-03
1.851E-03	6.928099943E-03
1.852E-03	8.724211668E-03
1.853E-03	1.013106826E-02
1.854E-03	1.10680285E-02
1.855E-03	1.147568585E-02
1.856E-03	1.132536595E-02
1.857E-03	1.06159948E-02
1.858E-03	9.367464992E-03
1.859E-03	7.624327788E-03
1.86E-03	5.46297735E-03
1.861E-03	2.986808095E-03
1.862E-03	3.129280889E-04
1.863E-03	-2.433570591E-03
1.864E-03	-5.117820994E-03
1.865E-03	-7.600318226E-03
1.866E-03	-9.750539264E-03
1.867E-03	-1.145548123E-02
1.868E-03	-1.261969284E-02
1.869E-03	-1.316855096E-02
1.87E-03	-1.305883355E-02
1.871E-03	-1.228550188E-02
1.872E-03	-1.08785177E-02
1.873E-03	-8.898186338E-03
1.874E-03	-6.435834359E-03
1.875E-03	-3.613492016E-03
1.876E-03	-5.75392813E-04
1.877E-03	2.524073666E-03
1.878E-03	5.52759462E-03
1.879E-03	8.278881817E-03
1.88E-03	1.063106217E-02
1.881E-03	1.245948731E-02
1.882E-03	1.367050275E-02
1.883E-03	1.420279836E-02
1.884E-03	1.402784804E-02
1.885E-03	1.315387082E-02
1.886E-03	1.162784338E-02
1.887E-03	9.530219214E-03
1.888E-03	6.967098306E-03
1.889E-03	4.066553575E-03
1.89E-03	9.758514177E-04
1.891E-03	-2.147831817E-03
1.892E-03	-5.150803601E-03
1.893E-03	-7.890822494E-03
1.894E-03	-1.023862595E-02
1.895E-03	-1.208226459E-02
1.896E-03	-1.333747313E-02
1.897E-03	-1.395477223E-02
1.898E-03	-1.391712089E-02
1.899E-03	-1.323596362E-02
1.9E-03	-1.195329758E-02
1.901E-03	-1.01428362E-02
1.902E-03	-7.901748089E-03
1.903E-03	-5.340164561E-03
1.904E-03	-2.57932681E-03
1.905E-03	2.478603611E-04
1.906E-03	3.00674095E-03
1.907E-03	5.576211057E-03
1.908E-03	7.853573155E-03
1.909E-03	9.7498524E-03
1.91E-03	1.119114917E-02
1.911E-03	1.212832768E-02
1.912E-03	1.254100086E-02
1.913E-03	1.243151113E-02
1.914E-03	1.182113201E-02
1.915E-03	1.075363066E-02
1.916E-03	9.294946918E-03
1.917E-03	7.523150852E-03
1.918E-03	5.520181226E-03
1.919E-03	3.373759229E-03
1.92E-03	1.179012287E-03
1.921E-03	-9.712236089E-04
1.922E-03	-2.998609776E-03
1.923E-03	-4.839655862E-03
1.924E-03	-6.43886747E-03
1.925E-03	-7.749861104E-03
1.926E-03	-8.743521392E-03
1.927E-03	-9.408725084E-03
1.928E-03	-9.744230596E-03
1.929E-03	-9.755599807E-03
1.93E-03	-9.46042301E-03
1.931E-03	-8.888644396E-03
1.932E-03	-8.073403417E-03
1.933E-03	-7.045774973E-03
1.934E-03	-5.840633385E-03
1.935E-03	-4.50139732E-03
1.936E-03	-3.073833961E-03
1.937E-03	-1.598674479E-03
1.938E-03	-1.143033482E-04
1.939E-03	1.337629707E-03
1.94E-03	2.715742419E-03
1.941E-03	3.986805233E-03
1.942E-03	5.12496972E-03
1.943E-03	6.104272345E-03
1.944E-03	6.898026163E-03
1.945E-03	7.486607201E-03
1.946E-03	7.860595826E-03
1.947E-03	8.014885438E-03
1.948E-03	7.945534819E-03
1.949E-03	7.655473115E-03
1.95E-03	7.15806692E-03
1.951E-03	6.471017556E-03
1.952E-03	5.611246927E-03
1.953E-03	4.600156008E-03
1.954E-03	3.469270499E-03
1.955E-03	2.254673939E-03
1.956E-03	9.884367539E-04
1.957E-03	-2.995716745E-04
1.958E-03	-1.574684203E-03
1.959E-03	-2.798780771E-03
1.96E-03	-3.937642607E-03
1.961E-03	-4.962016899E-03
1.962E-03	-5.843198768E-03
1.963E-03	-6.554298622E-03
1.964E-03	-7.076794368E-03
1.965E-03	-7.400790578E-03
1.966E-03	-7.518031264E-03
1.967E-03	-7.420007283E-03
1.968E-03	-7.105028243E-03
1.969E-03	-6.582776115E-03
1.97E-03	-5.869602863E-03
1.971E-03	-4.983274699E-03
1.972E-03	-3.944742548E-03
1.973E-03	-2.781153669E-03
1.974E-03	-1.523811002E-03
1.975E-03	-2.057388989E-04
1.976E-03	1.136288985E-03
1.977E-03	2.460416716E-03
1.978E-03	3.724076682E-03
1.979E-03	4.888693057E-03
1.98E-03	5.918317406E-03
1.981E-03	6.776195992E-03
1.982E-03	7.42667829E-03
1.983E-03	7.840896876E-03
1.984E-03	7.999059774E-03
1.985E-03	7.888595892E-03
1.986E-03	7.503770822E-03
1.987E-03	6.848342771E-03
1.988E-03	5.936963687E-03
1.989E-03	4.794112626E-03
1.99E-03	3.454478293E-03
1.991E-03	1.965066796E-03
1.992E-03	3.837831769E-04
1.993E-03	-1.226439534E-03
1.994E-03	-2.801800615E-03
1.995E-03	-4.277352433E-03
1.996E-03	-5.587436591E-03
1.997E-03	-6.670417156E-03
1.998E-03	-7.474295846E-03
1.999E-03	-7.959907824E-03
[truncated: 1,001 more rows]
