# Supplementary material for: Study on monitoring broken rails of heavy haul railway based on ultrasonic guided wave
Source: Sci Rep. 2024 Apr 15;14:8667. doi: 10.1038/s41598-024-59328-5 (PMC11385469; doi:10.1038/s41598-024-59328-5)
Supplement: Supplementary file 1 — Supplementary Information. [file 41598_2024_59328_MOESM1_ESM.zip › 1-Rail75-Finite element simulation data/Node64464-1072mm-Bottom50mmCrack.csv]

TIME	UZ_2
1.E-06	4.40853591E-82
2.E-06	4.07587789E-81
3.E-06	1.74072256E-80
4.E-06	4.628443431E-80
5.E-06	7.620581376E-80
6.E-06	1.07560054E-79
7.E-06	8.699875731E-80
8.E-06	-1.339727533E-79
9.E-06	3.438708799E-78
1.E-05	-4.841320402E-78
1.1E-05	-4.198839627E-77
1.2E-05	2.435826076E-76
1.3E-05	-2.179535535E-76
1.4E-05	-2.833777611E-75
1.5E-05	1.268358785E-74
1.6E-05	-3.583991059E-75
1.7E-05	-1.521632352E-73
1.8E-05	5.096903541E-73
1.9E-05	3.381866963E-73
2.E-05	-7.017159277E-72
2.1E-05	1.557483905E-71
2.2E-05	3.874673546E-71
2.3E-05	-2.789456513E-70
2.4E-05	2.711069197E-70
2.5E-05	2.442542864E-69
2.6E-05	-8.735726191E-69
2.7E-05	-6.650302571E-69
2.8E-05	1.070773709E-67
2.9E-05	-1.513999471E-67
3.E-05	-7.951421814E-67
3.1E-05	2.997246394E-66
3.2E-05	2.474376273E-66
3.3E-05	-3.310421511E-65
3.4E-05	3.05781207E-65
3.5E-05	2.611020942E-64
3.6E-05	-6.851480336E-64
3.7E-05	-1.325212191E-63
3.8E-05	8.127136233E-63
3.9E-05	-7.238550423E-64
4.E-05	-6.886311023E-62
4.1E-05	1.12909113E-61
4.2E-05	3.920687298E-61
4.3E-05	-1.544166762E-60
4.4E-05	-6.137246771E-61
4.5E-05	1.315492164E-59
4.6E-05	-1.732718394E-59
4.7E-05	-7.191672776E-59
4.8E-05	2.556192704E-58
4.9E-05	1.120869627E-58
5.E-05	-2.134330218E-57
5.1E-05	2.713530423E-57
5.2E-05	1.16608287E-56
5.3E-05	-3.878106733E-56
5.4E-05	-2.701906743E-56
5.5E-05	3.235856116E-55
5.6E-05	-2.62234237E-55
5.7E-05	-1.942497692E-54
5.8E-05	4.342266901E-54
5.9E-05	7.940441812E-54
6.E-05	-3.856865372E-53
6.1E-05	-8.847256863E-54
6.2E-05	2.58926219E-52
6.3E-05	-2.104758919E-52
6.4E-05	-1.402762623E-51
6.5E-05	2.601052508E-51
6.6E-05	6.053735973E-51
6.7E-05	-2.044194479E-50
6.8E-05	-1.811812649E-50
6.9E-05	1.295552525E-49
7.E-05	4.046127533E-51
7.1E-05	-7.076482506E-49
7.2E-05	4.556091733E-49
7.3E-05	3.420330778E-48
7.4E-05	-4.43027371E-48
7.5E-05	-1.476757741E-47
7.6E-05	3.012569129E-47
7.7E-05	5.67903535E-47
7.8E-05	-1.728099727E-46
7.9E-05	-1.905831961E-46
8.E-05	8.901637093E-46
8.1E-05	5.223093374E-46
8.2E-05	-4.254465101E-45
8.3E-05	-8.629055803E-46
8.4E-05	1.92966954E-44
8.5E-05	-2.140007695E-45
8.6E-05	-8.453786181E-44
8.7E-05	3.333406948E-44
8.8E-05	3.623256717E-43
8.9E-05	-2.477586095E-43
9.E-05	-1.527337751E-42
9.1E-05	1.559460708E-42
9.2E-05	6.299618947E-42
9.3E-05	-9.202879765E-42
9.4E-05	-2.497179602E-41
9.5E-05	5.225851561E-41
9.6E-05	9.186572024E-41
9.7E-05	-2.861179582E-40
9.8E-05	-2.919093094E-40
9.9E-05	1.503530242E-39
1.E-04	6.373877349E-40
1.01E-04	-7.549444507E-39
1.02E-04	6.077808797E-40
1.03E-04	3.612554206E-38
1.04E-04	-1.910777729E-38
1.05E-04	-1.646051941E-37
1.06E-04	1.561416723E-37
1.07E-04	7.144800632E-37
1.08E-04	-9.72363661E-37
1.09E-04	-2.95805488E-36
1.1E-04	5.275851857E-36
1.11E-04	1.170277166E-35
1.12E-04	-2.611159202E-35
1.13E-04	-4.434247993E-35
1.14E-04	1.204564924E-34
1.15E-04	1.613455757E-34
1.16E-04	-5.242817712E-34
1.17E-04	-5.655521911E-34
1.18E-04	2.169697293E-33
1.19E-04	1.917201265E-33
1.2E-04	-8.583714993E-33
1.21E-04	-6.31792772E-33
1.22E-04	3.2592596E-32
1.23E-04	2.038074376E-32
1.24E-04	-1.19126696E-31
1.25E-04	-6.494928213E-32
1.26E-04	4.199764182E-31
1.27E-04	2.066471267E-31
1.28E-04	-1.429697806E-30
1.29E-04	-6.625934643E-31
1.3E-04	4.700650722E-30
1.31E-04	2.149850836E-30
1.32E-04	-1.491935247E-29
1.33E-04	-7.030963799E-30
1.34E-04	4.567300618E-29
1.35E-04	2.292944495E-29
1.36E-04	-1.347707054E-28
1.37E-04	-7.359202493E-29
1.38E-04	3.832817438E-28
1.39E-04	2.299045361E-28
1.4E-04	-1.051104632E-27
1.41E-04	-6.942971529E-28
1.42E-04	2.779593966E-27
1.43E-04	2.012733971E-27
1.44E-04	-7.057833452E-27
1.45E-04	-5.377719008E-27
1.46E-04	1.705920748E-26
1.47E-04	9.240998404E-27
1.48E-04	-4.581180173E-26
1.49E-04	4.893178703E-26
1.5E-04	3.589164846E-25
1.51E-04	-6.300637816E-25
1.52E-04	-5.988898425E-24
1.53E-04	-4.665477652E-24
1.54E-04	7.203269399E-23
1.55E-04	2.689419534E-22
1.56E-04	-2.004214937E-22
1.57E-04	-4.306053995E-21
1.58E-04	-1.118416261E-20
1.59E-04	1.955531319E-20
1.6E-04	2.126528178E-19
1.61E-04	5.110987014E-19
1.62E-04	-7.667266767E-19
1.63E-04	-9.164528061E-18
1.64E-04	-2.672335541E-17
1.65E-04	-1.547086436E-19
1.66E-04	3.069419385E-16
1.67E-04	1.310691847E-15
1.68E-04	2.349055868E-15
1.69E-04	-3.635518368E-15
1.7E-04	-4.176520869E-14
1.71E-04	-1.602293931E-13
1.72E-04	-3.529819397E-13
1.73E-04	-1.543286721E-13
1.74E-04	2.698791006E-12
1.75E-04	1.575760635E-11
1.76E-04	5.962232803E-11
1.77E-04	1.832485828E-10
1.78E-04	4.915507808E-10
1.79E-04	1.192126603E-09
1.8E-04	2.671066194E-09
1.81E-04	5.612179118E-09
1.82E-04	1.1178598E-08
1.83E-04	2.127815741E-08
1.84E-04	3.893150993E-08
1.85E-04	6.875423902E-08
1.86E-04	1.17554409E-07
1.87E-04	1.950383089E-07
1.88E-04	3.146055851E-07
1.89E-04	4.941859459E-07
1.9E-04	7.570085975E-07
1.91E-04	1.132109535E-06
1.92E-04	1.65430927E-06
1.93E-04	2.363377857E-06
1.94E-04	3.302141032E-06
1.95E-04	4.513301548E-06
1.96E-04	6.034689978E-06
1.97E-04	7.892581323E-06
1.98E-04	1.009282178E-05
1.99E-04	1.260996117E-05
2.E-04	1.537523414E-05
2.01E-04	1.826464611E-05
2.02E-04	2.108833367E-05
2.03E-04	2.35821525E-05
2.04E-04	2.540287624E-05
2.05E-04	2.612963407E-05
2.06E-04	2.527512443E-05
2.07E-04	2.230914786E-05
2.08E-04	1.669418866E-05
2.09E-04	7.930584777E-06
2.1E-04	-4.390476928E-06
2.11E-04	-2.05257869E-05
2.12E-04	-4.051157868E-05
2.13E-04	-6.409495711E-05
2.14E-04	-9.067912228E-05
2.15E-04	-1.192946234E-04
2.16E-04	-1.485993527E-04
2.17E-04	-1.769040312E-04
2.18E-04	-2.022268E-04
2.19E-04	-2.223916363E-04
2.2E-04	-2.351807382E-04
2.21E-04	-2.385269091E-04
2.22E-04	-2.307129318E-04
2.23E-04	-2.105558135E-04
2.24E-04	-1.775810763E-04
2.25E-04	-1.321936356E-04
2.26E-04	-7.581495419E-05
2.27E-04	-1.09280056E-05
2.28E-04	5.899883736E-05
2.29E-04	1.296764896E-04
2.3E-04	1.962021938E-04
2.31E-04	2.533173617E-04
2.32E-04	2.957645124E-04
2.33E-04	3.1874026E-04
2.34E-04	3.183526376E-04
2.35E-04	2.919886259E-04
2.36E-04	2.385916751E-04
2.37E-04	1.589031436E-04
2.38E-04	5.564971715E-05
2.39E-04	-6.643163266E-05
2.4E-04	-2.007972188E-04
2.41E-04	-3.394624003E-04
2.42E-04	-4.734286488E-04
2.43E-04	-5.931782083E-04
2.44E-04	-6.893105913E-04
2.45E-04	-7.53296848E-04
2.46E-04	-7.782007536E-04
2.47E-04	-7.592546115E-04
2.48E-04	-6.943186658E-04
2.49E-04	-5.84270957E-04
2.5E-04	-4.332444552E-04
2.51E-04	-2.485729619E-04
2.52E-04	-4.043423223E-05
2.53E-04	1.786988548E-04
2.54E-04	3.947446956E-04
2.55E-04	5.928891976E-04
2.56E-04	7.58647003E-04
2.57E-04	8.78952825E-04
2.58E-04	9.431313551E-04
2.59E-04	9.437474306E-04
2.6E-04	8.773714936E-04
2.61E-04	7.451320719E-04
2.62E-04	5.52851652E-04
2.63E-04	3.107586812E-04
2.64E-04	3.296676195E-05
2.65E-04	-2.632026994E-04
2.66E-04	-5.582098585E-04
2.67E-04	-8.316697214E-04
2.68E-04	-1.063859467E-03
2.69E-04	-1.237070634E-03
2.7E-04	-1.336835536E-03
2.71E-04	-1.353165439E-03
2.72E-04	-1.281605564E-03
2.73E-04	-1.123741744E-03
2.74E-04	-8.871854711E-04
2.75E-04	-5.853789259E-04
2.76E-04	-2.371790948E-04
2.77E-04	1.342490595E-04
2.78E-04	5.032659359E-04
2.79E-04	8.436372823E-04
2.8E-04	1.13004006E-03
2.81E-04	1.339640666E-03
2.82E-04	1.454118528E-03
2.83E-04	1.461531352E-03
2.84E-04	1.357265836E-03
2.85E-04	1.144316898E-03
2.86E-04	8.335088293E-04
2.87E-04	4.433733096E-04
2.88E-04	-9.958914411E-07
2.89E-04	-4.698155719E-04
2.9E-04	-9.303706068E-04
2.91E-04	-1.348785227E-03
2.92E-04	-1.692559429E-03
2.93E-04	-1.933529299E-03
2.94E-04	-2.050021239E-03
2.95E-04	-2.028025375E-03
2.96E-04	-1.862381394E-03
2.97E-04	-1.55813124E-03
2.98E-04	-1.130901341E-03
2.99E-04	-6.057940149E-04
3.E-04	-1.564574511E-05
3.01E-04	6.007250477E-04
3.02E-04	1.200767388E-03
3.03E-04	1.741261093E-03
3.04E-04	2.181531407E-03
3.05E-04	2.486212717E-03
3.06E-04	2.627754762E-03
3.07E-04	2.58884604E-03
3.08E-04	2.364240604E-03
3.09E-04	1.96138382E-03
3.1E-04	1.399896562E-03
3.11E-04	7.105209863E-04
3.12E-04	-6.609486185E-05
3.13E-04	-8.812432081E-04
3.14E-04	-1.681422578E-03
3.15E-04	-2.412650265E-03
3.16E-04	-3.024228387E-03
3.17E-04	-3.471380754E-03
3.18E-04	-3.718064926E-03
3.19E-04	-3.740469928E-03
3.2E-04	-3.529330081E-03
3.21E-04	-3.089919748E-03
3.22E-04	-2.44161451E-03
3.23E-04	-1.618355473E-03
3.24E-04	-6.677216394E-04
3.25E-04	3.533026766E-04
3.26E-04	1.383245486E-03
3.27E-04	2.358735153E-03
3.28E-04	3.216698036E-03
3.29E-04	3.899330265E-03
3.3E-04	4.359946459E-03
3.31E-04	4.565747535E-03
3.32E-04	4.49836089E-03
3.33E-04	4.155648624E-03
3.34E-04	3.553818976E-03
3.35E-04	2.726025229E-03
3.36E-04	1.718319416E-03
3.37E-04	5.874803057E-04
3.38E-04	-5.995048395E-04
3.39E-04	-1.769370538E-03
3.4E-04	-2.850482019E-03
3.41E-04	-3.778756387E-03
3.42E-04	-4.498873159E-03
3.43E-04	-4.96570197E-03
3.44E-04	-5.149242828E-03
3.45E-04	-5.038427629E-03
3.46E-04	-4.639716491E-03
3.47E-04	-3.974716839E-03
3.48E-04	-3.081270654E-03
3.49E-04	-2.01359051E-03
3.5E-04	-8.36131293E-04
3.51E-04	3.839558802E-04
3.52E-04	1.578355257E-03
3.53E-04	2.676778963E-03
3.54E-04	3.612569978E-03
3.55E-04	4.332343503E-03
3.56E-04	4.79943452E-03
3.57E-04	4.990772782E-03
3.58E-04	4.896793553E-03
3.59E-04	4.526138234E-03
3.6E-04	3.906041335E-03
3.61E-04	3.075890631E-03
3.62E-04	2.083255469E-03
3.63E-04	9.860653885E-04
3.64E-04	-1.48572334E-04
3.65E-04	-1.253953292E-03
3.66E-04	-2.271612082E-03
3.67E-04	-3.149550579E-03
3.68E-04	-3.839781166E-03
3.69E-04	-4.304868265E-03
3.7E-04	-4.525839273E-03
3.71E-04	-4.500052683E-03
3.72E-04	-4.234635028E-03
3.73E-04	-3.74761318E-03
3.74E-04	-3.072777026E-03
3.75E-04	-2.255750253E-03
3.76E-04	-1.344145801E-03
3.77E-04	-3.854918398E-04
3.78E-04	5.678949719E-04
3.79E-04	1.46133375E-03
3.8E-04	2.248727762E-03
3.81E-04	2.897028667E-03
3.82E-04	3.379848776E-03
3.83E-04	3.674698055E-03
3.84E-04	3.770974957E-03
3.85E-04	3.675185089E-03
3.86E-04	3.403653085E-03
3.87E-04	2.974855572E-03
3.88E-04	2.413444826E-03
3.89E-04	1.755718308E-03
3.9E-04	1.042895924E-03
3.91E-04	3.109530354E-04
3.92E-04	-4.076052792E-04
3.93E-04	-1.076828511E-03
3.94E-04	-1.661852319E-03
3.95E-04	-2.139749487E-03
3.96E-04	-2.498547202E-03
3.97E-04	-2.7270932E-03
3.98E-04	-2.81506154E-03
3.99E-04	-2.763558136E-03
4.E-04	-2.586906568E-03
4.01E-04	-2.301932218E-03
4.02E-04	-1.923315413E-03
4.03E-04	-1.471466312E-03
4.04E-04	-9.757554527E-04
4.05E-04	-4.645961285E-04
4.06E-04	4.155835608E-05
4.07E-04	5.235477984E-04
4.08E-04	9.577677689E-04
4.09E-04	1.324124027E-03
4.1E-04	1.614492276E-03
4.11E-04	1.826565258E-03
4.12E-04	1.954123192E-03
4.13E-04	1.991021066E-03
4.14E-04	1.941081583E-03
4.15E-04	1.815741926E-03
4.16E-04	1.624017142E-03
4.17E-04	1.372613989E-03
4.18E-04	1.07422524E-03
4.19E-04	7.470489556E-04
4.2E-04	4.057948876E-04
4.21E-04	6.065880109E-05
4.22E-04	-2.743682341E-04
4.23E-04	-5.803585335E-04
4.24E-04	-8.43256847E-04
4.25E-04	-1.05843521E-03
4.26E-04	-1.222940208E-03
4.27E-04	-1.329835967E-03
4.28E-04	-1.374279875E-03
4.29E-04	-1.359588066E-03
4.3E-04	-1.29248471E-03
4.31E-04	-1.176932772E-03
4.32E-04	-1.017488401E-03
4.33E-04	-8.242229568E-04
4.34E-04	-6.084851018E-04
4.35E-04	-3.770501587E-04
4.36E-04	-1.358474408E-04
4.37E-04	1.038156979E-04
4.38E-04	3.28737652E-04
4.39E-04	5.314147265E-04
4.4E-04	7.090499842E-04
4.41E-04	8.572192592E-04
4.42E-04	9.698658256E-04
4.43E-04	1.0442891E-03
4.44E-04	1.081418981E-03
4.45E-04	1.081956524E-03
4.46E-04	1.046393724E-03
4.47E-04	9.783672555E-04
4.48E-04	8.84045369E-04
4.49E-04	7.677365893E-04
4.5E-04	6.309141662E-04
4.51E-04	4.757696233E-04
4.52E-04	3.068696187E-04
4.53E-04	1.286038857E-04
4.54E-04	-5.649515574E-05
4.55E-04	-2.458889511E-04
4.56E-04	-4.354714646E-04
4.57E-04	-6.205550614E-04
4.58E-04	-7.962830218E-04
4.59E-04	-9.561966508E-04
4.6E-04	-1.092267688E-03
4.61E-04	-1.19709127E-03
4.62E-04	-1.264544612E-03
4.63E-04	-1.28828508E-03
4.64E-04	-1.261670149E-03
4.65E-04	-1.179605283E-03
4.66E-04	-1.039296458E-03
4.67E-04	-8.399718874E-04
4.68E-04	-5.84095916E-04
4.69E-04	-2.790435537E-04
4.7E-04	6.358878199E-05
4.71E-04	4.298461011E-04
4.72E-04	8.03481665E-04
4.73E-04	1.16504798E-03
4.74E-04	1.492625912E-03
4.75E-04	1.763771392E-03
4.76E-04	1.956902909E-03
4.77E-04	2.052737089E-03
4.78E-04	2.036798763E-03
4.79E-04	1.901280114E-03
4.8E-04	1.644501905E-03
4.81E-04	1.270056935E-03
4.82E-04	7.885452213E-04
4.83E-04	2.202901581E-04
4.84E-04	-4.049586034E-04
4.85E-04	-1.051260192E-03
4.86E-04	-1.679181969E-03
4.87E-04	-2.247409999E-03
4.88E-04	-2.715579342E-03
4.89E-04	-3.047750216E-03
4.9E-04	-3.213846256E-03
4.91E-04	-3.190362132E-03
4.92E-04	-2.963925331E-03
4.93E-04	-2.53599704E-03
4.94E-04	-1.923309171E-03
4.95E-04	-1.154144889E-03
4.96E-04	-2.660033664E-04
4.97E-04	6.938712025E-04
4.98E-04	1.669360624E-03
4.99E-04	2.599489723E-03
5.E-04	3.422605152E-03
5.01E-04	4.079783124E-03
5.02E-04	4.519869495E-03
5.03E-04	4.705290087E-03
5.04E-04	4.6142484E-03
5.05E-04	4.239370724E-03
5.06E-04	3.588127312E-03
5.07E-04	2.686363961E-03
5.08E-04	1.579382057E-03
5.09E-04	3.273709472E-04
5.1E-04	-1.000314609E-03
5.11E-04	-2.327753236E-03
5.12E-04	-3.574802082E-03
5.13E-04	-4.662936728E-03
5.14E-04	-5.521596334E-03
5.15E-04	-6.090911968E-03
5.16E-04	-6.32402767E-03
5.17E-04	-6.193539783E-03
5.18E-04	-5.697323083E-03
5.19E-04	-4.856299273E-03
5.2E-04	-3.708170989E-03
5.21E-04	-2.306937628E-03
5.22E-04	-7.26049493E-04
5.23E-04	9.454827347E-04
5.24E-04	2.613427166E-03
5.25E-04	4.184348362E-03
5.26E-04	5.566668365E-03
5.27E-04	6.676377512E-03
5.28E-04	7.446901923E-03
5.29E-04	7.832293387E-03
5.3E-04	7.803777869E-03
5.31E-04	7.351448198E-03
5.32E-04	6.492092867E-03
5.33E-04	5.270322787E-03
5.34E-04	3.749498399E-03
5.35E-04	2.004860057E-03
5.36E-04	1.24995285E-04
5.37E-04	-1.788790826E-03
5.38E-04	-3.63243254E-03
5.39E-04	-5.309168222E-03
5.4E-04	-6.731119686E-03
5.41E-04	-7.819818662E-03
5.42E-04	-8.514263757E-03
5.43E-04	-8.779034532E-03
5.44E-04	-8.602353723E-03
5.45E-04	-7.990709645E-03
5.46E-04	-6.971429681E-03
5.47E-04	-5.597812142E-03
5.48E-04	-3.944506372E-03
5.49E-04	-2.096943498E-03
5.5E-04	-1.474251101E-04
5.51E-04	1.803952249E-03
5.52E-04	3.654998458E-03
5.53E-04	5.312562186E-03
5.54E-04	6.697933043E-03
5.55E-04	7.746164063E-03
5.56E-04	8.408864513E-03
5.57E-04	8.660853292E-03
5.58E-04	8.501350368E-03
5.59E-04	7.948477573E-03
5.6E-04	7.036289947E-03
5.61E-04	5.817096837E-03
5.62E-04	4.360506734E-03
5.63E-04	2.74501612E-03
5.64E-04	1.049979743E-03
5.65E-04	-6.459494923E-04
5.66E-04	-2.265305957E-03
5.67E-04	-3.736886988E-03
5.68E-04	-5.001179426E-03
5.69E-04	-6.011201609E-03
5.7E-04	-6.732412778E-03
5.71E-04	-7.145495555E-03
5.72E-04	-7.247874551E-03
5.73E-04	-7.050520776E-03
5.74E-04	-6.574739415E-03
5.75E-04	-5.852840969E-03
5.76E-04	-4.928246353E-03
5.77E-04	-3.85080818E-03
5.78E-04	-2.671261547E-03
5.79E-04	-1.439543496E-03
5.8E-04	-2.047392691E-04
5.81E-04	9.86996753E-04
5.82E-04	2.094865204E-03
5.83E-04	3.083759773E-03
5.84E-04	3.924654289E-03
5.85E-04	4.596798434E-03
5.86E-04	5.088433703E-03
5.87E-04	5.393762007E-03
5.88E-04	5.510283273E-03
5.89E-04	5.440268532E-03
5.9E-04	5.192978252E-03
5.91E-04	4.783214716E-03
5.92E-04	4.228425827E-03
5.93E-04	3.548361874E-03
5.94E-04	2.765791824E-03
5.95E-04	1.905315733E-03
5.96E-04	9.921710934E-04
5.97E-04	5.352531033E-05
5.98E-04	-8.806931422E-04
5.99E-04	-1.78073667E-03
6.E-04	-2.620304981E-03
6.01E-04	-3.375212667E-03
6.02E-04	-4.020164848E-03
6.03E-04	-4.52978858E-03
6.04E-04	-4.882901897E-03
6.05E-04	-5.064182593E-03
6.06E-04	-5.063206335E-03
6.07E-04	-4.87536983E-03
6.08E-04	-4.504054615E-03
6.09E-04	-3.959892114E-03
6.1E-04	-3.258690173E-03
6.11E-04	-2.422650793E-03
6.12E-04	-1.483061634E-03
6.13E-04	-4.789365964E-04
6.14E-04	5.477735853E-04
6.15E-04	1.555054185E-03
6.16E-04	2.500711115E-03
6.17E-04	3.343011695E-03
6.18E-04	4.043847253E-03
6.19E-04	4.572112922E-03
6.2E-04	4.905106413E-03
6.21E-04	5.028867788E-03
6.22E-04	4.939407173E-03
6.23E-04	4.644043573E-03
6.24E-04	4.16026857E-03
6.25E-04	3.512725629E-03
6.26E-04	2.732050996E-03
6.27E-04	1.855821662E-03
6.28E-04	9.270865137E-04
6.29E-04	-1.078258945E-05
6.3E-04	-9.179068697E-04
6.31E-04	-1.757556158E-03
6.32E-04	-2.495746887E-03
6.33E-04	-3.104022169E-03
6.34E-04	-3.562074271E-03
6.35E-04	-3.857049593E-03
6.36E-04	-3.982465635E-03
6.37E-04	-3.939707403E-03
6.38E-04	-3.739201761E-03
6.39E-04	-3.398148428E-03
6.4E-04	-2.93753806E-03
6.41E-04	-2.38190799E-03
6.42E-04	-1.759768338E-03
6.43E-04	-1.10140777E-03
6.44E-04	-4.35673786E-04
6.45E-04	2.110216546E-04
6.46E-04	8.141825919E-04
6.47E-04	1.351879399E-03
6.48E-04	1.806536478E-03
6.49E-04	2.16590582E-03
6.5E-04	2.422792573E-03
6.51E-04	2.574715405E-03
6.52E-04	2.624054345E-03
6.53E-04	2.577833824E-03
6.54E-04	2.446277818E-03
6.55E-04	2.240873301E-03
6.56E-04	1.973684413E-03
6.57E-04	1.658053291E-03
6.58E-04	1.308659441E-03
6.59E-04	9.399744931E-04
6.6E-04	5.649778726E-04
6.61E-04	1.95527524E-04
6.62E-04	-1.572615173E-04
6.63E-04	-4.841121695E-04
6.64E-04	-7.784404598E-04
6.65E-04	-1.035258478E-03
6.66E-04	-1.249922884E-03
6.67E-04	-1.41899814E-03
6.68E-04	-1.541787973E-03
6.69E-04	-1.61966073E-03
6.7E-04	-1.653744721E-03
6.71E-04	-1.644325484E-03
6.72E-04	-1.592778207E-03
6.73E-04	-1.502744803E-03
6.74E-04	-1.378266215E-03
6.75E-04	-1.22182051E-03
6.76E-04	-1.035774551E-03
6.77E-04	-8.245791264E-04
6.78E-04	-5.932702136E-04
6.79E-04	-3.451099419E-04
6.8E-04	-8.378803298E-05
6.81E-04	1.83223186E-04
6.82E-04	4.470531783E-04
6.83E-04	7.018760292E-04
6.84E-04	9.428892629E-04
6.85E-04	1.161157227E-03
6.86E-04	1.345253446E-03
6.87E-04	1.487547794E-03
6.88E-04	1.584584317E-03
6.89E-04	1.632045377E-03
6.9E-04	1.624353872E-03
6.91E-04	1.559608048E-03
6.92E-04	1.440551527E-03
6.93E-04	1.270194528E-03
6.94E-04	1.051183936E-03
6.95E-04	7.910579083E-04
6.96E-04	5.035257927E-04
6.97E-04	2.01601136E-04
6.98E-04	-1.070604703E-04
6.99E-04	-4.152718238E-04
7.E-04	-7.110139212E-04
7.01E-04	-9.813464202E-04
7.02E-04	-1.21832953E-03
7.03E-04	-1.416624054E-03
7.04E-04	-1.568668641E-03
7.05E-04	-1.667712821E-03
7.06E-04	-1.713008737E-03
7.07E-04	-1.706352448E-03
7.08E-04	-1.645572758E-03
7.09E-04	-1.527260385E-03
7.1E-04	-1.354488864E-03
7.11E-04	-1.135847607E-03
7.12E-04	-8.773737316E-04
7.13E-04	-5.814352813E-04
7.14E-04	-2.541658253E-04
7.15E-04	9.176117734E-05
7.16E-04	4.434203331E-04
7.17E-04	7.914661858E-04
7.18E-04	1.125462374E-03
7.19E-04	1.430729969E-03
7.2E-04	1.693512249E-03
7.21E-04	1.905100288E-03
7.22E-04	2.057353959E-03
7.23E-04	2.138735369E-03
7.24E-04	2.139709155E-03
7.25E-04	2.059051662E-03
7.26E-04	1.900548891E-03
7.27E-04	1.666599682E-03
7.28E-04	1.360077059E-03
7.29E-04	9.904488988E-04
7.3E-04	5.73063779E-04
7.31E-04	1.233803539E-04
7.32E-04	-3.43702056E-04
7.33E-04	-8.098567429E-04
7.34E-04	-1.254074054E-03
7.35E-04	-1.658274118E-03
7.36E-04	-2.008318419E-03
7.37E-04	-2.289401879E-03
7.38E-04	-2.485476447E-03
7.39E-04	-2.584996744E-03
7.4E-04	-2.583711336E-03
7.41E-04	-2.480846455E-03
7.42E-04	-2.276598725E-03
7.43E-04	-1.975248483E-03
7.44E-04	-1.587648765E-03
7.45E-04	-1.128726129E-03
7.46E-04	-6.147813468E-04
7.47E-04	-6.478644504E-05
7.48E-04	4.982081947E-04
7.49E-04	1.049942602E-03
7.5E-04	1.568704705E-03
7.51E-04	2.034698163E-03
7.52E-04	2.427529148E-03
7.53E-04	2.727794712E-03
7.54E-04	2.921259462E-03
7.55E-04	2.999568719E-03
7.56E-04	2.958233534E-03
7.57E-04	2.797108642E-03
7.58E-04	2.522423771E-03
7.59E-04	2.145800436E-03
7.6E-04	1.68160133E-03
7.61E-04	1.146915227E-03
7.62E-04	5.630167288E-04
7.63E-04	-4.565358775E-05
7.64E-04	-6.545480261E-04
7.65E-04	-1.240642744E-03
7.66E-04	-1.781893103E-03
7.67E-04	-2.257037735E-03
7.68E-04	-2.647258301E-03
7.69E-04	-2.937776286E-03
7.7E-04	-3.11740191E-03
7.71E-04	-3.177849037E-03
7.72E-04	-3.11515612E-03
7.73E-04	-2.931065642E-03
7.74E-04	-2.631510626E-03
7.75E-04	-2.224713002E-03
7.76E-04	-1.722536268E-03
7.77E-04	-1.142817367E-03
7.78E-04	-5.083388377E-04
7.79E-04	1.563055491E-04
7.8E-04	8.257132295E-04
7.81E-04	1.472845755E-03
7.82E-04	2.070011229E-03
7.83E-04	2.591615471E-03
7.84E-04	3.015193848E-03
7.85E-04	3.320564667E-03
7.86E-04	3.49072095E-03
7.87E-04	3.514981446E-03
7.88E-04	3.390570902E-03
7.89E-04	3.12113872E-03
7.9E-04	2.715361564E-03
7.91E-04	2.187839683E-03
7.92E-04	1.560272916E-03
7.93E-04	8.601883376E-04
7.94E-04	1.178855767E-04
7.95E-04	-6.352666584E-04
7.96E-04	-1.366413363E-03
7.97E-04	-2.041859614E-03
7.98E-04	-2.630342011E-03
7.99E-04	-3.105390546E-03
8.E-04	-3.444679653E-03
8.01E-04	-3.630339901E-03
8.02E-04	-3.652648713E-03
8.03E-04	-3.51239955E-03
8.04E-04	-3.218326884E-03
8.05E-04	-2.783766021E-03
8.06E-04	-2.227324147E-03
8.07E-04	-1.575134006E-03
8.08E-04	-8.595293474E-04
8.09E-04	-1.145642617E-04
8.1E-04	6.265214055E-04
8.11E-04	1.330463227E-03
8.12E-04	1.964403307E-03
8.13E-04	2.499869659E-03
8.14E-04	2.91541082E-03
8.15E-04	3.194811087E-03
8.16E-04	3.326118517E-03
8.17E-04	3.305237438E-03
8.18E-04	3.138463654E-03
8.19E-04	2.839055767E-03
8.2E-04	2.422991098E-03
8.21E-04	1.910013713E-03
8.22E-04	1.326350297E-03
8.23E-04	7.0240954E-04
8.24E-04	6.741197876E-05
8.25E-04	-5.519223048E-04
8.26E-04	-1.128767133E-03
8.27E-04	-1.63691431E-03
8.28E-04	-2.055985614E-03
8.29E-04	-2.373376245E-03
8.3E-04	-2.580283702E-03
8.31E-04	-2.669811752E-03
8.32E-04	-2.641241728E-03
8.33E-04	-2.50263321E-03
8.34E-04	-2.266262364E-03
8.35E-04	-1.944121602E-03
8.36E-04	-1.550409604E-03
8.37E-04	-1.105159242E-03
8.38E-04	-6.311800389E-04
8.39E-04	-1.487000001E-04
8.4E-04	3.239704155E-04
8.41E-04	7.669535728E-04
8.42E-04	1.161152238E-03
8.43E-04	1.493808264E-03
8.44E-04	1.757638972E-03
8.45E-04	1.945114693E-03
8.46E-04	2.048461761E-03
8.47E-04	2.06563004E-03
8.48E-04	2.001541459E-03
8.49E-04	1.862443383E-03
8.5E-04	1.653355301E-03
8.51E-04	1.3824163E-03
8.52E-04	1.063201694E-03
8.53E-04	7.100855318E-04
8.54E-04	3.348088446E-04
8.55E-04	-4.987917743E-05
8.56E-04	-4.272483914E-04
8.57E-04	-7.811123002E-04
8.58E-04	-1.100372925E-03
8.59E-04	-1.375701058E-03
8.6E-04	-1.595235903E-03
8.61E-04	-1.748004709E-03
8.62E-04	-1.829218443E-03
8.63E-04	-1.838302267E-03
8.64E-04	-1.773982635E-03
8.65E-04	-1.635543422E-03
8.66E-04	-1.427657504E-03
8.67E-04	-1.159978038E-03
8.68E-04	-8.424735393E-04
8.69E-04	-4.851116421E-04
8.7E-04	-1.021294126E-04
8.71E-04	2.880689495E-04
8.72E-04	6.687083131E-04
8.73E-04	1.026370605E-03
8.74E-04	1.346108663E-03
8.75E-04	1.610254793E-03
8.76E-04	1.804573141E-03
8.77E-04	1.921516974E-03
8.78E-04	1.956071774E-03
8.79E-04	1.903407292E-03
8.8E-04	1.763057394E-03
8.81E-04	1.541704271E-03
8.82E-04	1.249768496E-03
8.83E-04	8.983376115E-04
8.84E-04	5.015279892E-04
8.85E-04	7.893264425E-05
8.86E-04	-3.478389178E-04
8.87E-04	-7.601738923E-04
8.88E-04	-1.141414392E-03
8.89E-04	-1.472821665E-03
8.9E-04	-1.735585761E-03
8.91E-04	-1.917111923E-03
8.92E-04	-2.011660782E-03
8.93E-04	-2.015711579E-03
8.94E-04	-1.927557831E-03
8.95E-04	-1.751490603E-03
8.96E-04	-1.498062016E-03
8.97E-04	-1.179812526E-03
8.98E-04	-8.101039427E-04
8.99E-04	-4.061679291E-04
9.E-04	1.075126372E-05
9.01E-04	4.203742874E-04
9.02E-04	8.064937278E-04
9.03E-04	1.153971027E-03
9.04E-04	1.446032743E-03
9.05E-04	1.667939207E-03
9.06E-04	1.811491894E-03
9.07E-04	1.873369305E-03
9.08E-04	1.851895286E-03
9.09E-04	1.748876658E-03
9.1E-04	1.572240795E-03
9.11E-04	1.333637678E-03
9.12E-04	1.045121737E-03
9.13E-04	7.201956984E-04
9.14E-04	3.757897034E-04
9.15E-04	3.013227767E-05
9.16E-04	-3.013995479E-04
9.17E-04	-6.071826763E-04
9.18E-04	-8.76858304E-04
9.19E-04	-1.10046849E-03
9.2E-04	-1.271056945E-03
9.21E-04	-1.3859506E-03
9.22E-04	-1.444258263E-03
9.23E-04	-1.44565988E-03
9.24E-04	-1.392904802E-03
9.25E-04	-1.292320775E-03
9.26E-04	-1.150133197E-03
9.27E-04	-9.708960493E-04
9.28E-04	-7.605593271E-04
9.29E-04	-5.281976397E-04
9.3E-04	-2.833173407E-04
9.31E-04	-3.349851855E-05
9.32E-04	2.141648654E-04
9.33E-04	4.512989644E-04
9.34E-04	6.698911773E-04
9.35E-04	8.644131281E-04
9.36E-04	1.030088479E-03
9.37E-04	1.160483839E-03
9.38E-04	1.24987737E-03
9.39E-04	1.296714481E-03
9.4E-04	1.301406761E-03
9.41E-04	1.262275107E-03
9.42E-04	1.177150288E-03
9.43E-04	1.047411351E-03
9.44E-04	8.773353555E-04
9.45E-04	6.71251644E-04
9.46E-04	4.345171233E-04
9.47E-04	1.761832552E-04
9.48E-04	-9.220288369E-05
9.49E-04	-3.602552189E-04
9.5E-04	-6.18865621E-04
9.51E-04	-8.567090591E-04
9.52E-04	-1.059957867E-03
9.53E-04	-1.217199228E-03
9.54E-04	-1.322125684E-03
9.55E-04	-1.370250269E-03
9.56E-04	-1.356874164E-03
9.57E-04	-1.280559188E-03
9.58E-04	-1.145221243E-03
9.59E-04	-9.569725517E-04
9.6E-04	-7.223316621E-04
9.61E-04	-4.511667909E-04
9.62E-04	-1.580284787E-04
9.63E-04	1.415960186E-04
9.64E-04	4.344476103E-04
9.65E-04	7.077639347E-04
9.66E-04	9.468577774E-04
9.67E-04	1.137158434E-03
9.68E-04	1.268152904E-03
9.69E-04	1.333615632E-03
9.7E-04	1.329365258E-03
9.71E-04	1.253978605E-03
9.72E-04	1.111582915E-03
9.73E-04	9.113480324E-04
9.74E-04	6.643209728E-04
9.75E-04	3.82831915E-04
9.76E-04	8.237713709E-05
9.77E-04	-2.187788979E-04
9.78E-04	-5.030961378E-04
9.79E-04	-7.562780226E-04
9.8E-04	-9.665604307E-04
9.81E-04	-1.123365735E-03
9.82E-04	-1.218230382E-03
9.83E-04	-1.246546535E-03
9.84E-04	-1.207378684E-03
9.85E-04	-1.102696651E-03
9.86E-04	-9.384027453E-04
9.87E-04	-7.251037899E-04
9.88E-04	-4.760518792E-04
9.89E-04	-2.045858442E-04
9.9E-04	7.597568623E-05
9.91E-04	3.514084766E-04
9.92E-04	6.069986551E-04
9.93E-04	8.29056269E-04
9.94E-04	1.006434224E-03
9.95E-04	1.131473763E-03
9.96E-04	1.199890164E-03
9.97E-04	1.209925231E-03
9.98E-04	1.161933383E-03
9.99E-04	1.058781823E-03
1.E-03	9.063692301E-04
1.001E-03	7.136419667E-04
1.002E-03	4.919221612E-04
1.003E-03	2.535546971E-04
1.004E-03	1.021655767E-05
1.005E-03	-2.282063226E-04
1.006E-03	-4.532883165E-04
1.007E-03	-6.568299271E-04
1.008E-03	-8.307060661E-04
1.009E-03	-9.685419965E-04
1.01E-03	-1.067239202E-03
1.011E-03	-1.126425376E-03
1.012E-03	-1.146747726E-03
1.013E-03	-1.129093942E-03
1.014E-03	-1.074934776E-03
1.015E-03	-9.865762767E-04
1.016E-03	-8.67183915E-04
1.017E-03	-7.211954602E-04
1.018E-03	-5.542805789E-04
1.019E-03	-3.716999184E-04
1.02E-03	-1.766845994E-04
1.021E-03	2.860558132E-05
1.022E-03	2.405552042E-04
1.023E-03	4.532629128E-04
1.024E-03	6.599771128E-04
1.025E-03	8.545342481E-04
1.026E-03	1.03125199E-03
1.027E-03	1.183855675E-03
1.028E-03	1.30500538E-03
1.029E-03	1.386975096E-03
1.03E-03	1.422373398E-03
1.031E-03	1.404596152E-03
1.032E-03	1.329293133E-03
1.033E-03	1.196026194E-03
1.034E-03	1.007459079E-03
1.035E-03	7.673217653E-04
1.036E-03	4.81024437E-04
1.037E-03	1.580589498E-04
1.038E-03	-1.878499882E-04
1.039E-03	-5.407707346E-04
1.04E-03	-8.839846641E-04
1.041E-03	-1.200604606E-03
1.042E-03	-1.474416892E-03
1.043E-03	-1.690620922E-03
1.044E-03	-1.836239528E-03
1.045E-03	-1.900729036E-03
1.046E-03	-1.877113438E-03
1.047E-03	-1.763510414E-03
1.048E-03	-1.56383413E-03
1.049E-03	-1.286412939E-03
1.05E-03	-9.42304233E-04
1.051E-03	-5.460222716E-04
1.052E-03	-1.16920513E-04
1.053E-03	3.221714113E-04
1.054E-03	7.476841726E-04
1.055E-03	1.136516549E-03
1.056E-03	1.466949503E-03
1.057E-03	1.720820163E-03
1.058E-03	1.884902575E-03
1.059E-03	1.95046131E-03
1.06E-03	1.913412765E-03
1.061E-03	1.776007562E-03
1.062E-03	1.547612823E-03
1.063E-03	1.243212623E-03
1.064E-03	8.811995195E-04
1.065E-03	4.822557379E-04
1.066E-03	6.916212813E-05
1.067E-03	-3.339264042E-04
1.068E-03	-7.033851915E-04
1.069E-03	-1.018202648E-03
1.07E-03	-1.261340404E-03
1.071E-03	-1.420704322E-03
1.072E-03	-1.489830319E-03
1.073E-03	-1.467807827E-03
1.074E-03	-1.358964196E-03
1.075E-03	-1.173088082E-03
1.076E-03	-9.253573336E-04
1.077E-03	-6.349881051E-04
1.078E-03	-3.233150705E-04
1.079E-03	-1.215225778E-05
1.08E-03	2.777354924E-04
1.081E-03	5.27930788E-04
1.082E-03	7.230521048E-04
1.083E-03	8.514778483E-04
1.084E-03	9.068032594E-04
1.085E-03	8.891409399E-04
1.086E-03	8.04821209E-04
1.087E-03	6.646736049E-04
1.088E-03	4.826085328E-04
1.089E-03	2.752136791E-04
1.09E-03	6.088344139E-05
1.091E-03	-1.424090837E-04
1.092E-03	-3.189500797E-04
1.093E-03	-4.556508588E-04
1.094E-03	-5.428041109E-04
1.095E-03	-5.758731333E-04
1.096E-03	-5.556818589E-04
1.097E-03	-4.863089936E-04
1.098E-03	-3.739229566E-04
1.099E-03	-2.279663378E-04
1.1E-03	-6.176350003E-05
1.101E-03	1.095937066E-04
1.102E-03	2.720848396E-04
1.103E-03	4.135463314E-04
1.104E-03	5.230610964E-04
1.105E-03	5.917612151E-04
1.106E-03	6.149969169E-04
1.107E-03	5.927213573E-04
1.108E-03	5.277980428E-04
1.109E-03	4.257787172E-04
1.11E-03	2.964439194E-04
1.111E-03	1.529541271E-04
1.112E-03	8.189858206E-06
1.113E-03	-1.269611771E-04
1.114E-03	-2.421190994E-04
1.115E-03	-3.271248223E-04
1.116E-03	-3.747840155E-04
1.117E-03	-3.828438409E-04
1.118E-03	-3.527669276E-04
1.119E-03	-2.882167006E-04
1.12E-03	-1.958708562E-04
1.121E-03	-8.610906057E-05
1.122E-03	2.92252025E-05
1.123E-03	1.395428446E-04
1.124E-03	2.351813514E-04
1.125E-03	3.059245044E-04
1.126E-03	3.422929022E-04
1.127E-03	3.384962585E-04
1.128E-03	2.930909727E-04
1.129E-03	2.07494835E-04
1.13E-03	8.577912341E-05
1.131E-03	-6.400274116E-05
1.132E-03	-2.301565845E-04
1.133E-03	-3.999192875E-04
1.134E-03	-5.608258328E-04
1.135E-03	-6.996397378E-04
1.136E-03	-8.023184198E-04
1.137E-03	-8.569338183E-04
1.138E-03	-8.562891421E-04
1.139E-03	-7.975157488E-04
1.14E-03	-6.808277237E-04
1.141E-03	-5.100904989E-04
1.142E-03	-2.939879876E-04
1.143E-03	-4.545716573E-05
1.144E-03	2.201672804E-04
1.145E-03	4.862995652E-04
1.146E-03	7.354650502E-04
1.147E-03	9.506602625E-04
1.148E-03	1.117808187E-03
1.149E-03	1.22693935E-03
1.15E-03	1.271335837E-03
1.151E-03	1.247127239E-03
1.152E-03	1.154670006E-03
1.153E-03	9.995237071E-04
1.154E-03	7.914236413E-04
1.155E-03	5.427816499E-04
1.156E-03	2.680783187E-04
1.157E-03	-1.672379734E-05
1.158E-03	-2.953654963E-04
1.159E-03	-5.522717081E-04
1.16E-03	-7.731184866E-04
1.161E-03	-9.457669233E-04
1.162E-03	-1.06162382E-03
1.163E-03	-1.116696044E-03
1.164E-03	-1.111784401E-03
1.165E-03	-1.051504952E-03
1.166E-03	-9.427376199E-04
1.167E-03	-7.941862055E-04
1.168E-03	-6.170258379E-04
1.169E-03	-4.242418896E-04
1.17E-03	-2.284277432E-04
1.171E-03	-4.071406307E-05
1.172E-03	1.290614736E-04
1.173E-03	2.732983265E-04
1.174E-03	3.878647422E-04
1.175E-03	4.712727085E-04
1.176E-03	5.23291015E-04
1.177E-03	5.4537968E-04
1.178E-03	5.41590135E-04
1.179E-03	5.178842268E-04
1.18E-03	4.805148256E-04
1.181E-03	4.349825637E-04
1.182E-03	3.860239113E-04
1.183E-03	3.378648397E-04
1.184E-03	2.937313242E-04
1.185E-03	2.553494972E-04
1.186E-03	2.235704653E-04
1.187E-03	1.985442982E-04
1.188E-03	1.783620603E-04
1.189E-03	1.591053768E-04
1.19E-03	1.374566242E-04
1.191E-03	1.117751739E-04
1.192E-03	8.01306156E-05
1.193E-03	3.950027925E-05
1.194E-03	-1.220251725E-05
1.195E-03	-7.477632491E-05
1.196E-03	-1.466440665E-04
1.197E-03	-2.255093017E-04
1.198E-03	-3.074742881E-04
1.199E-03	-3.868863704E-04
1.2E-03	-4.584431001E-04
1.201E-03	-5.187284335E-04
1.202E-03	-5.642924802E-04
1.203E-03	-5.894685882E-04
1.204E-03	-5.885024041E-04
1.205E-03	-5.591870574E-04
1.206E-03	-5.024520654E-04
1.207E-03	-4.196236869E-04
1.208E-03	-3.124965077E-04
1.209E-03	-1.853832674E-04
1.21E-03	-4.49164176E-05
1.211E-03	1.021279475E-04
1.212E-03	2.490911578E-04
1.213E-03	3.873953735E-04
1.214E-03	5.068789195E-04
1.215E-03	6.001484184E-04
1.216E-03	6.647156465E-04
1.217E-03	6.990500788E-04
1.218E-03	6.995596144E-04
1.219E-03	6.642919997E-04
1.22E-03	5.967332936E-04
1.221E-03	5.031563742E-04
1.222E-03	3.88898498E-04
1.223E-03	2.5960594E-04
1.224E-03	1.233665869E-04
1.225E-03	-1.148056314E-05
1.226E-03	-1.396047147E-04
1.227E-03	-2.573979545E-04
1.228E-03	-3.592044373E-04
1.229E-03	-4.381985828E-04
1.23E-03	-4.917725008E-04
1.231E-03	-5.225853658E-04
1.232E-03	-5.329351108E-04
1.233E-03	-5.218646245E-04
1.234E-03	-4.893653557E-04
1.235E-03	-4.392472324E-04
1.236E-03	-3.756623179E-04
1.237E-03	-3.002095409E-04
1.238E-03	-2.145890699E-04
1.239E-03	-1.232815927E-04
1.24E-03	-3.100940029E-05
1.241E-03	6.064405711E-05
1.242E-03	1.509790314E-04
1.243E-03	2.355312425E-04
1.244E-03	3.075564701E-04
1.245E-03	3.639797255E-04
1.246E-03	4.056359313E-04
1.247E-03	4.317404045E-04
1.248E-03	4.389160975E-04
1.249E-03	4.258404215E-04
1.25E-03	3.943208257E-04
1.251E-03	3.456686607E-04
1.252E-03	2.800450819E-04
1.253E-03	1.997502969E-04
1.254E-03	1.099888451E-04
1.255E-03	1.555644639E-05
1.256E-03	-8.101504332E-05
1.257E-03	-1.7674758E-04
1.258E-03	-2.655537477E-04
1.259E-03	-3.406694081E-04
1.26E-03	-3.985457719E-04
1.261E-03	-4.376476472E-04
1.262E-03	-4.549083723E-04
1.263E-03	-4.468456226E-04
1.264E-03	-4.131058528E-04
1.265E-03	-3.559789777E-04
1.266E-03	-2.779090694E-04
1.267E-03	-1.822368141E-04
1.268E-03	-7.50638415E-05
1.269E-03	3.599873354E-05
1.27E-03	1.444354322E-04
1.271E-03	2.451241073E-04
1.272E-03	3.328666528E-04
1.273E-03	4.021340334E-04
1.274E-03	4.488362945E-04
1.275E-03	4.71683285E-04
1.276E-03	4.7119522E-04
1.277E-03	4.483017727E-04
1.278E-03	4.047988173E-04
1.279E-03	3.438825676E-04
1.28E-03	2.6906629E-04
1.281E-03	1.83817051E-04
1.282E-03	9.28836757E-05
1.283E-03	2.19297151E-06
1.284E-03	-8.320363454E-05
1.285E-03	-1.596453871E-04
1.286E-03	-2.235791426E-04
1.287E-03	-2.716563391E-04
1.288E-03	-3.021011032E-04
1.289E-03	-3.147364644E-04
1.29E-03	-3.101024042E-04
1.291E-03	-2.897242787E-04
1.292E-03	-2.568568038E-04
1.293E-03	-2.157665387E-04
1.294E-03	-1.700811848E-04
1.295E-03	-1.224971023E-04
1.296E-03	-7.611278786E-05
1.297E-03	-3.481292814E-05
1.298E-03	-1.487088592E-06
1.299E-03	2.320181235E-05
1.3E-03	3.944950363E-05
1.301E-03	4.691933501E-05
1.302E-03	4.581629971E-05
1.303E-03	3.814246208E-05
1.304E-03	2.656371171E-05
1.305E-03	1.294664162E-05
1.306E-03	-7.076056153E-07
1.307E-03	-1.077503851E-05
1.308E-03	-1.325347994E-05
1.309E-03	-6.324985957E-06
1.31E-03	9.961420239E-06
1.311E-03	3.624916805E-05
1.312E-03	7.369902981E-05
1.313E-03	1.209455401E-04
1.314E-03	1.737067366E-04
1.315E-03	2.278790698E-04
1.316E-03	2.804303549E-04
1.317E-03	3.266987533E-04
1.318E-03	3.597426629E-04
1.319E-03	3.73865739E-04
1.32E-03	3.668919201E-04
1.321E-03	3.378873652E-04
1.322E-03	2.85105892E-04
1.323E-03	2.08564513E-04
1.324E-03	1.129529684E-04
1.325E-03	5.29086555E-06
1.326E-03	-1.087947363E-04
1.327E-03	-2.236856219E-04
1.328E-03	-3.308444702E-04
1.329E-03	-4.212552373E-04
1.33E-03	-4.897838206E-04
1.331E-03	-5.341755232E-04
1.332E-03	-5.515087448E-04
1.333E-03	-5.393637331E-04
1.334E-03	-4.99778362E-04
1.335E-03	-4.386234612E-04
1.336E-03	-3.608998015E-04
1.337E-03	-2.695393917E-04
1.338E-03	-1.691150505E-04
1.339E-03	-6.709603276E-05
1.34E-03	3.012736071E-05
1.341E-03	1.194006701E-04
1.342E-03	1.977529699E-04
1.343E-03	2.608885642E-04
1.344E-03	3.066202949E-04
1.345E-03	3.36652321E-04
1.346E-03	3.531093433E-04
1.347E-03	3.559017626E-04
1.348E-03	3.453151933E-04
1.349E-03	3.249592487E-04
1.35E-03	2.996186938E-04
1.351E-03	2.712910625E-04
1.352E-03	2.399246357E-04
1.353E-03	2.070359973E-04
1.354E-03	1.751705909E-04
1.355E-03	1.444408025E-04
1.356E-03	1.132791515E-04
1.357E-03	8.191599272E-05
1.358E-03	5.153902761E-05
1.359E-03	2.097757647E-05
1.36E-03	-1.233668586E-05
1.361E-03	-4.866027069E-05
1.362E-03	-8.574734908E-05
1.363E-03	-1.221607468E-04
1.364E-03	-1.587583449E-04
1.365E-03	-1.961795455E-04
1.366E-03	-2.324115762E-04
1.367E-03	-2.644053171E-04
1.368E-03	-2.905149871E-04
1.369E-03	-3.091140519E-04
1.37E-03	-3.168957204E-04
1.371E-03	-3.114568122E-04
1.372E-03	-2.93523456E-04
1.373E-03	-2.64136536E-04
1.374E-03	-2.220170418E-04
1.375E-03	-1.661042457E-04
1.376E-03	-9.897553873E-05
1.377E-03	-2.588060086E-05
1.378E-03	4.878798425E-05
1.379E-03	1.225417307E-04
1.38E-03	1.923835769E-04
1.381E-03	2.534361041E-04
1.382E-03	3.013229444E-04
1.383E-03	3.338485672E-04
1.384E-03	3.488256404E-04
1.385E-03	3.432701308E-04
1.386E-03	3.169295161E-04
1.387E-03	2.737954351E-04
1.388E-03	2.183196911E-04
1.389E-03	1.52758207E-04
1.39E-03	7.970388285E-05
1.391E-03	4.883809262E-06
1.392E-03	-6.456470449E-05
1.393E-03	-1.237825035E-04
1.394E-03	-1.704909472E-04
1.395E-03	-2.020816267E-04
1.396E-03	-2.151182109E-04
1.397E-03	-2.085637072E-04
1.398E-03	-1.847660514E-04
1.399E-03	-1.461709744E-04
1.4E-03	-9.408381465E-05
1.401E-03	-3.202884342E-05
1.402E-03	3.267542126E-05
1.403E-03	9.263565964E-05
1.404E-03	1.437524363E-04
1.405E-03	1.832495501E-04
1.406E-03	2.063160014E-04
1.407E-03	2.077832882E-04
1.408E-03	1.868123092E-04
1.409E-03	1.46819603E-04
1.41E-03	9.074980655E-05
1.411E-03	2.028534344E-05
1.412E-03	-5.965344696E-05
1.413E-03	-1.400788053E-04
1.414E-03	-2.133106651E-04
1.415E-03	-2.756792854E-04
1.416E-03	-3.236677502E-04
1.417E-03	-3.514588301E-04
1.418E-03	-3.549820115E-04
1.419E-03	-3.356339626E-04
1.42E-03	-2.970606062E-04
1.421E-03	-2.403517098E-04
1.422E-03	-1.659543009E-04
1.423E-03	-7.886345311E-05
1.424E-03	1.257046679E-05
1.425E-03	1.028353243E-04
1.426E-03	1.899795011E-04
1.427E-03	2.701430524E-04
1.428E-03	3.363955705E-04
1.429E-03	3.844146522E-04
1.43E-03	4.150114553E-04
1.431E-03	4.293381563E-04
1.432E-03	4.25728772E-04
1.433E-03	4.036557961E-04
1.434E-03	3.671598127E-04
1.435E-03	3.211410204E-04
1.436E-03	2.66773013E-04
1.437E-03	2.039681484E-04
1.438E-03	1.36456776E-04
1.439E-03	7.029113617E-05
1.44E-03	7.909144073E-06
1.441E-03	-5.224642633E-05
1.442E-03	-1.101561632E-04
1.443E-03	-1.626103564E-04
1.444E-03	-2.079825201E-04
1.445E-03	-2.482153309E-04
1.446E-03	-2.844194747E-04
1.447E-03	-3.145009766E-04
1.448E-03	-3.371967394E-04
1.449E-03	-3.547516384E-04
1.45E-03	-3.689318506E-04
1.451E-03	-3.773971756E-04
1.452E-03	-3.770664059E-04
1.453E-03	-3.686879865E-04
1.454E-03	-3.545940428E-04
1.455E-03	-3.335755819E-04
1.456E-03	-3.016623838E-04
1.457E-03	-2.570094411E-04
1.458E-03	-2.005374638E-04
1.459E-03	-1.324847605E-04
1.46E-03	-5.195334013E-05
1.461E-03	3.99448958E-05
1.462E-03	1.393799813E-04
1.463E-03	2.427467939E-04
1.464E-03	3.476854321E-04
1.465E-03	4.49934626E-04
1.466E-03	5.416192931E-04
1.467E-03	6.148982309E-04
1.468E-03	6.655304509E-04
1.469E-03	6.907985326E-04
1.47E-03	6.863783086E-04
1.471E-03	6.480828974E-04
1.472E-03	5.749654238E-04
1.473E-03	4.68910898E-04
1.474E-03	3.333142862E-04
1.475E-03	1.738486983E-04
1.476E-03	-8.254021535E-07
1.477E-03	-1.803275478E-04
1.478E-03	-3.545181045E-04
1.479E-03	-5.141675603E-04
1.48E-03	-6.499039339E-04
1.481E-03	-7.519306918E-04
1.482E-03	-8.125416138E-04
1.483E-03	-8.281684926E-04
1.484E-03	-7.979697476E-04
1.485E-03	-7.225073891E-04
1.486E-03	-6.050426129E-04
1.487E-03	-4.521021571E-04
1.488E-03	-2.723640171E-04
1.489E-03	-7.651663186E-05
1.49E-03	1.228028976E-04
1.491E-03	3.126520459E-04
1.492E-03	4.81140587E-04
1.493E-03	6.179688043E-04
1.494E-03	7.152369023E-04
1.495E-03	7.673819973E-04
1.496E-03	7.706454185E-04
1.497E-03	7.24500826E-04
1.498E-03	6.331165759E-04
1.499E-03	5.039746705E-04
1.5E-03	3.461249257E-04
1.501E-03	1.700504431E-04
1.502E-03	-1.281870248E-05
1.503E-03	-1.909699746E-04
1.504E-03	-3.529679798E-04
1.505E-03	-4.883156559E-04
1.506E-03	-5.887651935E-04
1.507E-03	-6.483464978E-04
1.508E-03	-6.637019896E-04
1.509E-03	-6.353877996E-04
1.51E-03	-5.671845881E-04
1.511E-03	-4.641058064E-04
1.512E-03	-3.327188862E-04
1.513E-03	-1.822609532E-04
1.514E-03	-2.340139697E-05
1.515E-03	1.336741227E-04
1.516E-03	2.796806349E-04
1.517E-03	4.059708136E-04
1.518E-03	5.046721208E-04
1.519E-03	5.696752736E-04
1.52E-03	5.977108793E-04
1.521E-03	5.876666022E-04
1.522E-03	5.39584637E-04
1.523E-03	4.563378752E-04
1.524E-03	3.451461094E-04
1.525E-03	2.150670279E-04
1.526E-03	7.438142466E-05
1.527E-03	-6.808032775E-05
1.528E-03	-2.018287888E-04
1.529E-03	-3.172669997E-04
1.53E-03	-4.079995882E-04
1.531E-03	-4.69804689E-04
1.532E-03	-4.991288315E-04
1.533E-03	-4.942504464E-04
1.534E-03	-4.57479195E-04
1.535E-03	-3.944090443E-04
1.536E-03	-3.106684771E-04
1.537E-03	-2.114647755E-04
1.538E-03	-1.044206827E-04
1.539E-03	6.783016092E-07
1.54E-03	9.608236075E-05
1.541E-03	1.772247182E-04
1.542E-03	2.39786195E-04
1.543E-03	2.79313411E-04
1.544E-03	2.943733247E-04
1.545E-03	2.873736165E-04
1.546E-03	2.61610797E-04
1.547E-03	2.194676694E-04
1.548E-03	1.644813414E-04
1.549E-03	1.034075218E-04
1.55E-03	4.382404335E-05
1.551E-03	-9.719153352E-06
1.552E-03	-5.4842371E-05
1.553E-03	-8.801957876E-05
1.554E-03	-1.057259475E-04
1.555E-03	-1.08016667E-04
1.556E-03	-9.761046343E-05
1.557E-03	-7.640920792E-05
1.558E-03	-4.586664754E-05
1.559E-03	-9.811175285E-06
1.56E-03	2.599726582E-05
1.561E-03	5.751708009E-05
1.562E-03	8.402630352E-05
1.563E-03	1.05255375E-04
1.564E-03	1.186021466E-04
1.565E-03	1.214378829E-04
1.566E-03	1.14735879E-04
1.567E-03	1.013457991E-04
1.568E-03	8.229389528E-05
1.569E-03	5.823921604E-05
1.57E-03	3.247938635E-05
1.571E-03	8.631286862E-06
1.572E-03	-1.292062331E-05
1.573E-03	-3.298226969E-05
1.574E-03	-4.966073295E-05
1.575E-03	-5.969341283E-05
1.576E-03	-6.290578162E-05
1.577E-03	-6.258536651E-05
1.578E-03	-6.132875257E-05
1.579E-03	-5.916260622E-05
1.58E-03	-5.652434753E-05
1.581E-03	-5.606949534E-05
1.582E-03	-5.994422793E-05
1.583E-03	-6.814262025E-05
1.584E-03	-8.09382026E-05
1.585E-03	-9.956854709E-05
1.586E-03	-1.228146669E-04
1.587E-03	-1.458875539E-04
1.588E-03	-1.642988885E-04
1.589E-03	-1.764890029E-04
1.59E-03	-1.813885326E-04
1.591E-03	-1.756479056E-04
1.592E-03	-1.552358382E-04
1.593E-03	-1.185015916E-04
1.594E-03	-6.584268165E-05
1.595E-03	2.107808414E-06
1.596E-03	8.326838766E-05
1.597E-03	1.723429782E-04
1.598E-03	2.631415318E-04
1.599E-03	3.513472567E-04
1.6E-03	4.323675262E-04
1.601E-03	4.984874491E-04
1.602E-03	5.413801813E-04
1.603E-03	5.562472339E-04
1.604E-03	5.413756518E-04
1.605E-03	4.953985685E-04
1.606E-03	4.177230852E-04
1.607E-03	3.110287698E-04
1.608E-03	1.810018619E-04
1.609E-03	3.371532368E-05
1.61E-03	-1.243020206E-04
1.611E-03	-2.833274203E-04
1.612E-03	-4.312460184E-04
1.613E-03	-5.584213299E-04
1.614E-03	-6.588801726E-04
1.615E-03	-7.262014164E-04
1.616E-03	-7.525730653E-04
1.617E-03	-7.335928435E-04
1.618E-03	-6.706130347E-04
1.619E-03	-5.674297758E-04
1.62E-03	-4.283994971E-04
1.621E-03	-2.611273659E-04
1.622E-03	-7.747949693E-05
1.623E-03	1.103936586E-04
1.624E-03	2.929952827E-04
1.625E-03	4.606887306E-04
1.626E-03	6.007206207E-04
1.627E-03	7.008007502E-04
1.628E-03	7.546329551E-04
1.629E-03	7.6069619E-04
1.63E-03	7.174937258E-04
1.631E-03	6.248023274E-04
1.632E-03	4.885332053E-04
1.633E-03	3.194878623E-04
1.634E-03	1.279717451E-04
1.635E-03	-7.611671403E-05
1.636E-03	-2.791101645E-04
1.637E-03	-4.646247692E-04
1.638E-03	-6.195328145E-04
1.639E-03	-7.35849791E-04
1.64E-03	-8.067768993E-04
1.641E-03	-8.250207754E-04
1.642E-03	-7.872568965E-04
1.643E-03	-6.974212333E-04
1.644E-03	-5.630073633E-04
1.645E-03	-3.910016974E-04
1.646E-03	-1.905834876E-04
1.647E-03	2.367309691E-05
1.648E-03	2.358291131E-04
1.649E-03	4.33725627E-04
1.65E-03	6.071148931E-04
1.651E-03	7.44086025E-04
1.652E-03	8.338153055E-04
1.653E-03	8.716787305E-04
1.654E-03	8.587062074E-04
1.655E-03	7.970805426E-04
1.656E-03	6.894154205E-04
1.657E-03	5.424046789E-04
1.658E-03	3.674319683E-04
1.659E-03	1.760521406E-04
1.66E-03	-2.203114263E-05
1.661E-03	-2.155015433E-04
1.662E-03	-3.904517105E-04
1.663E-03	-5.353291016E-04
1.664E-03	-6.438391679E-04
1.665E-03	-7.119287125E-04
1.666E-03	-7.356654252E-04
1.667E-03	-7.139983711E-04
1.668E-03	-6.512879336E-04
1.669E-03	-5.552762907E-04
1.67E-03	-4.336512426E-04
1.671E-03	-2.94202437E-04
1.672E-03	-1.471301564E-04
1.673E-03	-3.819837511E-06
1.674E-03	1.271153377E-04
1.675E-03	2.398313952E-04
1.676E-03	3.280318192E-04
1.677E-03	3.858871341E-04
1.678E-03	4.121246755E-04
1.679E-03	4.099015853E-04
1.68E-03	3.832956245E-04
1.681E-03	3.366682981E-04
1.682E-03	2.763412759E-04
1.683E-03	2.100514796E-04
1.684E-03	1.445317505E-04
1.685E-03	8.472468479E-05
1.686E-03	3.514026701E-05
1.687E-03	2.686900723E-07
1.688E-03	-1.762212436E-05
1.689E-03	-2.004887087E-05
1.69E-03	-1.031997586E-05
1.691E-03	8.709100961E-06
1.692E-03	3.360908889E-05
1.693E-03	5.899176834E-05
1.694E-03	7.882584102E-05
1.695E-03	8.80996933E-05
1.696E-03	8.278562883E-05
1.697E-03	5.981221102E-05
1.698E-03	1.815137466E-05
1.699E-03	-4.032243874E-05
1.7E-03	-1.115922183E-04
1.701E-03	-1.91328037E-04
1.702E-03	-2.753076702E-04
1.703E-03	-3.576934916E-04
1.704E-03	-4.30480121E-04
1.705E-03	-4.858588099E-04
1.706E-03	-5.180895213E-04
1.707E-03	-5.229292378E-04
1.708E-03	-4.972438855E-04
1.709E-03	-4.397450217E-04
1.71E-03	-3.510338034E-04
1.711E-03	-2.333927787E-04
1.712E-03	-9.162262995E-05
1.713E-03	6.640521669E-05
1.714E-03	2.305929618E-04
1.715E-03	3.898950014E-04
1.716E-03	5.335218061E-04
1.717E-03	6.519576167E-04
1.718E-03	7.369719595E-04
1.719E-03	7.811947949E-04
1.72E-03	7.790737075E-04
1.721E-03	7.287865996E-04
1.722E-03	6.329019301E-04
1.723E-03	4.973463112E-04
1.724E-03	3.300642865E-04
1.725E-03	1.404155898E-04
1.726E-03	-6.071988198E-05
1.727E-03	-2.610633007E-04
1.728E-03	-4.479633851E-04
1.729E-03	-6.09527939E-04
1.73E-03	-7.352413686E-04
1.731E-03	-8.170832726E-04
1.732E-03	-8.51023422E-04
1.733E-03	-8.366993184E-04
1.734E-03	-7.754836769E-04
1.735E-03	-6.701915005E-04
1.736E-03	-5.269729806E-04
1.737E-03	-3.561575195E-04
1.738E-03	-1.704609667E-04
1.739E-03	1.75533448E-05
1.74E-03	1.966958972E-04
1.741E-03	3.569802127E-04
1.742E-03	4.894490636E-04
1.743E-03	5.868857357E-04
1.744E-03	6.444963401E-04
1.745E-03	6.598742469E-04
1.746E-03	6.334028837E-04
1.747E-03	5.691860515E-04
1.748E-03	4.744130349E-04
1.749E-03	3.570289122E-04
1.75E-03	2.244169577E-04
1.751E-03	8.420241108E-05
1.752E-03	-5.464556808E-05
1.753E-03	-1.823230775E-04
1.754E-03	-2.902936014E-04
1.755E-03	-3.729736357E-04
1.756E-03	-4.273870611E-04
1.757E-03	-4.522114508E-04
1.758E-03	-4.480950726E-04
1.759E-03	-4.180034955E-04
1.76E-03	-3.66323638E-04
1.761E-03	-2.983652366E-04
1.762E-03	-2.209873948E-04
1.763E-03	-1.42358878E-04
1.764E-03	-7.015654391E-05
1.765E-03	-9.963712468E-06
1.766E-03	3.482090865E-05
1.767E-03	6.197228665E-05
1.768E-03	6.991505214E-05
1.769E-03	5.88219125E-05
1.77E-03	3.198155117E-05
1.771E-03	-4.721622831E-06
1.772E-03	-4.467971121E-05
1.773E-03	-8.17456161E-05
1.774E-03	-1.103972923E-04
1.775E-03	-1.258623898E-04
1.776E-03	-1.246788173E-04
1.777E-03	-1.05207627E-04
1.778E-03	-6.741093992E-05
1.779E-03	-1.256713094E-05
1.78E-03	5.584506567E-05
1.781E-03	1.313125334E-04
1.782E-03	2.056501865E-04
1.783E-03	2.713546738E-04
1.784E-03	3.222175845E-04
1.785E-03	3.524154474E-04
1.786E-03	3.562889186E-04
1.787E-03	3.29789374E-04
1.788E-03	2.722877002E-04
1.789E-03	1.864205679E-04
1.79E-03	7.633864587E-05
1.791E-03	-5.239333222E-05
1.792E-03	-1.914406206E-04
1.793E-03	-3.307808183E-04
1.794E-03	-4.614749817E-04
1.795E-03	-5.756111492E-04
1.796E-03	-6.644401053E-04
1.797E-03	-7.193396707E-04
1.798E-03	-7.349725318E-04
1.799E-03	-7.102602735E-04
1.8E-03	-6.462881583E-04
1.801E-03	-5.446630955E-04
1.802E-03	-4.092445986E-04
1.803E-03	-2.486599545E-04
1.804E-03	-7.469446092E-05
1.805E-03	1.015849487E-04
1.806E-03	2.698642491E-04
1.807E-03	4.183947788E-04
1.808E-03	5.358247454E-04
1.809E-03	6.150216104E-04
1.81E-03	6.526425733E-04
1.811E-03	6.461311148E-04
1.812E-03	5.94008623E-04
1.813E-03	4.991586872E-04
1.814E-03	3.697732556E-04
1.815E-03	2.159775989E-04
1.816E-03	4.680401203E-05
1.817E-03	-1.281218501E-04
1.818E-03	-2.962141637E-04
1.819E-03	-4.447412724E-04
1.82E-03	-5.649713789E-04
1.821E-03	-6.5109752E-04
1.822E-03	-6.975282412E-04
1.823E-03	-7.008987332E-04
1.824E-03	-6.635782515E-04
1.825E-03	-5.923489576E-04
1.826E-03	-4.941048709E-04
1.827E-03	-3.75080075E-04
1.828E-03	-2.441137951E-04
1.829E-03	-1.13359547E-04
1.83E-03	6.295650559E-06
1.831E-03	1.082260891E-04
1.832E-03	1.870663688E-04
1.833E-03	2.365959132E-04
1.834E-03	2.533859463E-04
1.835E-03	2.394664727E-04
1.836E-03	1.992618155E-04
1.837E-03	1.36776107E-04
1.838E-03	5.757332708E-05
1.839E-03	-2.899953542E-05
1.84E-03	-1.121674011E-04
1.841E-03	-1.839588658E-04
1.842E-03	-2.393599996E-04
1.843E-03	-2.728352033E-04
1.844E-03	-2.782775831E-04
1.845E-03	-2.535290856E-04
1.846E-03	-2.014784621E-04
1.847E-03	-1.258597869E-04
1.848E-03	-3.010780869E-05
1.849E-03	7.885512123E-05
1.85E-03	1.901077885E-04
1.851E-03	2.933514165E-04
1.852E-03	3.81079883E-04
1.853E-03	4.458189557E-04
1.854E-03	4.788260894E-04
1.855E-03	4.736980482E-04
1.856E-03	4.295447727E-04
1.857E-03	3.488984743E-04
1.858E-03	2.3465831E-04
1.859E-03	9.18146208E-05
1.86E-03	-6.981233651E-05
1.861E-03	-2.380683158E-04
1.862E-03	-4.027784829E-04
1.863E-03	-5.552961361E-04
1.864E-03	-6.856969928E-04
1.865E-03	-7.839270215E-04
1.866E-03	-8.43716536E-04
1.867E-03	-8.631302667E-04
1.868E-03	-8.414074825E-04
1.869E-03	-7.781330379E-04
1.87E-03	-6.763613224E-04
1.871E-03	-5.435402098E-04
1.872E-03	-3.879248868E-04
1.873E-03	-2.168663507E-04
1.874E-03	-3.953299819E-05
1.875E-03	1.322682989E-04
1.876E-03	2.87875287E-04
1.877E-03	4.204208063E-04
1.878E-03	5.250178029E-04
1.879E-03	5.966414153E-04
1.88E-03	6.31762736E-04
1.881E-03	6.312371485E-04
1.882E-03	5.993990874E-04
1.883E-03	5.405852291E-04
1.884E-03	4.591337838E-04
1.885E-03	3.622199823E-04
1.886E-03	2.588448895E-04
1.887E-03	1.557268458E-04
1.888E-03	5.714435252E-05
1.889E-03	-3.180652636E-05
1.89E-03	-1.051977678E-04
1.891E-03	-1.59834102E-04
1.892E-03	-1.967354613E-04
1.893E-03	-2.18546918E-04
1.894E-03	-2.271342882E-04
1.895E-03	-2.250728573E-04
1.896E-03	-2.178347995E-04
1.897E-03	-2.117576941E-04
1.898E-03	-2.107902734E-04
1.899E-03	-2.175856876E-04
1.9E-03	-2.356816218E-04
1.901E-03	-2.672348392E-04
1.902E-03	-3.099407415E-04
1.903E-03	-3.586497742E-04
1.904E-03	-4.087495396E-04
1.905E-03	-4.55979148E-04
1.906E-03	-4.93834673E-04
1.907E-03	-5.13568726E-04
1.908E-03	-5.077224392E-04
1.909E-03	-4.723708527E-04
1.91E-03	-4.053223807E-04
1.911E-03	-3.048573567E-04
1.912E-03	-1.72406547E-04
1.913E-03	-1.431082094E-05
1.914E-03	1.610199851E-04
1.915E-03	3.456657865E-04
1.916E-03	5.304744314E-04
1.917E-03	7.031932909E-04
1.918E-03	8.508682993E-04
1.919E-03	9.636371492E-04
1.92E-03	1.034712138E-03
1.921E-03	1.057718507E-03
1.922E-03	1.027079171E-03
1.923E-03	9.414790834E-04
1.924E-03	8.045419239E-04
1.925E-03	6.221266156E-04
1.926E-03	4.017397451E-04
1.927E-03	1.545796096E-04
1.928E-03	-1.048334489E-04
1.929E-03	-3.62207712E-04
1.93E-03	-6.055300127E-04
1.931E-03	-8.232746852E-04
1.932E-03	-1.002549413E-03
1.933E-03	-1.131639945E-03
1.934E-03	-1.204111035E-03
1.935E-03	-1.218002652E-03
1.936E-03	-1.172254683E-03
1.937E-03	-1.067722343E-03
1.938E-03	-9.105921806E-04
1.939E-03	-7.109248708E-04
1.94E-03	-4.789391247E-04
1.941E-03	-2.256941153E-04
1.942E-03	3.436059065E-05
1.943E-03	2.849449888E-04
1.944E-03	5.123335669E-04
1.945E-03	7.069803702E-04
1.946E-03	8.610141871E-04
1.947E-03	9.665546415E-04
1.948E-03	1.018755372E-03
1.949E-03	1.018875675E-03
1.95E-03	9.716875319E-04
1.951E-03	8.81943559E-04
1.952E-03	7.561885443E-04
1.953E-03	6.05086302E-04
1.954E-03	4.404154939E-04
1.955E-03	2.715950757E-04
1.956E-03	1.071536737E-04
1.957E-03	-4.29152574E-05
1.958E-03	-1.691624843E-04
1.959E-03	-2.665045209E-04
1.96E-03	-3.34155438E-04
1.961E-03	-3.720868746E-04
1.962E-03	-3.801874629E-04
1.963E-03	-3.615150279E-04
1.964E-03	-3.231824857E-04
1.965E-03	-2.725323468E-04
1.966E-03	-2.150953952E-04
1.967E-03	-1.56916178E-04
1.968E-03	-1.052234753E-04
1.969E-03	-6.523867541E-05
1.97E-03	-3.867346141E-05
1.971E-03	-2.620934278E-05
1.972E-03	-2.919079834E-05
1.973E-03	-4.750606561E-05
1.974E-03	-7.729627521E-05
1.975E-03	-1.125842333E-04
1.976E-03	-1.484542403E-04
1.977E-03	-1.808935974E-04
1.978E-03	-2.046690934E-04
1.979E-03	-2.142273698E-04
1.98E-03	-2.064441979E-04
1.981E-03	-1.803920798E-04
1.982E-03	-1.353555759E-04
1.983E-03	-7.145174975E-05
1.984E-03	8.383805007E-06
1.985E-03	9.8804378E-05
1.986E-03	1.94012153E-04
1.987E-03	2.882495522E-04
1.988E-03	3.749583887E-04
1.989E-03	4.468835822E-04
1.99E-03	4.976503357E-04
1.991E-03	5.229676544E-04
1.992E-03	5.203717027E-04
1.993E-03	4.890338584E-04
1.994E-03	4.305945642E-04
1.995E-03	3.492708069E-04
1.996E-03	2.506173159E-04
1.997E-03	1.410501103E-04
1.998E-03	2.839912281E-05
1.999E-03	-7.86725594E-05
[truncated: 1,001 more rows]
