# Supplementary material for: Study on monitoring broken rails of heavy haul railway based on ultrasonic guided wave
Source: Sci Rep. 2024 Apr 15;14:8667. doi: 10.1038/s41598-024-59328-5 (PMC11385469; doi:10.1038/s41598-024-59328-5)
Supplement: Supplementary file 1 — Supplementary Information. [file 41598_2024_59328_MOESM1_ESM.zip › 1-Rail75-Finite element simulation data/Node64464-1072mm-BottomCrack.csv]

TIME	UZ_2
1.E-06	4.40853591E-82
2.E-06	4.07587789E-81
3.E-06	1.74072256E-80
4.E-06	4.628443431E-80
5.E-06	7.620581376E-80
6.E-06	1.07560054E-79
7.E-06	8.699875731E-80
8.E-06	-1.339727533E-79
9.E-06	3.438708799E-78
1.E-05	-4.841320402E-78
1.1E-05	-4.198839627E-77
1.2E-05	2.435826076E-76
1.3E-05	-2.179535535E-76
1.4E-05	-2.833777611E-75
1.5E-05	1.268358785E-74
1.6E-05	-3.583991059E-75
1.7E-05	-1.521632352E-73
1.8E-05	5.096903541E-73
1.9E-05	3.381866963E-73
2.E-05	-7.017159277E-72
2.1E-05	1.557483905E-71
2.2E-05	3.874673546E-71
2.3E-05	-2.789456513E-70
2.4E-05	2.711069197E-70
2.5E-05	2.442542864E-69
2.6E-05	-8.735726191E-69
2.7E-05	-6.650302571E-69
2.8E-05	1.070773709E-67
2.9E-05	-1.513999471E-67
3.E-05	-7.951421814E-67
3.1E-05	2.997246394E-66
3.2E-05	2.474376273E-66
3.3E-05	-3.310421511E-65
3.4E-05	3.05781207E-65
3.5E-05	2.611020942E-64
3.6E-05	-6.851480336E-64
3.7E-05	-1.325212191E-63
3.8E-05	8.127136233E-63
3.9E-05	-7.238550423E-64
4.E-05	-6.886311023E-62
4.1E-05	1.12909113E-61
4.2E-05	3.920687298E-61
4.3E-05	-1.544166762E-60
4.4E-05	-6.137246771E-61
4.5E-05	1.315492164E-59
4.6E-05	-1.732718394E-59
4.7E-05	-7.191672776E-59
4.8E-05	2.556192704E-58
4.9E-05	1.120869627E-58
5.E-05	-2.134330218E-57
5.1E-05	2.713530423E-57
5.2E-05	1.16608287E-56
5.3E-05	-3.878106733E-56
5.4E-05	-2.701906743E-56
5.5E-05	3.235856116E-55
5.6E-05	-2.62234237E-55
5.7E-05	-1.942497692E-54
5.8E-05	4.342266901E-54
5.9E-05	7.940441812E-54
6.E-05	-3.856865372E-53
6.1E-05	-8.847256863E-54
6.2E-05	2.58926219E-52
6.3E-05	-2.104758919E-52
6.4E-05	-1.402762623E-51
6.5E-05	2.601052508E-51
6.6E-05	6.053735973E-51
6.7E-05	-2.044194479E-50
6.8E-05	-1.811812649E-50
6.9E-05	1.295552525E-49
7.E-05	4.046127533E-51
7.1E-05	-7.076482506E-49
7.2E-05	4.556091733E-49
7.3E-05	3.420330778E-48
7.4E-05	-4.43027371E-48
7.5E-05	-1.476757741E-47
7.6E-05	3.012569129E-47
7.7E-05	5.67903535E-47
7.8E-05	-1.728099727E-46
7.9E-05	-1.905831961E-46
8.E-05	8.901637093E-46
8.1E-05	5.223093374E-46
8.2E-05	-4.254465101E-45
8.3E-05	-8.629055803E-46
8.4E-05	1.92966954E-44
8.5E-05	-2.140007695E-45
8.6E-05	-8.453786181E-44
8.7E-05	3.333406948E-44
8.8E-05	3.623256717E-43
8.9E-05	-2.477586095E-43
9.E-05	-1.527337751E-42
9.1E-05	1.559460708E-42
9.2E-05	6.299618947E-42
9.3E-05	-9.202879765E-42
9.4E-05	-2.497179602E-41
9.5E-05	5.225851561E-41
9.6E-05	9.186572024E-41
9.7E-05	-2.861179582E-40
9.8E-05	-2.919093094E-40
9.9E-05	1.503530242E-39
1.E-04	6.373877349E-40
1.01E-04	-7.549444507E-39
1.02E-04	6.077808797E-40
1.03E-04	3.612554206E-38
1.04E-04	-1.910777729E-38
1.05E-04	-1.646051941E-37
1.06E-04	1.561416723E-37
1.07E-04	7.144800632E-37
1.08E-04	-9.72363661E-37
1.09E-04	-2.95805488E-36
1.1E-04	5.275851857E-36
1.11E-04	1.170277166E-35
1.12E-04	-2.611159202E-35
1.13E-04	-4.434247993E-35
1.14E-04	1.204564924E-34
1.15E-04	1.613455757E-34
1.16E-04	-5.242817712E-34
1.17E-04	-5.655521911E-34
1.18E-04	2.169697293E-33
1.19E-04	1.917201265E-33
1.2E-04	-8.583714993E-33
1.21E-04	-6.31792772E-33
1.22E-04	3.2592596E-32
1.23E-04	2.038074376E-32
1.24E-04	-1.19126696E-31
1.25E-04	-6.494928213E-32
1.26E-04	4.199764182E-31
1.27E-04	2.066471267E-31
1.28E-04	-1.429697806E-30
1.29E-04	-6.625934643E-31
1.3E-04	4.700650722E-30
1.31E-04	2.149850836E-30
1.32E-04	-1.491935247E-29
1.33E-04	-7.030963799E-30
1.34E-04	4.567300618E-29
1.35E-04	2.292944495E-29
1.36E-04	-1.347707054E-28
1.37E-04	-7.359202493E-29
1.38E-04	3.832817438E-28
1.39E-04	2.299045361E-28
1.4E-04	-1.051104632E-27
1.41E-04	-6.942971529E-28
1.42E-04	2.779593966E-27
1.43E-04	2.012733971E-27
1.44E-04	-7.057833452E-27
1.45E-04	-5.377719008E-27
1.46E-04	1.705920748E-26
1.47E-04	9.240998404E-27
1.48E-04	-4.581180173E-26
1.49E-04	4.893178703E-26
1.5E-04	3.589164846E-25
1.51E-04	-6.300637816E-25
1.52E-04	-5.988898425E-24
1.53E-04	-4.665477652E-24
1.54E-04	7.203269399E-23
1.55E-04	2.689419534E-22
1.56E-04	-2.004214937E-22
1.57E-04	-4.306053995E-21
1.58E-04	-1.118416261E-20
1.59E-04	1.955531319E-20
1.6E-04	2.126528178E-19
1.61E-04	5.110987014E-19
1.62E-04	-7.667266767E-19
1.63E-04	-9.164528061E-18
1.64E-04	-2.672335541E-17
1.65E-04	-1.547086436E-19
1.66E-04	3.069419385E-16
1.67E-04	1.310691847E-15
1.68E-04	2.349055868E-15
1.69E-04	-3.635518368E-15
1.7E-04	-4.176520869E-14
1.71E-04	-1.602293931E-13
1.72E-04	-3.529819397E-13
1.73E-04	-1.543286721E-13
1.74E-04	2.698791006E-12
1.75E-04	1.575760635E-11
1.76E-04	5.962232803E-11
1.77E-04	1.832485828E-10
1.78E-04	4.915507808E-10
1.79E-04	1.192126603E-09
1.8E-04	2.671066194E-09
1.81E-04	5.612179118E-09
1.82E-04	1.1178598E-08
1.83E-04	2.127815741E-08
1.84E-04	3.893150993E-08
1.85E-04	6.875423902E-08
1.86E-04	1.17554409E-07
1.87E-04	1.950383089E-07
1.88E-04	3.146055851E-07
1.89E-04	4.941859459E-07
1.9E-04	7.570085975E-07
1.91E-04	1.132109535E-06
1.92E-04	1.65430927E-06
1.93E-04	2.363377857E-06
1.94E-04	3.302141032E-06
1.95E-04	4.513301548E-06
1.96E-04	6.034689978E-06
1.97E-04	7.892581323E-06
1.98E-04	1.009282178E-05
1.99E-04	1.260996117E-05
2.E-04	1.537523414E-05
2.01E-04	1.826464611E-05
2.02E-04	2.108833367E-05
2.03E-04	2.35821525E-05
2.04E-04	2.540287624E-05
2.05E-04	2.612963407E-05
2.06E-04	2.527512443E-05
2.07E-04	2.230914786E-05
2.08E-04	1.669418866E-05
2.09E-04	7.930584777E-06
2.1E-04	-4.390476928E-06
2.11E-04	-2.05257869E-05
2.12E-04	-4.051157868E-05
2.13E-04	-6.409495711E-05
2.14E-04	-9.067912228E-05
2.15E-04	-1.192946234E-04
2.16E-04	-1.485993527E-04
2.17E-04	-1.769040312E-04
2.18E-04	-2.022268E-04
2.19E-04	-2.223916363E-04
2.2E-04	-2.351807382E-04
2.21E-04	-2.385269091E-04
2.22E-04	-2.307129318E-04
2.23E-04	-2.105558135E-04
2.24E-04	-1.775810763E-04
2.25E-04	-1.321936356E-04
2.26E-04	-7.581495419E-05
2.27E-04	-1.09280056E-05
2.28E-04	5.899883736E-05
2.29E-04	1.296764896E-04
2.3E-04	1.962021938E-04
2.31E-04	2.533173617E-04
2.32E-04	2.957645124E-04
2.33E-04	3.1874026E-04
2.34E-04	3.183526376E-04
2.35E-04	2.919886259E-04
2.36E-04	2.385916751E-04
2.37E-04	1.589031436E-04
2.38E-04	5.564971715E-05
2.39E-04	-6.643163266E-05
2.4E-04	-2.007972188E-04
2.41E-04	-3.394624003E-04
2.42E-04	-4.734286488E-04
2.43E-04	-5.931782083E-04
2.44E-04	-6.893105913E-04
2.45E-04	-7.53296848E-04
2.46E-04	-7.782007536E-04
2.47E-04	-7.592546115E-04
2.48E-04	-6.943186658E-04
2.49E-04	-5.84270957E-04
2.5E-04	-4.332444552E-04
2.51E-04	-2.485729619E-04
2.52E-04	-4.043423223E-05
2.53E-04	1.786988548E-04
2.54E-04	3.947446956E-04
2.55E-04	5.928891976E-04
2.56E-04	7.58647003E-04
2.57E-04	8.78952825E-04
2.58E-04	9.431313551E-04
2.59E-04	9.437474306E-04
2.6E-04	8.773714936E-04
2.61E-04	7.451320719E-04
2.62E-04	5.52851652E-04
2.63E-04	3.107586812E-04
2.64E-04	3.296676195E-05
2.65E-04	-2.632026994E-04
2.66E-04	-5.582098585E-04
2.67E-04	-8.316697214E-04
2.68E-04	-1.063859467E-03
2.69E-04	-1.237070634E-03
2.7E-04	-1.336835536E-03
2.71E-04	-1.353165439E-03
2.72E-04	-1.281605564E-03
2.73E-04	-1.123741744E-03
2.74E-04	-8.871854711E-04
2.75E-04	-5.853789259E-04
2.76E-04	-2.371790948E-04
2.77E-04	1.342490595E-04
2.78E-04	5.032659359E-04
2.79E-04	8.436372823E-04
2.8E-04	1.13004006E-03
2.81E-04	1.339640666E-03
2.82E-04	1.454118528E-03
2.83E-04	1.461531352E-03
2.84E-04	1.357265836E-03
2.85E-04	1.144316898E-03
2.86E-04	8.335088293E-04
2.87E-04	4.433733096E-04
2.88E-04	-9.958914411E-07
2.89E-04	-4.698155719E-04
2.9E-04	-9.303706068E-04
2.91E-04	-1.348785227E-03
2.92E-04	-1.692559429E-03
2.93E-04	-1.933529299E-03
2.94E-04	-2.050021239E-03
2.95E-04	-2.028025375E-03
2.96E-04	-1.862381394E-03
2.97E-04	-1.55813124E-03
2.98E-04	-1.130901341E-03
2.99E-04	-6.057940149E-04
3.E-04	-1.564574511E-05
3.01E-04	6.007250477E-04
3.02E-04	1.200767388E-03
3.03E-04	1.741261093E-03
3.04E-04	2.181531407E-03
3.05E-04	2.486212717E-03
3.06E-04	2.627754762E-03
3.07E-04	2.58884604E-03
3.08E-04	2.364240604E-03
3.09E-04	1.96138382E-03
3.1E-04	1.399896562E-03
3.11E-04	7.105209863E-04
3.12E-04	-6.609486185E-05
3.13E-04	-8.812432081E-04
3.14E-04	-1.681422578E-03
3.15E-04	-2.412650265E-03
3.16E-04	-3.024228387E-03
3.17E-04	-3.471380754E-03
3.18E-04	-3.718064926E-03
3.19E-04	-3.740469928E-03
3.2E-04	-3.529330081E-03
3.21E-04	-3.089919748E-03
3.22E-04	-2.44161451E-03
3.23E-04	-1.618355473E-03
3.24E-04	-6.677216394E-04
3.25E-04	3.533026766E-04
3.26E-04	1.383245486E-03
3.27E-04	2.358735153E-03
3.28E-04	3.216698036E-03
3.29E-04	3.899330265E-03
3.3E-04	4.359946459E-03
3.31E-04	4.565747535E-03
3.32E-04	4.49836089E-03
3.33E-04	4.155648624E-03
3.34E-04	3.553818976E-03
3.35E-04	2.726025229E-03
3.36E-04	1.718319416E-03
3.37E-04	5.874803057E-04
3.38E-04	-5.995048395E-04
3.39E-04	-1.769370538E-03
3.4E-04	-2.850482019E-03
3.41E-04	-3.778756387E-03
3.42E-04	-4.498873159E-03
3.43E-04	-4.96570197E-03
3.44E-04	-5.149242828E-03
3.45E-04	-5.038427629E-03
3.46E-04	-4.639716491E-03
3.47E-04	-3.974716839E-03
3.48E-04	-3.081270654E-03
3.49E-04	-2.01359051E-03
3.5E-04	-8.36131293E-04
3.51E-04	3.839558802E-04
3.52E-04	1.578355257E-03
3.53E-04	2.676778963E-03
3.54E-04	3.612569978E-03
3.55E-04	4.332343503E-03
3.56E-04	4.79943452E-03
3.57E-04	4.990772782E-03
3.58E-04	4.896793553E-03
3.59E-04	4.526138234E-03
3.6E-04	3.906041335E-03
3.61E-04	3.075890631E-03
3.62E-04	2.083255469E-03
3.63E-04	9.860653885E-04
3.64E-04	-1.48572334E-04
3.65E-04	-1.253953292E-03
3.66E-04	-2.271612082E-03
3.67E-04	-3.149550579E-03
3.68E-04	-3.839781166E-03
3.69E-04	-4.304868265E-03
3.7E-04	-4.525839273E-03
3.71E-04	-4.500052683E-03
3.72E-04	-4.234635028E-03
3.73E-04	-3.74761318E-03
3.74E-04	-3.072777026E-03
3.75E-04	-2.255750253E-03
3.76E-04	-1.344145801E-03
3.77E-04	-3.854918398E-04
3.78E-04	5.678949719E-04
3.79E-04	1.46133375E-03
3.8E-04	2.248727762E-03
3.81E-04	2.897028667E-03
3.82E-04	3.379848776E-03
3.83E-04	3.674698055E-03
3.84E-04	3.770974957E-03
3.85E-04	3.675185089E-03
3.86E-04	3.403653085E-03
3.87E-04	2.974855572E-03
3.88E-04	2.413444826E-03
3.89E-04	1.755718308E-03
3.9E-04	1.042895924E-03
3.91E-04	3.109530354E-04
3.92E-04	-4.076052792E-04
3.93E-04	-1.076828511E-03
3.94E-04	-1.661852319E-03
3.95E-04	-2.139749487E-03
3.96E-04	-2.498547202E-03
3.97E-04	-2.7270932E-03
3.98E-04	-2.81506154E-03
3.99E-04	-2.763558136E-03
4.E-04	-2.586906568E-03
4.01E-04	-2.301932218E-03
4.02E-04	-1.923315413E-03
4.03E-04	-1.471466312E-03
4.04E-04	-9.757554527E-04
4.05E-04	-4.645961285E-04
4.06E-04	4.155835608E-05
4.07E-04	5.235477984E-04
4.08E-04	9.577677689E-04
4.09E-04	1.324124027E-03
4.1E-04	1.614492276E-03
4.11E-04	1.826565258E-03
4.12E-04	1.954123192E-03
4.13E-04	1.991021066E-03
4.14E-04	1.941081583E-03
4.15E-04	1.815741926E-03
4.16E-04	1.624017142E-03
4.17E-04	1.372613989E-03
4.18E-04	1.07422524E-03
4.19E-04	7.470489556E-04
4.2E-04	4.057948876E-04
4.21E-04	6.065880109E-05
4.22E-04	-2.743682341E-04
4.23E-04	-5.803585335E-04
4.24E-04	-8.43256847E-04
4.25E-04	-1.05843521E-03
4.26E-04	-1.222940208E-03
4.27E-04	-1.329835967E-03
4.28E-04	-1.374279875E-03
4.29E-04	-1.359588066E-03
4.3E-04	-1.29248471E-03
4.31E-04	-1.176932772E-03
4.32E-04	-1.017488401E-03
4.33E-04	-8.242229568E-04
4.34E-04	-6.084851018E-04
4.35E-04	-3.770501587E-04
4.36E-04	-1.358474408E-04
4.37E-04	1.038156979E-04
4.38E-04	3.28737652E-04
4.39E-04	5.314147265E-04
4.4E-04	7.090499842E-04
4.41E-04	8.572192592E-04
4.42E-04	9.698658256E-04
4.43E-04	1.0442891E-03
4.44E-04	1.081418981E-03
4.45E-04	1.081956524E-03
4.46E-04	1.046393724E-03
4.47E-04	9.783672555E-04
4.48E-04	8.84045369E-04
4.49E-04	7.677365893E-04
4.5E-04	6.309141662E-04
4.51E-04	4.757696233E-04
4.52E-04	3.068696187E-04
4.53E-04	1.286038857E-04
4.54E-04	-5.649515574E-05
4.55E-04	-2.458889511E-04
4.56E-04	-4.354714646E-04
4.57E-04	-6.205550614E-04
4.58E-04	-7.962830218E-04
4.59E-04	-9.561966508E-04
4.6E-04	-1.092267688E-03
4.61E-04	-1.19709127E-03
4.62E-04	-1.264544612E-03
4.63E-04	-1.28828508E-03
4.64E-04	-1.261670149E-03
4.65E-04	-1.179605283E-03
4.66E-04	-1.039296458E-03
4.67E-04	-8.399718874E-04
4.68E-04	-5.84095916E-04
4.69E-04	-2.790435537E-04
4.7E-04	6.358878199E-05
4.71E-04	4.298461011E-04
4.72E-04	8.03481665E-04
4.73E-04	1.16504798E-03
4.74E-04	1.492625912E-03
4.75E-04	1.763771392E-03
4.76E-04	1.956902909E-03
4.77E-04	2.052737089E-03
4.78E-04	2.036798763E-03
4.79E-04	1.901280114E-03
4.8E-04	1.644501905E-03
4.81E-04	1.270056935E-03
4.82E-04	7.885452213E-04
4.83E-04	2.202901581E-04
4.84E-04	-4.049586034E-04
4.85E-04	-1.051260192E-03
4.86E-04	-1.679181969E-03
4.87E-04	-2.247409999E-03
4.88E-04	-2.715579342E-03
4.89E-04	-3.047750216E-03
4.9E-04	-3.213846256E-03
4.91E-04	-3.190362132E-03
4.92E-04	-2.963925332E-03
4.93E-04	-2.535997041E-03
4.94E-04	-1.923309172E-03
4.95E-04	-1.15414489E-03
4.96E-04	-2.660033693E-04
4.97E-04	6.938711978E-04
4.98E-04	1.669360617E-03
4.99E-04	2.59948971E-03
5.E-04	3.422605132E-03
5.01E-04	4.079783094E-03
5.02E-04	4.519869449E-03
5.03E-04	4.705290015E-03
5.04E-04	4.614248292E-03
5.05E-04	4.239370561E-03
5.06E-04	3.588127071E-03
5.07E-04	2.686363606E-03
5.08E-04	1.579381541E-03
5.09E-04	3.273702032E-04
5.1E-04	-1.00031567E-03
5.11E-04	-2.327754736E-03
5.12E-04	-3.574804179E-03
5.13E-04	-4.662939634E-03
5.14E-04	-5.521600321E-03
5.15E-04	-6.090917383E-03
5.16E-04	-6.324034951E-03
5.17E-04	-6.193549477E-03
5.18E-04	-5.697335861E-03
5.19E-04	-4.856315942E-03
5.2E-04	-3.708192506E-03
5.21E-04	-2.306965107E-03
5.22E-04	-7.260842021E-04
5.23E-04	9.454393892E-04
5.24E-04	2.61337367E-03
5.25E-04	4.184283148E-03
5.26E-04	5.566589893E-03
5.27E-04	6.676284379E-03
5.28E-04	7.446793014E-03
5.29E-04	7.832168066E-03
5.3E-04	7.803636211E-03
5.31E-04	7.351291262E-03
5.32E-04	6.491923008E-03
5.33E-04	5.270143995E-03
5.34E-04	3.749316651E-03
5.35E-04	2.004683664E-03
5.36E-04	1.248352003E-04
5.37E-04	-1.788920766E-03
5.38E-04	-3.632515478E-03
5.39E-04	-5.309184301E-03
5.4E-04	-6.731046263E-03
5.41E-04	-7.81963076E-03
5.42E-04	-8.513934798E-03
5.43E-04	-8.778537376E-03
5.44E-04	-8.601662011E-03
5.45E-04	-7.989799458E-03
5.46E-04	-6.970281448E-03
5.47E-04	-5.596412738E-03
5.48E-04	-3.942851305E-03
5.49E-04	-2.095039027E-03
5.5E-04	-1.452901335E-04
5.51E-04	1.806284737E-03
5.52E-04	3.657480558E-03
5.53E-04	5.315131137E-03
5.54E-04	6.700512314E-03
5.55E-04	7.748665649E-03
5.56E-04	8.411192513E-03
5.57E-04	8.662908784E-03
5.58E-04	8.503037472E-03
5.59E-04	7.949710489E-03
5.6E-04	7.037000622E-03
5.61E-04	5.817242801E-03
5.62E-04	4.360078534E-03
5.63E-04	2.744043708E-03
5.64E-04	1.048537133E-03
5.65E-04	-6.477419569E-04
5.66E-04	-2.267282325E-03
5.67E-04	-3.738839863E-03
5.68E-04	-5.002867821E-03
5.69E-04	-6.012362502E-03
5.7E-04	-6.732776051E-03
5.71E-04	-7.144801722E-03
5.72E-04	-7.24589432E-03
5.73E-04	-7.047075254E-03
5.74E-04	-6.569719498E-03
5.75E-04	-5.846224356E-03
5.76E-04	-4.920110584E-03
5.77E-04	-3.84133821E-03
5.78E-04	-2.660750625E-03
5.79E-04	-1.428386474E-03
5.8E-04	-1.934179781E-04
5.81E-04	9.979358673E-04
5.82E-04	2.104840352E-03
5.83E-04	3.092188548E-03
5.84E-04	3.930991829E-03
5.85E-04	4.600576531E-03
5.86E-04	5.089298083E-03
5.87E-04	5.391504889E-03
5.88E-04	5.504868436E-03
5.89E-04	5.431846431E-03
5.9E-04	5.18188934E-03
5.91E-04	4.769979838E-03
5.92E-04	4.213723513E-03
5.93E-04	3.532993312E-03
5.94E-04	2.750635296E-03
5.95E-04	1.891273194E-03
5.96E-04	9.801103532E-04
5.97E-04	4.422183891E-05
5.98E-04	-8.866105255E-04
5.99E-04	-1.782832033E-03
6.E-04	-2.618369689E-03
6.01E-04	-3.369284939E-03
6.02E-04	-4.010532456E-03
6.03E-04	-4.51697388E-03
6.04E-04	-4.867629791E-03
6.05E-04	-5.047333408E-03
6.06E-04	-5.045756905E-03
6.07E-04	-4.858327135E-03
6.08E-04	-4.488387042E-03
6.09E-04	-3.946463779E-03
6.1E-04	-3.248203629E-03
6.11E-04	-2.415602927E-03
6.12E-04	-1.479716526E-03
6.13E-04	-4.793176872E-04
6.14E-04	5.438713642E-04
6.15E-04	1.548033439E-03
6.16E-04	2.491125034E-03
6.17E-04	3.331505535E-03
6.18E-04	4.031093857E-03
6.19E-04	4.558748644E-03
6.2E-04	4.891673961E-03
6.21E-04	5.015771959E-03
6.22E-04	4.926888325E-03
6.23E-04	4.632171993E-03
6.24E-04	4.148960859E-03
6.25E-04	3.501782011E-03
6.26E-04	2.721210232E-03
6.27E-04	1.844828146E-03
6.28E-04	9.15762492E-04
6.29E-04	-2.246775977E-05
6.3E-04	-9.297786922E-04
6.31E-04	-1.769195829E-03
6.32E-04	-2.506477249E-03
6.33E-04	-3.112923019E-03
6.34E-04	-3.568028712E-03
6.35E-04	-3.858820153E-03
6.36E-04	-3.978795844E-03
6.37E-04	-3.929441699E-03
6.38E-04	-3.721414303E-03
6.39E-04	-3.372269883E-03
6.4E-04	-2.903468798E-03
6.41E-04	-2.340106428E-03
6.42E-04	-1.711304394E-03
6.43E-04	-1.047973474E-03
6.44E-04	-3.795460011E-04
6.45E-04	2.670677946E-04
6.46E-04	8.670070598E-04
6.47E-04	1.398151259E-03
6.48E-04	1.842939059E-03
6.49E-04	2.189360878E-03
6.5E-04	2.430688963E-03
6.51E-04	2.565126367E-03
6.52E-04	2.595927343E-03
6.53E-04	2.531138102E-03
6.54E-04	2.382096923E-03
6.55E-04	2.161432542E-03
6.56E-04	1.882306622E-03
6.57E-04	1.559040591E-03
6.58E-04	1.207103564E-03
6.59E-04	8.41503087E-04
6.6E-04	4.754485939E-04
6.61E-04	1.206857781E-04
6.62E-04	-2.121416737E-04
6.63E-04	-5.145818057E-04
6.64E-04	-7.812009939E-04
6.65E-04	-1.008435592E-03
6.66E-04	-1.193268044E-03
6.67E-04	-1.33399955E-03
6.68E-04	-1.431677536E-03
6.69E-04	-1.489310118E-03
6.7E-04	-1.509451147E-03
6.71E-04	-1.493495145E-03
6.72E-04	-1.443522559E-03
6.73E-04	-1.363411907E-03
6.74E-04	-1.256935789E-03
6.75E-04	-1.125795703E-03
6.76E-04	-9.711050957E-04
6.77E-04	-7.956496677E-04
6.78E-04	-6.024846322E-04
6.79E-04	-3.926970543E-04
6.8E-04	-1.67745934E-04
6.81E-04	6.703684236E-05
6.82E-04	3.046880533E-04
6.83E-04	5.409263919E-04
6.84E-04	7.720249601E-04
6.85E-04	9.895806905E-04
6.86E-04	1.182121454E-03
6.87E-04	1.341399054E-03
6.88E-04	1.462812912E-03
6.89E-04	1.54045702E-03
6.9E-04	1.566836666E-03
6.91E-04	1.537940928E-03
6.92E-04	1.454361878E-03
6.93E-04	1.317063977E-03
6.94E-04	1.126890384E-03
6.95E-04	8.899327252E-04
6.96E-04	6.188968556E-04
6.97E-04	3.262856423E-04
6.98E-04	1.974727444E-05
6.99E-04	-2.930628721E-04
7.E-04	-5.99243908E-04
7.01E-04	-8.846505398E-04
7.02E-04	-1.139926914E-03
7.03E-04	-1.358229435E-03
7.04E-04	-1.530526113E-03
7.05E-04	-1.648741917E-03
7.06E-04	-1.711046473E-03
7.07E-04	-1.718468033E-03
7.08E-04	-1.668424092E-03
7.09E-04	-1.557457614E-03
7.1E-04	-1.38893297E-03
7.11E-04	-1.172017464E-03
7.12E-04	-9.135386727E-04
7.13E-04	-6.1677379E-04
7.14E-04	-2.887794599E-04
7.15E-04	5.693746941E-05
7.16E-04	4.068012364E-04
7.17E-04	7.510770503E-04
7.18E-04	1.079256511E-03
7.19E-04	1.376931644E-03
7.2E-04	1.630950579E-03
7.21E-04	1.833502888E-03
7.22E-04	1.977573813E-03
7.23E-04	2.052884694E-03
7.24E-04	2.051176448E-03
7.25E-04	1.972389961E-03
7.26E-04	1.821239118E-03
7.27E-04	1.600702675E-03
7.28E-04	1.313792993E-03
7.29E-04	9.696118104E-04
7.3E-04	5.826108696E-04
7.31E-04	1.668413658E-04
7.32E-04	-2.646517251E-04
7.33E-04	-6.957371549E-04
7.34E-04	-1.107796301E-03
7.35E-04	-1.485161644E-03
7.36E-04	-1.815943666E-03
7.37E-04	-2.087241648E-03
7.38E-04	-2.284397447E-03
7.39E-04	-2.396596938E-03
7.4E-04	-2.419564058E-03
7.41E-04	-2.351707529E-03
7.42E-04	-2.191635008E-03
7.43E-04	-1.941342649E-03
7.44E-04	-1.608837914E-03
7.45E-04	-1.205827729E-03
7.46E-04	-7.452390372E-04
7.47E-04	-2.427449298E-04
7.48E-04	2.816005725E-04
7.49E-04	8.060139708E-04
7.5E-04	1.310556371E-03
7.51E-04	1.776378131E-03
7.52E-04	2.183148342E-03
7.53E-04	2.510641401E-03
7.54E-04	2.742965778E-03
7.55E-04	2.869392049E-03
7.56E-04	2.882510659E-03
7.57E-04	2.778914777E-03
7.58E-04	2.561445731E-03
7.59E-04	2.238427486E-03
7.6E-04	1.821230482E-03
7.61E-04	1.324443611E-03
7.62E-04	7.674712075E-04
7.63E-04	1.736036993E-04
7.64E-04	-4.329840017E-04
7.65E-04	-1.028849173E-03
7.66E-04	-1.590790497E-03
7.67E-04	-2.09577115E-03
7.68E-04	-2.522723864E-03
7.69E-04	-2.854294431E-03
7.7E-04	-3.07655649E-03
7.71E-04	-3.17852665E-03
7.72E-04	-3.153786201E-03
7.73E-04	-3.00201574E-03
7.74E-04	-2.727593831E-03
7.75E-04	-2.337791755E-03
7.76E-04	-1.844189874E-03
7.77E-04	-1.264995905E-03
7.78E-04	-6.23933762E-04
7.79E-04	5.299182356E-05
7.8E-04	7.386122102E-04
7.81E-04	1.403941301E-03
7.82E-04	2.019378722E-03
7.83E-04	2.557643325E-03
7.84E-04	2.99491551E-03
7.85E-04	3.310090068E-03
7.86E-04	3.485777871E-03
7.87E-04	3.511493776E-03
7.88E-04	3.385153364E-03
7.89E-04	3.111470611E-03
7.9E-04	2.700473132E-03
7.91E-04	2.168280798E-03
7.92E-04	1.538072441E-03
7.93E-04	8.386032156E-04
7.94E-04	1.010472274E-04
7.95E-04	-6.427561006E-04
7.96E-04	-1.359982702E-03
7.97E-04	-2.017552943E-03
7.98E-04	-2.585343842E-03
7.99E-04	-3.038392635E-03
8.E-04	-3.356131355E-03
8.01E-04	-3.522614647E-03
8.02E-04	-3.530041797E-03
8.03E-04	-3.380897121E-03
8.04E-04	-3.08522862E-03
8.05E-04	-2.657247434E-03
8.06E-04	-2.115895694E-03
8.07E-04	-1.486960672E-03
8.08E-04	-8.017319003E-04
8.09E-04	-9.265257856E-05
8.1E-04	6.090846885E-04
8.11E-04	1.272629599E-03
8.12E-04	1.867772661E-03
8.13E-04	2.368673602E-03
8.14E-04	2.756254679E-03
8.15E-04	3.016273373E-03
8.16E-04	3.138230472E-03
8.17E-04	3.11881264E-03
8.18E-04	2.96433714E-03
8.19E-04	2.687354464E-03
8.2E-04	2.302481604E-03
8.21E-04	1.827513621E-03
8.22E-04	1.286249798E-03
8.23E-04	7.063938984E-04
8.24E-04	1.144077769E-04
8.25E-04	-4.656154928E-04
8.26E-04	-1.009172866E-03
8.27E-04	-1.491900038E-03
8.28E-04	-1.89464768E-03
8.29E-04	-2.205350386E-03
8.3E-04	-2.415027739E-03
8.31E-04	-2.515927398E-03
8.32E-04	-2.50592668E-03
8.33E-04	-2.391303728E-03
8.34E-04	-2.182330313E-03
8.35E-04	-1.888942272E-03
8.36E-04	-1.523437552E-03
8.37E-04	-1.104260198E-03
8.38E-04	-6.529917561E-04
8.39E-04	-1.890314735E-04
8.4E-04	2.696513774E-04
8.41E-04	7.030179956E-04
8.42E-04	1.091449845E-03
8.43E-04	1.421461179E-03
8.44E-04	1.684874376E-03
8.45E-04	1.873146825E-03
8.46E-04	1.977558399E-03
8.47E-04	1.995356605E-03
8.48E-04	1.931018398E-03
8.49E-04	1.790574178E-03
8.5E-04	1.579140426E-03
8.51E-04	1.305347632E-03
8.52E-04	9.835626748E-04
8.53E-04	6.290944336E-04
8.54E-04	2.547241333E-04
8.55E-04	-1.256597072E-04
8.56E-04	-4.942350097E-04
8.57E-04	-8.339805237E-04
8.58E-04	-1.13332192E-03
8.59E-04	-1.382851335E-03
8.6E-04	-1.571138605E-03
8.61E-04	-1.688271568E-03
8.62E-04	-1.731136728E-03
8.63E-04	-1.701331803E-03
8.64E-04	-1.600145785E-03
8.65E-04	-1.429692067E-03
8.66E-04	-1.197518312E-03
8.67E-04	-9.159205346E-04
8.68E-04	-5.970363844E-04
8.69E-04	-2.523209444E-04
8.7E-04	1.033765405E-04
8.71E-04	4.52042018E-04
8.72E-04	7.783196977E-04
8.73E-04	1.071203398E-03
8.74E-04	1.319052565E-03
8.75E-04	1.508195045E-03
8.76E-04	1.628796527E-03
8.77E-04	1.677848593E-03
8.78E-04	1.654749965E-03
8.79E-04	1.558635099E-03
8.8E-04	1.392221018E-03
8.81E-04	1.164375254E-03
8.82E-04	8.865942525E-04
8.83E-04	5.698182233E-04
8.84E-04	2.267069993E-04
8.85E-04	-1.258412367E-04
8.86E-04	-4.699383276E-04
8.87E-04	-7.915039595E-04
8.88E-04	-1.079013129E-03
8.89E-04	-1.319139331E-03
8.9E-04	-1.498344065E-03
8.91E-04	-1.608799092E-03
8.92E-04	-1.648776867E-03
8.93E-04	-1.617786217E-03
8.94E-04	-1.515928621E-03
8.95E-04	-1.347933802E-03
8.96E-04	-1.123439984E-03
8.97E-04	-8.528461627E-04
8.98E-04	-5.463125347E-04
8.99E-04	-2.170391282E-04
9.E-04	1.182805535E-04
9.01E-04	4.441184783E-04
9.02E-04	7.489666798E-04
9.03E-04	1.022100875E-03
9.04E-04	1.250577149E-03
9.05E-04	1.422589102E-03
9.06E-04	1.531804579E-03
9.07E-04	1.575699359E-03
9.08E-04	1.552372896E-03
9.09E-04	1.46244313E-03
9.1E-04	1.311838473E-03
9.11E-04	1.109643174E-03
9.12E-04	8.649735679E-04
9.13E-04	5.881640762E-04
9.14E-04	2.929953243E-04
9.15E-04	-5.092280078E-06
9.16E-04	-2.929606224E-04
9.17E-04	-5.607250241E-04
9.18E-04	-7.993152459E-04
9.19E-04	-9.995198848E-04
9.2E-04	-1.154527194E-03
9.21E-04	-1.261317564E-03
9.22E-04	-1.318290544E-03
9.23E-04	-1.324072703E-03
9.24E-04	-1.280080578E-03
9.25E-04	-1.191257314E-03
9.26E-04	-1.062572299E-03
9.27E-04	-8.973953704E-04
9.28E-04	-7.004889327E-04
9.29E-04	-4.799334529E-04
9.3E-04	-2.447287665E-04
9.31E-04	-2.433355239E-06
9.32E-04	2.396328591E-04
9.33E-04	4.726748954E-04
9.34E-04	6.879126227E-04
9.35E-04	8.787716858E-04
9.36E-04	1.039490448E-03
9.37E-04	1.162861199E-03
9.38E-04	1.242480397E-03
9.39E-04	1.276344172E-03
9.4E-04	1.265140287E-03
9.41E-04	1.208325389E-03
9.42E-04	1.105194982E-03
9.43E-04	9.584874153E-04
9.44E-04	7.739486598E-04
9.45E-04	5.577027998E-04
9.46E-04	3.16766127E-04
9.47E-04	6.111511967E-05
9.48E-04	-1.974744448E-04
9.49E-04	-4.487878137E-04
9.5E-04	-6.844677207E-04
9.51E-04	-8.948085695E-04
9.52E-04	-1.068085693E-03
9.53E-04	-1.194784762E-03
9.54E-04	-1.270271376E-03
9.55E-04	-1.291952888E-03
9.56E-04	-1.257087319E-03
9.57E-04	-1.165488571E-03
9.58E-04	-1.021401497E-03
9.59E-04	-8.30974241E-04
9.6E-04	-6.008309671E-04
9.61E-04	-3.405257616E-04
9.62E-04	-6.349787845E-05
9.63E-04	2.161697702E-04
9.64E-04	4.863570152E-04
9.65E-04	7.354950741E-04
9.66E-04	9.506493286E-04
9.67E-04	1.11914108E-03
9.68E-04	1.231679097E-03
9.69E-04	1.282695776E-03
9.7E-04	1.268845949E-03
9.71E-04	1.189655253E-03
9.72E-04	1.049415225E-03
9.73E-04	8.564533095E-04
9.74E-04	6.207835812E-04
9.75E-04	3.539156006E-04
9.76E-04	7.009331927E-05
9.77E-04	-2.144129638E-04
9.78E-04	-4.839047707E-04
9.79E-04	-7.250226868E-04
9.8E-04	-9.266287508E-04
9.81E-04	-1.079210812E-03
9.82E-04	-1.175221506E-03
9.83E-04	-1.209851444E-03
9.84E-04	-1.181231819E-03
9.85E-04	-1.09072564E-03
9.86E-04	-9.437799969E-04
9.87E-04	-7.496814495E-04
9.88E-04	-5.196638186E-04
9.89E-04	-2.656025678E-04
9.9E-04	-1.198148846E-07
9.91E-04	2.635675919E-04
9.92E-04	5.122803443E-04
9.93E-04	7.331408996E-04
9.94E-04	9.145041045E-04
9.95E-04	1.047997511E-03
9.96E-04	1.129239252E-03
9.97E-04	1.156170206E-03
9.98E-04	1.127795739E-03
9.99E-04	1.045317134E-03
1.E-03	9.136338031E-04
1.001E-03	7.408821862E-04
1.002E-03	5.369240372E-04
1.003E-03	3.126365695E-04
1.004E-03	7.942687568E-05
1.005E-03	-1.522426831E-04
1.006E-03	-3.738690633E-04
1.007E-03	-5.776687461E-04
1.008E-03	-7.550991112E-04
1.009E-03	-8.982448116E-04
1.01E-03	-1.00261023E-03
1.011E-03	-1.067258987E-03
1.012E-03	-1.09232943E-03
1.013E-03	-1.077826307E-03
1.014E-03	-1.024885666E-03
1.015E-03	-9.366088681E-04
1.016E-03	-8.171759212E-04
1.017E-03	-6.714934269E-04
1.018E-03	-5.059437723E-04
1.019E-03	-3.275689538E-04
1.02E-03	-1.415682444E-04
1.021E-03	4.912007761E-05
1.022E-03	2.411570635E-04
1.023E-03	4.290010582E-04
1.024E-03	6.064284858E-04
1.025E-03	7.687933405E-04
1.026E-03	9.128167564E-04
1.027E-03	1.034667423E-03
1.028E-03	1.129403703E-03
1.029E-03	1.192198798E-03
1.03E-03	1.218766068E-03
1.031E-03	1.204698369E-03
1.032E-03	1.146525736E-03
1.033E-03	1.043966987E-03
1.034E-03	8.993782722E-04
1.035E-03	7.151179111E-04
1.036E-03	4.93774628E-04
1.037E-03	2.410435381E-04
1.038E-03	-3.355221099E-05
1.039E-03	-3.186322128E-04
1.04E-03	-6.023043306E-04
1.041E-03	-8.722363823E-04
1.042E-03	-1.116010777E-03
1.043E-03	-1.32188047E-03
1.044E-03	-1.479182315E-03
1.045E-03	-1.578453515E-03
1.046E-03	-1.612070642E-03
1.047E-03	-1.575880476E-03
1.048E-03	-1.470290521E-03
1.049E-03	-1.298985494E-03
1.05E-03	-1.067213793E-03
1.051E-03	-7.827879608E-04
1.052E-03	-4.579318878E-04
1.053E-03	-1.083370628E-04
1.054E-03	2.490194884E-04
1.055E-03	5.96357767E-04
1.056E-03	9.156081934E-04
1.057E-03	1.190667991E-03
1.058E-03	1.408724407E-03
1.059E-03	1.559328124E-03
1.06E-03	1.634349321E-03
1.061E-03	1.630163852E-03
1.062E-03	1.5489789E-03
1.063E-03	1.397429434E-03
1.064E-03	1.184692804E-03
1.065E-03	9.223873827E-04
1.066E-03	6.252180479E-04
1.067E-03	3.102133093E-04
1.068E-03	-5.169345481E-06
1.069E-03	-3.041662088E-04
1.07E-03	-5.711437151E-04
1.071E-03	-7.929418482E-04
1.072E-03	-9.603951692E-04
1.073E-03	-1.068046241E-03
1.074E-03	-1.113204726E-03
1.075E-03	-1.096795073E-03
1.076E-03	-1.024693451E-03
1.077E-03	-9.067255177E-04
1.078E-03	-7.542751739E-04
1.079E-03	-5.793171096E-04
1.08E-03	-3.946346531E-04
1.081E-03	-2.131305808E-04
1.082E-03	-4.627029059E-05
1.083E-03	9.672175281E-05
1.084E-03	2.08892356E-04
1.085E-03	2.862428148E-04
1.086E-03	3.288558336E-04
1.087E-03	3.404929995E-04
1.088E-03	3.266699161E-04
1.089E-03	2.937446056E-04
1.09E-03	2.49524287E-04
1.091E-03	2.028893771E-04
1.092E-03	1.618047398E-04
1.093E-03	1.320408566E-04
1.094E-03	1.173692165E-04
1.095E-03	1.1961665E-04
1.096E-03	1.381828676E-04
1.097E-03	1.702145105E-04
1.098E-03	2.115473006E-04
1.099E-03	2.57172404E-04
1.1E-03	3.00773093E-04
1.101E-03	3.347478386E-04
1.102E-03	3.520090839E-04
1.103E-03	3.479664457E-04
1.104E-03	3.202203771E-04
1.105E-03	2.672710921E-04
1.106E-03	1.893122973E-04
1.107E-03	8.99508313E-05
1.108E-03	-2.439438313E-05
1.109E-03	-1.463520369E-04
1.11E-03	-2.677165051E-04
1.111E-03	-3.788916538E-04
1.112E-03	-4.702493444E-04
1.113E-03	-5.342129233E-04
1.114E-03	-5.65486587E-04
1.115E-03	-5.602114744E-04
1.116E-03	-5.165180537E-04
1.117E-03	-4.361561893E-04
1.118E-03	-3.246382095E-04
1.119E-03	-1.895249468E-04
1.12E-03	-3.935992668E-05
1.121E-03	1.158042331E-04
1.122E-03	2.645381144E-04
1.123E-03	3.959577483E-04
1.124E-03	5.012490846E-04
1.125E-03	5.732934575E-04
1.126E-03	6.061785197E-04
1.127E-03	5.963154956E-04
1.128E-03	5.438491295E-04
1.129E-03	4.523960797E-04
1.13E-03	3.278165233E-04
1.131E-03	1.779933727E-04
1.132E-03	1.324811406E-05
1.133E-03	-1.545699816E-04
1.134E-03	-3.139423901E-04
1.135E-03	-4.542302256E-04
1.136E-03	-5.65077844E-04
1.137E-03	-6.371195388E-04
1.138E-03	-6.642519011E-04
1.139E-03	-6.449185081E-04
1.14E-03	-5.811165195E-04
1.141E-03	-4.769730066E-04
1.142E-03	-3.389171871E-04
1.143E-03	-1.765293796E-04
1.144E-03	-1.775656681E-06
1.145E-03	1.730290274E-04
1.146E-03	3.361368513E-04
1.147E-03	4.762547627E-04
1.148E-03	5.837046738E-04
1.149E-03	6.52430736E-04
1.15E-03	6.800513855E-04
1.151E-03	6.661218122E-04
1.152E-03	6.116796788E-04
1.153E-03	5.207061978E-04
1.154E-03	4.008454883E-04
1.155E-03	2.6192407E-04
1.156E-03	1.13941077E-04
1.157E-03	-3.354487222E-05
1.158E-03	-1.710662313E-04
1.159E-03	-2.896250927E-04
1.16E-03	-3.819681153E-04
1.161E-03	-4.432211081E-04
1.162E-03	-4.705701703E-04
1.163E-03	-4.637632556E-04
1.164E-03	-4.265438577E-04
1.165E-03	-3.660816929E-04
1.166E-03	-2.898709923E-04
1.167E-03	-2.042960214E-04
1.168E-03	-1.164624867E-04
1.169E-03	-3.483121279E-05
1.17E-03	3.339326605E-05
1.171E-03	8.390674974E-05
1.172E-03	1.142274915E-04
1.173E-03	1.235273618E-04
1.174E-03	1.140038838E-04
1.175E-03	9.027529631E-05
1.176E-03	5.697350385E-05
1.177E-03	1.8190438E-05
1.178E-03	-2.102812796E-05
1.179E-03	-5.429648367E-05
1.18E-03	-7.580923279E-05
1.181E-03	-8.24151335E-05
1.182E-03	-7.348734564E-05
1.183E-03	-4.945580011E-05
1.184E-03	-1.170029778E-05
1.185E-03	3.666064674E-05
1.186E-03	9.155750095E-05
1.187E-03	1.490303855E-04
1.188E-03	2.041887546E-04
1.189E-03	2.506695618E-04
1.19E-03	2.831258379E-04
1.191E-03	2.991907696E-04
1.192E-03	2.979175791E-04
1.193E-03	2.77976359E-04
1.194E-03	2.386998743E-04
1.195E-03	1.818252919E-04
1.196E-03	1.112469021E-04
1.197E-03	3.176074526E-05
1.198E-03	-5.114275871E-05
1.199E-03	-1.311206616E-04
1.2E-03	-2.024791662E-04
1.201E-03	-2.619897313E-04
1.202E-03	-3.076966023E-04
1.203E-03	-3.36361746E-04
1.204E-03	-3.444432571E-04
1.205E-03	-3.315095476E-04
1.206E-03	-3.005255754E-04
1.207E-03	-2.549919672E-04
1.208E-03	-1.977663498E-04
1.209E-03	-1.325017421E-04
1.21E-03	-6.428220575E-05
1.211E-03	1.84435222E-06
1.212E-03	6.179802631E-05
1.213E-03	1.112361971E-04
1.214E-03	1.452162532E-04
1.215E-03	1.612516598E-04
1.216E-03	1.614073649E-04
1.217E-03	1.491217142E-04
1.218E-03	1.257420717E-04
1.219E-03	9.26996077E-05
1.22E-03	5.494150343E-05
1.221E-03	1.935296208E-05
1.222E-03	-8.814340719E-06
1.223E-03	-2.616002472E-05
1.224E-03	-2.960151236E-05
1.225E-03	-1.704243868E-05
1.226E-03	1.06287522E-05
1.227E-03	4.995497474E-05
1.228E-03	9.769272096E-05
1.229E-03	1.511710123E-04
1.23E-03	2.049018337E-04
1.231E-03	2.496601867E-04
1.232E-03	2.772199204E-04
1.233E-03	2.839667231E-04
1.234E-03	2.685057768E-04
1.235E-03	2.288357659E-04
1.236E-03	1.64178935E-04
1.237E-03	7.766810847E-05
1.238E-03	-2.458302753E-05
1.239E-03	-1.359195573E-04
1.24E-03	-2.491981069E-04
1.241E-03	-3.553719759E-04
1.242E-03	-4.447048273E-04
1.243E-03	-5.103211407E-04
1.244E-03	-5.486146481E-04
1.245E-03	-5.558274421E-04
1.246E-03	-5.274502175E-04
1.247E-03	-4.621468511E-04
1.248E-03	-3.635319112E-04
1.249E-03	-2.375414966E-04
1.25E-03	-9.066454416E-05
1.251E-03	6.911866282E-05
1.252E-03	2.320276133E-04
1.253E-03	3.877318497E-04
1.254E-03	5.263493883E-04
1.255E-03	6.38673004E-04
1.256E-03	7.163819789E-04
1.257E-03	7.530420821E-04
1.258E-03	7.455728166E-04
1.259E-03	6.943367564E-04
1.26E-03	6.017740831E-04
1.261E-03	4.721847943E-04
1.262E-03	3.128822319E-04
1.263E-03	1.340920055E-04
1.264E-03	-5.256050441E-05
1.265E-03	-2.353078537E-04
1.266E-03	-4.033936757E-04
1.267E-03	-5.479233311E-04
1.268E-03	-6.612695612E-04
1.269E-03	-7.366506695E-04
1.27E-03	-7.697519502E-04
1.271E-03	-7.599454355E-04
1.272E-03	-7.090529279E-04
1.273E-03	-6.203407882E-04
1.274E-03	-4.994406306E-04
1.275E-03	-3.545159073E-04
1.276E-03	-1.944043323E-04
1.277E-03	-2.741178081E-05
1.278E-03	1.376975284E-04
1.279E-03	2.908517253E-04
1.28E-03	4.225423815E-04
1.281E-03	5.268797094E-04
1.282E-03	6.016199324E-04
1.283E-03	6.451142668E-04
1.284E-03	6.555243258E-04
1.285E-03	6.33854027E-04
1.286E-03	5.849570982E-04
1.287E-03	5.141029081E-04
1.288E-03	4.251367239E-04
1.289E-03	3.230817219E-04
1.29E-03	2.152475715E-04
1.291E-03	1.078679423E-04
1.292E-03	4.083858774E-06
1.293E-03	-9.325328332E-05
1.294E-03	-1.792817597E-04
1.295E-03	-2.497350844E-04
1.296E-03	-3.041865831E-04
1.297E-03	-3.444458023E-04
1.298E-03	-3.708418495E-04
1.299E-03	-3.826782861E-04
1.3E-03	-3.817179463E-04
1.301E-03	-3.721167965E-04
1.302E-03	-3.566925685E-04
1.303E-03	-3.360239495E-04
1.304E-03	-3.113873882E-04
1.305E-03	-2.853682683E-04
1.306E-03	-2.585285E-04
1.307E-03	-2.28143854E-04
1.308E-03	-1.916842293E-04
1.309E-03	-1.493671741E-04
1.31E-03	-1.015966853E-04
1.311E-03	-4.611705774E-05
1.312E-03	1.95399946E-05
1.313E-03	9.414304315E-05
1.314E-03	1.740501367E-04
1.315E-03	2.569887011E-04
1.316E-03	3.412035325E-04
1.317E-03	4.217689065E-04
1.318E-03	4.913350853E-04
1.319E-03	5.44514885E-04
1.32E-03	5.786754021E-04
1.321E-03	5.90544318E-04
1.322E-03	5.754999466E-04
1.323E-03	5.315492046E-04
1.324E-03	4.613558456E-04
1.325E-03	3.687517301E-04
1.326E-03	2.560950589E-04
1.327E-03	1.273039761E-04
1.328E-03	-9.609415905E-06
1.329E-03	-1.46179336E-04
1.33E-03	-2.772873547E-04
1.331E-03	-3.987904061E-04
1.332E-03	-5.04295333E-04
1.333E-03	-5.876117966E-04
1.334E-03	-6.465709778E-04
1.335E-03	-6.815175295E-04
1.336E-03	-6.913933737E-04
1.337E-03	-6.743392057E-04
1.338E-03	-6.31490306E-04
1.339E-03	-5.668582387E-04
1.34E-03	-4.833704177E-04
1.341E-03	-3.8241723E-04
1.342E-03	-2.675809765E-04
1.343E-03	-1.449453606E-04
1.344E-03	-1.889321664E-05
1.345E-03	1.088890003E-04
1.346E-03	2.354884238E-04
1.347E-03	3.551716328E-04
1.348E-03	4.6278858E-04
1.349E-03	5.56100735E-04
1.35E-03	6.333149711E-04
1.351E-03	6.905629372E-04
1.352E-03	7.240436777E-04
1.353E-03	7.329605282E-04
1.354E-03	7.176322813E-04
1.355E-03	6.765047224E-04
1.356E-03	6.08430965E-04
1.357E-03	5.161409161E-04
1.358E-03	4.039937055E-04
1.359E-03	2.742611989E-04
1.36E-03	1.289864812E-04
1.361E-03	-2.624731906E-05
1.362E-03	-1.833757747E-04
1.363E-03	-3.356656719E-04
1.364E-03	-4.783173076E-04
1.365E-03	-6.058513326E-04
1.366E-03	-7.113694706E-04
1.367E-03	-7.893430611E-04
1.368E-03	-8.369620314E-04
1.369E-03	-8.514051866E-04
1.37E-03	-8.288814792E-04
1.371E-03	-7.686602148E-04
1.372E-03	-6.749094404E-04
1.373E-03	-5.524449234E-04
1.374E-03	-4.040397001E-04
1.375E-03	-2.338560368E-04
1.376E-03	-5.043107435E-05
1.377E-03	1.357495876E-04
1.378E-03	3.158976274E-04
1.379E-03	4.827589358E-04
1.38E-03	6.281787625E-04
1.381E-03	7.434013659E-04
1.382E-03	8.22341017E-04
1.383E-03	8.622218082E-04
1.384E-03	8.605173899E-04
1.385E-03	8.149417406E-04
1.386E-03	7.278324484E-04
1.387E-03	6.069042163E-04
1.388E-03	4.603550928E-04
1.389E-03	2.944620233E-04
1.39E-03	1.167406101E-04
1.391E-03	-6.193682553E-05
1.392E-03	-2.301972833E-04
1.393E-03	-3.796364842E-04
1.394E-03	-5.041547168E-04
1.395E-03	-5.973094534E-04
1.396E-03	-6.531867001E-04
1.397E-03	-6.700949683E-04
1.398E-03	-6.505731195E-04
1.399E-03	-5.973569875E-04
1.4E-03	-5.126302931E-04
1.401E-03	-4.019065361E-04
1.402E-03	-2.750553872E-04
1.403E-03	-1.419611758E-04
1.404E-03	-9.630933431E-06
1.405E-03	1.152898227E-04
1.406E-03	2.239637968E-04
1.407E-03	3.081419817E-04
1.408E-03	3.644492955E-04
1.409E-03	3.932509014E-04
1.41E-03	3.942532469E-04
1.411E-03	3.669231305E-04
1.412E-03	3.150428819E-04
1.413E-03	2.466727397E-04
1.414E-03	1.688641345E-04
1.415E-03	8.593549347E-05
1.416E-03	3.462194082E-06
1.417E-03	-7.014051381E-05
1.418E-03	-1.280591975E-04
1.419E-03	-1.684337395E-04
1.42E-03	-1.912472811E-04
1.421E-03	-1.944441035E-04
1.422E-03	-1.763832416E-04
1.423E-03	-1.405639656E-04
1.424E-03	-9.395728359E-05
1.425E-03	-4.119141598E-05
1.426E-03	1.565526773E-05
1.427E-03	7.193571314E-05
1.428E-03	1.200335505E-04
1.429E-03	1.551427772E-04
1.43E-03	1.773975671E-04
1.431E-03	1.871570027E-04
1.432E-03	1.823654336E-04
1.433E-03	1.625717308E-04
1.434E-03	1.319209277E-04
1.435E-03	9.541009097E-05
1.436E-03	5.480729561E-05
1.437E-03	1.115865307E-05
1.438E-03	-3.09459645E-05
1.439E-03	-6.54773466E-05
1.44E-03	-9.049845593E-05
1.441E-03	-1.07956495E-04
1.442E-03	-1.18352182E-04
1.443E-03	-1.196416642E-04
1.444E-03	-1.118306658E-04
1.445E-03	-9.855125469E-05
1.446E-03	-8.288155728E-05
1.447E-03	-6.525750799E-05
1.448E-03	-4.699334503E-05
1.449E-03	-3.23382551E-05
1.45E-03	-2.476213494E-05
1.451E-03	-2.381144927E-05
1.452E-03	-2.802773521E-05
1.453E-03	-3.866002205E-05
1.454E-03	-5.738313936E-05
1.455E-03	-8.179094967E-05
1.456E-03	-1.063767448E-04
1.457E-03	-1.271177339E-04
1.458E-03	-1.421027152E-04
1.459E-03	-1.484531655E-04
1.46E-03	-1.419303899E-04
1.461E-03	-1.198175873E-04
1.462E-03	-8.190024613E-05
1.463E-03	-2.842211745E-05
1.464E-03	4.057341311E-05
1.465E-03	1.226973344E-04
1.466E-03	2.117704456E-04
1.467E-03	3.006193187E-04
1.468E-03	3.839354442E-04
1.469E-03	4.567162991E-04
1.47E-03	5.118355561E-04
1.471E-03	5.415926706E-04
1.472E-03	5.406540021E-04
1.473E-03	5.064334176E-04
1.474E-03	4.384034414E-04
1.475E-03	3.383290547E-04
1.476E-03	2.105292464E-04
1.477E-03	6.160511327E-05
1.478E-03	-1.002307884E-04
1.479E-03	-2.660360711E-04
1.48E-03	-4.261627046E-04
1.481E-03	-5.700025053E-04
1.482E-03	-6.875989778E-04
1.483E-03	-7.716471663E-04
1.484E-03	-8.170812197E-04
1.485E-03	-8.201462501E-04
1.486E-03	-7.791529163E-04
1.487E-03	-6.951940425E-04
1.488E-03	-5.722457873E-04
1.489E-03	-4.17458224E-04
1.49E-03	-2.401285663E-04
1.491E-03	-4.98015704E-05
1.492E-03	1.435280843E-04
1.493E-03	3.287478413E-04
1.494E-03	4.953826382E-04
1.495E-03	6.348803034E-04
1.496E-03	7.396558243E-04
1.497E-03	8.035380438E-04
1.498E-03	8.239246051E-04
1.499E-03	8.019256001E-04
1.5E-03	7.407389336E-04
1.501E-03	6.44810108E-04
1.502E-03	5.200464394E-04
1.503E-03	3.745682441E-04
1.504E-03	2.185294774E-04
1.505E-03	6.171126558E-05
1.506E-03	-8.802948721E-05
1.507E-03	-2.231893757E-04
1.508E-03	-3.363436743E-04
1.509E-03	-4.230281974E-04
1.51E-03	-4.822670893E-04
1.511E-03	-5.137439246E-04
1.512E-03	-5.173838168E-04
1.513E-03	-4.957296448E-04
1.514E-03	-4.540455285E-04
1.515E-03	-3.977250618E-04
1.516E-03	-3.309491667E-04
1.517E-03	-2.580890616E-04
1.518E-03	-1.850828936E-04
1.519E-03	-1.176404273E-04
1.52E-03	-5.849471757E-05
1.521E-03	-8.660222799E-06
1.522E-03	2.966924004E-05
1.523E-03	5.486647587E-05
1.524E-03	6.917462194E-05
1.525E-03	7.665490645E-05
1.526E-03	7.949370062E-05
1.527E-03	7.942404245E-05
1.528E-03	8.053271179E-05
1.529E-03	8.744433007E-05
1.53E-03	1.019683965E-04
1.531E-03	1.236301876E-04
1.532E-03	1.524460311E-04
1.533E-03	1.8876918E-04
1.534E-03	2.302149951E-04
1.535E-03	2.712891492E-04
1.536E-03	3.072216531E-04
1.537E-03	3.355193649E-04
1.538E-03	3.526377426E-04
1.539E-03	3.529161996E-04
1.54E-03	3.327074738E-04
1.541E-03	2.922607843E-04
1.542E-03	2.324166297E-04
1.543E-03	1.530813856E-04
1.544E-03	5.634131042E-05
1.545E-03	-5.176933288E-05
1.546E-03	-1.640861326E-04
1.547E-03	-2.750511297E-04
1.548E-03	-3.79166964E-04
1.549E-03	-4.685019287E-04
1.55E-03	-5.347081867E-04
1.551E-03	-5.731512159E-04
1.552E-03	-5.8237668E-04
1.553E-03	-5.606202891E-04
1.554E-03	-5.066744719E-04
1.555E-03	-4.235645012E-04
1.556E-03	-3.178183901E-04
1.557E-03	-1.957598878E-04
1.558E-03	-6.339071642E-05
1.559E-03	7.104922116E-05
1.56E-03	1.975054071E-04
1.561E-03	3.077590142E-04
1.562E-03	3.973115518E-04
1.563E-03	4.631361992E-04
1.564E-03	5.014306186E-04
1.565E-03	5.097587721E-04
1.566E-03	4.900725071E-04
1.567E-03	4.469340577E-04
1.568E-03	3.842519168E-04
1.569E-03	3.065061419E-04
1.57E-03	2.209187388E-04
1.571E-03	1.35005364E-04
1.572E-03	5.347473036E-05
1.573E-03	-2.019402296E-05
1.574E-03	-8.105876699E-05
1.575E-03	-1.24186394E-04
1.576E-03	-1.481492106E-04
1.577E-03	-1.552132633E-04
1.578E-03	-1.482234871E-04
1.579E-03	-1.29266191E-04
1.58E-03	-1.018035793E-04
1.581E-03	-7.154462893E-05
1.582E-03	-4.384607019E-05
1.583E-03	-2.241952831E-05
1.584E-03	-1.115442102E-05
1.585E-03	-1.397036422E-05
1.586E-03	-3.174287872E-05
1.587E-03	-6.19907306E-05
1.588E-03	-1.021215461E-04
1.589E-03	-1.505221741E-04
1.59E-03	-2.040618082E-04
1.591E-03	-2.567808817E-04
1.592E-03	-3.019591543E-04
1.593E-03	-3.340943773E-04
1.594E-03	-3.482526261E-04
1.595E-03	-3.396106366E-04
1.596E-03	-3.056612874E-04
1.597E-03	-2.474763649E-04
1.598E-03	-1.671111906E-04
1.599E-03	-6.601498346E-05
1.6E-03	5.184641044E-05
1.601E-03	1.779482347E-04
1.602E-03	3.02793755E-04
1.603E-03	4.193458702E-04
1.604E-03	5.212653136E-04
1.605E-03	6.007369845E-04
1.606E-03	6.506612036E-04
1.607E-03	6.674170191E-04
1.608E-03	6.495928315E-04
1.609E-03	5.957590251E-04
1.61E-03	5.063463978E-04
1.611E-03	3.869449323E-04
1.612E-03	2.464918628E-04
1.613E-03	9.234135203E-05
1.614E-03	-6.948689294E-05
1.615E-03	-2.296663022E-04
1.616E-03	-3.758580721E-04
1.617E-03	-4.983620622E-04
1.618E-03	-5.917326594E-04
1.619E-03	-6.509955362E-04
1.62E-03	-6.710406745E-04
1.621E-03	-6.508448501E-04
1.622E-03	-5.944892659E-04
1.623E-03	-5.067062642E-04
1.624E-03	-3.908284143E-04
1.625E-03	-2.53002207E-04
1.626E-03	-1.050919067E-04
1.627E-03	3.996947442E-05
1.628E-03	1.737198072E-04
1.629E-03	2.90058827E-04
1.63E-03	3.80614027E-04
1.631E-03	4.371989376E-04
1.632E-03	4.573361815E-04
1.633E-03	4.429069733E-04
1.634E-03	3.952065462E-04
1.635E-03	3.161932264E-04
1.636E-03	2.133107638E-04
1.637E-03	9.823964093E-05
1.638E-03	-1.907989746E-05
1.639E-03	-1.31703589E-04
1.64E-03	-2.313499096E-04
1.641E-03	-3.072469059E-04
1.642E-03	-3.513935194E-04
1.643E-03	-3.621437515E-04
1.644E-03	-3.405485597E-04
1.645E-03	-2.866933427E-04
1.646E-03	-2.030409234E-04
1.647E-03	-9.805432455E-05
1.648E-03	1.765012278E-05
1.649E-03	1.362780581E-04
1.65E-03	2.508108448E-04
1.651E-03	3.512886552E-04
1.652E-03	4.274677296E-04
1.653E-03	4.739599778E-04
1.654E-03	4.897742425E-04
1.655E-03	4.738411542E-04
1.656E-03	4.245212462E-04
1.657E-03	3.439828291E-04
1.658E-03	2.395197856E-04
1.659E-03	1.189675032E-04
1.66E-03	-1.178824642E-05
1.661E-03	-1.451946934E-04
1.662E-03	-2.703130628E-04
1.663E-03	-3.774389653E-04
1.664E-03	-4.613157067E-04
1.665E-03	-5.181898734E-04
1.666E-03	-5.432155036E-04
1.667E-03	-5.331262701E-04
1.668E-03	-4.896044346E-04
1.669E-03	-4.179968681E-04
1.67E-03	-3.236195052E-04
1.671E-03	-2.116261058E-04
1.672E-03	-9.015701647E-05
1.673E-03	3.003869622E-05
1.674E-03	1.403277111E-04
1.675E-03	2.354555311E-04
1.676E-03	3.099092842E-04
1.677E-03	3.574875638E-04
1.678E-03	3.755112619E-04
1.679E-03	3.659602399E-04
1.68E-03	3.320881111E-04
1.681E-03	2.76945368E-04
1.682E-03	2.054435536E-04
1.683E-03	1.252553404E-04
1.684E-03	4.448830891E-05
1.685E-03	-3.054726216E-05
1.686E-03	-9.447038339E-05
1.687E-03	-1.412539535E-04
1.688E-03	-1.660083631E-04
1.689E-03	-1.680316044E-04
1.69E-03	-1.499347555E-04
1.691E-03	-1.144363993E-04
1.692E-03	-6.429530271E-05
1.693E-03	-4.546380017E-06
1.694E-03	5.758751819E-05
1.695E-03	1.149896278E-04
1.696E-03	1.618142769E-04
1.697E-03	1.92930462E-04
1.698E-03	2.038882354E-04
1.699E-03	1.925160966E-04
1.7E-03	1.598444598E-04
1.701E-03	1.082506003E-04
1.702E-03	3.975890278E-05
1.703E-03	-4.213310213E-05
1.704E-03	-1.304413123E-04
1.705E-03	-2.167807518E-04
1.706E-03	-2.945130485E-04
1.707E-03	-3.585743204E-04
1.708E-03	-4.038656909E-04
1.709E-03	-4.254620671E-04
1.71E-03	-4.19902774E-04
1.711E-03	-3.858021845E-04
1.712E-03	-3.2373465E-04
1.713E-03	-2.362298862E-04
1.714E-03	-1.283923791E-04
1.715E-03	-7.981195013E-06
1.716E-03	1.165126852E-04
1.717E-03	2.377776394E-04
1.718E-03	3.486240566E-04
1.719E-03	4.402549743E-04
1.72E-03	5.040260177E-04
1.721E-03	5.348510879E-04
1.722E-03	5.315662646E-04
1.723E-03	4.948057565E-04
1.724E-03	4.262311303E-04
1.725E-03	3.295172705E-04
1.726E-03	2.106423502E-04
1.727E-03	7.689203303E-05
1.728E-03	-6.368576348E-05
1.729E-03	-2.017368867E-04
1.73E-03	-3.269961041E-04
1.731E-03	-4.308733651E-04
1.732E-03	-5.083243266E-04
1.733E-03	-5.561504125E-04
1.734E-03	-5.707652661E-04
1.735E-03	-5.497491207E-04
1.736E-03	-4.949339102E-04
1.737E-03	-4.122254588E-04
1.738E-03	-3.090251645E-04
1.739E-03	-1.92914714E-04
1.74E-03	-7.161925387E-05
1.741E-03	4.744282307E-05
1.742E-03	1.576338332E-04
1.743E-03	2.527578009E-04
1.744E-03	3.267187272E-04
1.745E-03	3.74497091E-04
1.746E-03	3.941001579E-04
1.747E-03	3.871007401E-04
1.748E-03	3.566049128E-04
1.749E-03	3.052927669E-04
1.75E-03	2.360139179E-04
1.751E-03	1.532358291E-04
1.752E-03	6.307156301E-05
1.753E-03	-2.752278339E-05
1.754E-03	-1.116548919E-04
1.755E-03	-1.837466191E-04
1.756E-03	-2.402150864E-04
1.757E-03	-2.787876369E-04
1.758E-03	-2.976485485E-04
1.759E-03	-2.956021265E-04
1.76E-03	-2.729989579E-04
1.761E-03	-2.326216622E-04
1.762E-03	-1.795829959E-04
1.763E-03	-1.20036085E-04
1.764E-03	-5.989868347E-05
1.765E-03	-4.338930405E-06
1.766E-03	4.237756095E-05
1.767E-03	7.663040941E-05
1.768E-03	9.501408566E-05
1.769E-03	9.512174309E-05
1.77E-03	7.732127321E-05
1.771E-03	4.51077286E-05
1.772E-03	3.328770946E-06
1.773E-03	-4.360124724E-05
1.774E-03	-9.180152361E-05
1.775E-03	-1.37023358E-04
1.776E-03	-1.745165719E-04
1.777E-03	-1.999659215E-04
1.778E-03	-2.100891271E-04
1.779E-03	-2.027365929E-04
1.78E-03	-1.777949654E-04
1.781E-03	-1.380562424E-04
1.782E-03	-8.805123093E-05
1.783E-03	-3.205993791E-05
1.784E-03	2.610232962E-05
1.785E-03	8.191784403E-05
1.786E-03	1.297353688E-04
1.787E-03	1.639669308E-04
1.788E-03	1.809871886E-04
1.789E-03	1.796097116E-04
1.79E-03	1.597880146E-04
1.791E-03	1.221804859E-04
1.792E-03	6.917281348E-05
1.793E-03	4.563910713E-06
1.794E-03	-6.788746365E-05
1.795E-03	-1.440093316E-04
1.796E-03	-2.17822733E-04
1.797E-03	-2.824272616E-04
1.798E-03	-3.323802521E-04
1.799E-03	-3.646264273E-04
1.8E-03	-3.773502556E-04
1.801E-03	-3.686342556E-04
1.802E-03	-3.372936474E-04
1.803E-03	-2.851165568E-04
1.804E-03	-2.166700581E-04
1.805E-03	-1.3682634E-04
1.806E-03	-5.052995346E-05
1.807E-03	3.556856452E-05
1.808E-03	1.141194973E-04
1.809E-03	1.796469176E-04
1.81E-03	2.283780701E-04
1.811E-03	2.563945113E-04
1.812E-03	2.598653754E-04
1.813E-03	2.373253987E-04
1.814E-03	1.909777118E-04
1.815E-03	1.251568498E-04
1.816E-03	4.403022529E-05
1.817E-03	-4.784965274E-05
1.818E-03	-1.435734215E-04
1.819E-03	-2.350069011E-04
1.82E-03	-3.155964357E-04
1.821E-03	-3.80115236E-04
1.822E-03	-4.229184089E-04
1.823E-03	-4.391256786E-04
1.824E-03	-4.27349309E-04
1.825E-03	-3.897358248E-04
1.826E-03	-3.294109868E-04
1.827E-03	-2.493140929E-04
1.828E-03	-1.542465189E-04
1.829E-03	-5.231774448E-05
1.83E-03	4.772832355E-05
1.831E-03	1.393499909E-04
1.832E-03	2.166682215E-04
1.833E-03	2.726526865E-04
1.834E-03	3.01566395E-04
1.835E-03	3.015092185E-04
1.836E-03	2.72957503E-04
1.837E-03	2.168026785E-04
1.838E-03	1.354777821E-04
1.839E-03	3.49799962E-05
1.84E-03	-7.584112912E-05
1.841E-03	-1.884193404E-04
1.842E-03	-2.957859862E-04
1.843E-03	-3.904209228E-04
1.844E-03	-4.635801929E-04
1.845E-03	-5.087557131E-04
1.846E-03	-5.234206092E-04
1.847E-03	-5.061057574E-04
1.848E-03	-4.551856413E-04
1.849E-03	-3.721653392E-04
1.85E-03	-2.631926586E-04
1.851E-03	-1.360487518E-04
1.852E-03	2.030583275E-06
1.853E-03	1.427466883E-04
1.854E-03	2.75390942E-04
1.855E-03	3.891893468E-04
1.856E-03	4.763143075E-04
1.857E-03	5.313056838E-04
1.858E-03	5.491700872E-04
1.859E-03	5.269391339E-04
1.86E-03	4.664903584E-04
1.861E-03	3.732902034E-04
1.862E-03	2.52960107E-04
1.863E-03	1.112137287E-04
1.864E-03	-4.376332129E-05
1.865E-03	-2.015361101E-04
1.866E-03	-3.524432198E-04
1.867E-03	-4.88898477E-04
1.868E-03	-6.036087752E-04
1.869E-03	-6.889554394E-04
1.87E-03	-7.39657085E-04
1.871E-03	-7.542015362E-04
1.872E-03	-7.325201287E-04
1.873E-03	-6.747766391E-04
1.874E-03	-5.838673842E-04
1.875E-03	-4.66725483E-04
1.876E-03	-3.317098882E-04
1.877E-03	-1.861491009E-04
1.878E-03	-3.704538671E-05
1.879E-03	1.074405956E-04
1.88E-03	2.389489467E-04
1.881E-03	3.5140066E-04
1.882E-03	4.411195176E-04
1.883E-03	5.046225219E-04
1.884E-03	5.388751298E-04
1.885E-03	5.441584312E-04
1.886E-03	5.238524979E-04
1.887E-03	4.810805934E-04
1.888E-03	4.182448397E-04
1.889E-03	3.396886058E-04
1.89E-03	2.520652146E-04
1.891E-03	1.615580593E-04
1.892E-03	7.216997382E-05
1.893E-03	-1.288236946E-05
1.894E-03	-8.952506357E-05
1.895E-03	-1.542308368E-04
1.896E-03	-2.06333421E-04
1.897E-03	-2.468180522E-04
1.898E-03	-2.757435386E-04
1.899E-03	-2.934411979E-04
1.9E-03	-3.029335445E-04
1.901E-03	-3.082446798E-04
1.902E-03	-3.113080735E-04
1.903E-03	-3.12592888E-04
1.904E-03	-3.134567309E-04
1.905E-03	-3.156782832E-04
1.906E-03	-3.188718228E-04
1.907E-03	-3.19993737E-04
1.908E-03	-3.159415243E-04
1.909E-03	-3.051462227E-04
1.91E-03	-2.857247281E-04
1.911E-03	-2.54333462E-04
1.912E-03	-2.08738953E-04
1.913E-03	-1.496145781E-04
1.914E-03	-7.828940527E-05
1.915E-03	5.092755071E-06
1.916E-03	9.954093297E-05
1.917E-03	2.010357376E-04
1.918E-03	3.039658855E-04
1.919E-03	4.037113148E-04
1.92E-03	4.961538457E-04
1.921E-03	5.753793076E-04
1.922E-03	6.343750557E-04
1.923E-03	6.682373103E-04
1.924E-03	6.745828929E-04
1.925E-03	6.512350873E-04
1.926E-03	5.963626962E-04
1.927E-03	5.109935991E-04
1.928E-03	3.992157883E-04
1.929E-03	2.658260264E-04
1.93E-03	1.153323153E-04
1.931E-03	-4.634079003E-05
1.932E-03	-2.104472488E-04
1.933E-03	-3.674163553E-04
1.934E-03	-5.099173243E-04
1.935E-03	-6.31978704E-04
1.936E-03	-7.261836162E-04
1.937E-03	-7.852367029E-04
1.938E-03	-8.057479316E-04
1.939E-03	-7.875395071E-04
1.94E-03	-7.307178331E-04
1.941E-03	-6.366079422E-04
1.942E-03	-5.104878556E-04
1.943E-03	-3.608109879E-04
1.944E-03	-1.958916493E-04
1.945E-03	-2.283738355E-05
1.946E-03	1.501574087E-04
1.947E-03	3.126700919E-04
1.948E-03	4.554050594E-04
1.949E-03	5.732686255E-04
1.95E-03	6.629009812E-04
1.951E-03	7.196907017E-04
1.952E-03	7.403989009E-04
1.953E-03	7.26367669E-04
1.954E-03	6.813718948E-04
1.955E-03	6.086778833E-04
1.956E-03	5.125113739E-04
1.957E-03	4.002524622E-04
1.958E-03	2.805713019E-04
1.959E-03	1.59903221E-04
1.96E-03	4.256475079E-05
1.961E-03	-6.600013435E-05
1.962E-03	-1.589904047E-04
1.963E-03	-2.32340108E-04
1.964E-03	-2.862398873E-04
1.965E-03	-3.214281348E-04
1.966E-03	-3.372130018E-04
1.967E-03	-3.344034247E-04
1.968E-03	-3.167995353E-04
1.969E-03	-2.882756501E-04
1.97E-03	-2.510463214E-04
1.971E-03	-2.080259496E-04
1.972E-03	-1.644875297E-04
1.973E-03	-1.254073613E-04
1.974E-03	-9.231360308E-05
1.975E-03	-6.464586129E-05
1.976E-03	-4.318571332E-05
1.977E-03	-2.941380551E-05
1.978E-03	-2.202217121E-05
1.979E-03	-1.721999381E-05
1.98E-03	-1.23364999E-05
1.981E-03	-6.258781279E-06
1.982E-03	3.119821789E-06
1.983E-03	1.872636997E-05
1.984E-03	4.162319917E-05
1.985E-03	7.083273602E-05
1.986E-03	1.057254317E-04
1.987E-03	1.465150927E-04
1.988E-03	1.919533629E-04
1.989E-03	2.380708193E-04
1.99E-03	2.800973647E-04
1.991E-03	3.14604982E-04
1.992E-03	3.38926488E-04
1.993E-03	3.499125179E-04
1.994E-03	3.448701566E-04
1.995E-03	3.229124334E-04
1.996E-03	2.843746297E-04
1.997E-03	2.301076588E-04
1.998E-03	1.624191926E-04
1.999E-03	8.576205884E-05
[truncated: 1,001 more rows]
