# Supplementary material for: Study on monitoring broken rails of heavy haul railway based on ultrasonic guided wave
Source: Sci Rep. 2024 Apr 15;14:8667. doi: 10.1038/s41598-024-59328-5 (PMC11385469; doi:10.1038/s41598-024-59328-5)
Supplement: Supplementary file 1 — Supplementary Information. [file 41598_2024_59328_MOESM1_ESM.zip › 1-Rail75-Finite element simulation data/Node64464-1072mm-Head2mCrack.csv]

TIME	UZ_2
1.E-06	4.40853591E-82
2.E-06	4.07587789E-81
3.E-06	1.74072256E-80
4.E-06	4.628443431E-80
5.E-06	7.620581376E-80
6.E-06	1.07560054E-79
7.E-06	8.699875731E-80
8.E-06	-1.339727533E-79
9.E-06	3.438708799E-78
1.E-05	-4.841320402E-78
1.1E-05	-4.198839627E-77
1.2E-05	2.435826076E-76
1.3E-05	-2.179535535E-76
1.4E-05	-2.833777611E-75
1.5E-05	1.268358785E-74
1.6E-05	-3.583991059E-75
1.7E-05	-1.521632352E-73
1.8E-05	5.096903541E-73
1.9E-05	3.381866963E-73
2.E-05	-7.017159277E-72
2.1E-05	1.557483905E-71
2.2E-05	3.874673546E-71
2.3E-05	-2.789456513E-70
2.4E-05	2.711069197E-70
2.5E-05	2.442542864E-69
2.6E-05	-8.735726191E-69
2.7E-05	-6.650302571E-69
2.8E-05	1.070773709E-67
2.9E-05	-1.513999471E-67
3.E-05	-7.951421814E-67
3.1E-05	2.997246394E-66
3.2E-05	2.474376273E-66
3.3E-05	-3.310421511E-65
3.4E-05	3.05781207E-65
3.5E-05	2.611020942E-64
3.6E-05	-6.851480336E-64
3.7E-05	-1.325212191E-63
3.8E-05	8.127136233E-63
3.9E-05	-7.238550423E-64
4.E-05	-6.886311023E-62
4.1E-05	1.12909113E-61
4.2E-05	3.920687298E-61
4.3E-05	-1.544166762E-60
4.4E-05	-6.137246771E-61
4.5E-05	1.315492164E-59
4.6E-05	-1.732718394E-59
4.7E-05	-7.191672776E-59
4.8E-05	2.556192704E-58
4.9E-05	1.120869627E-58
5.E-05	-2.134330218E-57
5.1E-05	2.713530423E-57
5.2E-05	1.16608287E-56
5.3E-05	-3.878106733E-56
5.4E-05	-2.701906743E-56
5.5E-05	3.235856116E-55
5.6E-05	-2.62234237E-55
5.7E-05	-1.942497692E-54
5.8E-05	4.342266901E-54
5.9E-05	7.940441812E-54
6.E-05	-3.856865372E-53
6.1E-05	-8.847256863E-54
6.2E-05	2.58926219E-52
6.3E-05	-2.104758919E-52
6.4E-05	-1.402762623E-51
6.5E-05	2.601052508E-51
6.6E-05	6.053735973E-51
6.7E-05	-2.044194479E-50
6.8E-05	-1.811812649E-50
6.9E-05	1.295552525E-49
7.E-05	4.046127533E-51
7.1E-05	-7.076482506E-49
7.2E-05	4.556091733E-49
7.3E-05	3.420330778E-48
7.4E-05	-4.43027371E-48
7.5E-05	-1.476757741E-47
7.6E-05	3.012569129E-47
7.7E-05	5.67903535E-47
7.8E-05	-1.728099727E-46
7.9E-05	-1.905831961E-46
8.E-05	8.901637093E-46
8.1E-05	5.223093374E-46
8.2E-05	-4.254465101E-45
8.3E-05	-8.629055803E-46
8.4E-05	1.92966954E-44
8.5E-05	-2.140007695E-45
8.6E-05	-8.453786181E-44
8.7E-05	3.333406948E-44
8.8E-05	3.623256717E-43
8.9E-05	-2.477586095E-43
9.E-05	-1.527337751E-42
9.1E-05	1.559460708E-42
9.2E-05	6.299618947E-42
9.3E-05	-9.202879765E-42
9.4E-05	-2.497179602E-41
9.5E-05	5.225851561E-41
9.6E-05	9.186572024E-41
9.7E-05	-2.861179582E-40
9.8E-05	-2.919093094E-40
9.9E-05	1.503530242E-39
1.E-04	6.373877349E-40
1.01E-04	-7.549444507E-39
1.02E-04	6.077808797E-40
1.03E-04	3.612554206E-38
1.04E-04	-1.910777729E-38
1.05E-04	-1.646051941E-37
1.06E-04	1.561416723E-37
1.07E-04	7.144800632E-37
1.08E-04	-9.72363661E-37
1.09E-04	-2.95805488E-36
1.1E-04	5.275851857E-36
1.11E-04	1.170277166E-35
1.12E-04	-2.611159202E-35
1.13E-04	-4.434247993E-35
1.14E-04	1.204564924E-34
1.15E-04	1.613455757E-34
1.16E-04	-5.242817712E-34
1.17E-04	-5.655521911E-34
1.18E-04	2.169697293E-33
1.19E-04	1.917201265E-33
1.2E-04	-8.583714993E-33
1.21E-04	-6.31792772E-33
1.22E-04	3.2592596E-32
1.23E-04	2.038074376E-32
1.24E-04	-1.19126696E-31
1.25E-04	-6.494928213E-32
1.26E-04	4.199764182E-31
1.27E-04	2.066471267E-31
1.28E-04	-1.429697806E-30
1.29E-04	-6.625934643E-31
1.3E-04	4.700650722E-30
1.31E-04	2.149850836E-30
1.32E-04	-1.491935247E-29
1.33E-04	-7.030963799E-30
1.34E-04	4.567300618E-29
1.35E-04	2.292944495E-29
1.36E-04	-1.347707054E-28
1.37E-04	-7.359202493E-29
1.38E-04	3.832817438E-28
1.39E-04	2.299045361E-28
1.4E-04	-1.051104632E-27
1.41E-04	-6.942971529E-28
1.42E-04	2.779593966E-27
1.43E-04	2.012733971E-27
1.44E-04	-7.057833452E-27
1.45E-04	-5.377719008E-27
1.46E-04	1.705920748E-26
1.47E-04	9.240998404E-27
1.48E-04	-4.581180173E-26
1.49E-04	4.893178703E-26
1.5E-04	3.589164846E-25
1.51E-04	-6.300637816E-25
1.52E-04	-5.988898425E-24
1.53E-04	-4.665477652E-24
1.54E-04	7.203269399E-23
1.55E-04	2.689419534E-22
1.56E-04	-2.004214937E-22
1.57E-04	-4.306053995E-21
1.58E-04	-1.118416261E-20
1.59E-04	1.955531319E-20
1.6E-04	2.126528178E-19
1.61E-04	5.110987014E-19
1.62E-04	-7.667266767E-19
1.63E-04	-9.164528061E-18
1.64E-04	-2.672335541E-17
1.65E-04	-1.547086436E-19
1.66E-04	3.069419385E-16
1.67E-04	1.310691847E-15
1.68E-04	2.349055868E-15
1.69E-04	-3.635518368E-15
1.7E-04	-4.176520869E-14
1.71E-04	-1.602293931E-13
1.72E-04	-3.529819397E-13
1.73E-04	-1.543286721E-13
1.74E-04	2.698791006E-12
1.75E-04	1.575760635E-11
1.76E-04	5.962232803E-11
1.77E-04	1.832485828E-10
1.78E-04	4.915507808E-10
1.79E-04	1.192126603E-09
1.8E-04	2.671066194E-09
1.81E-04	5.612179118E-09
1.82E-04	1.1178598E-08
1.83E-04	2.127815741E-08
1.84E-04	3.893150993E-08
1.85E-04	6.875423902E-08
1.86E-04	1.17554409E-07
1.87E-04	1.950383089E-07
1.88E-04	3.146055851E-07
1.89E-04	4.941859459E-07
1.9E-04	7.570085975E-07
1.91E-04	1.132109535E-06
1.92E-04	1.65430927E-06
1.93E-04	2.363377857E-06
1.94E-04	3.302141032E-06
1.95E-04	4.513301548E-06
1.96E-04	6.034689978E-06
1.97E-04	7.892581323E-06
1.98E-04	1.009282178E-05
1.99E-04	1.260996117E-05
2.E-04	1.537523414E-05
2.01E-04	1.826464611E-05
2.02E-04	2.108833367E-05
2.03E-04	2.35821525E-05
2.04E-04	2.540287624E-05
2.05E-04	2.612963407E-05
2.06E-04	2.527512443E-05
2.07E-04	2.230914786E-05
2.08E-04	1.669418866E-05
2.09E-04	7.930584777E-06
2.1E-04	-4.390476928E-06
2.11E-04	-2.05257869E-05
2.12E-04	-4.051157868E-05
2.13E-04	-6.409495711E-05
2.14E-04	-9.067912228E-05
2.15E-04	-1.192946234E-04
2.16E-04	-1.485993527E-04
2.17E-04	-1.769040312E-04
2.18E-04	-2.022268E-04
2.19E-04	-2.223916363E-04
2.2E-04	-2.351807382E-04
2.21E-04	-2.385269091E-04
2.22E-04	-2.307129318E-04
2.23E-04	-2.105558135E-04
2.24E-04	-1.775810763E-04
2.25E-04	-1.321936356E-04
2.26E-04	-7.581495419E-05
2.27E-04	-1.09280056E-05
2.28E-04	5.899883736E-05
2.29E-04	1.296764896E-04
2.3E-04	1.962021938E-04
2.31E-04	2.533173617E-04
2.32E-04	2.957645124E-04
2.33E-04	3.1874026E-04
2.34E-04	3.183526376E-04
2.35E-04	2.919886259E-04
2.36E-04	2.385916751E-04
2.37E-04	1.589031436E-04
2.38E-04	5.564971715E-05
2.39E-04	-6.643163266E-05
2.4E-04	-2.007972188E-04
2.41E-04	-3.394624003E-04
2.42E-04	-4.734286488E-04
2.43E-04	-5.931782083E-04
2.44E-04	-6.893105913E-04
2.45E-04	-7.53296848E-04
2.46E-04	-7.782007536E-04
2.47E-04	-7.592546115E-04
2.48E-04	-6.943186658E-04
2.49E-04	-5.84270957E-04
2.5E-04	-4.332444552E-04
2.51E-04	-2.485729619E-04
2.52E-04	-4.043423223E-05
2.53E-04	1.786988548E-04
2.54E-04	3.947446956E-04
2.55E-04	5.928891976E-04
2.56E-04	7.58647003E-04
2.57E-04	8.78952825E-04
2.58E-04	9.431313551E-04
2.59E-04	9.437474306E-04
2.6E-04	8.773714936E-04
2.61E-04	7.451320719E-04
2.62E-04	5.52851652E-04
2.63E-04	3.107586812E-04
2.64E-04	3.296676195E-05
2.65E-04	-2.632026994E-04
2.66E-04	-5.582098585E-04
2.67E-04	-8.316697214E-04
2.68E-04	-1.063859467E-03
2.69E-04	-1.237070634E-03
2.7E-04	-1.336835536E-03
2.71E-04	-1.353165439E-03
2.72E-04	-1.281605564E-03
2.73E-04	-1.123741744E-03
2.74E-04	-8.871854711E-04
2.75E-04	-5.853789259E-04
2.76E-04	-2.371790948E-04
2.77E-04	1.342490595E-04
2.78E-04	5.032659359E-04
2.79E-04	8.436372823E-04
2.8E-04	1.13004006E-03
2.81E-04	1.339640666E-03
2.82E-04	1.454118528E-03
2.83E-04	1.461531352E-03
2.84E-04	1.357265836E-03
2.85E-04	1.144316898E-03
2.86E-04	8.335088293E-04
2.87E-04	4.433733096E-04
2.88E-04	-9.958914411E-07
2.89E-04	-4.698155719E-04
2.9E-04	-9.303706068E-04
2.91E-04	-1.348785227E-03
2.92E-04	-1.692559429E-03
2.93E-04	-1.933529299E-03
2.94E-04	-2.050021239E-03
2.95E-04	-2.028025375E-03
2.96E-04	-1.862381394E-03
2.97E-04	-1.55813124E-03
2.98E-04	-1.130901341E-03
2.99E-04	-6.057940149E-04
3.E-04	-1.564574511E-05
3.01E-04	6.007250477E-04
3.02E-04	1.200767388E-03
3.03E-04	1.741261093E-03
3.04E-04	2.181531407E-03
3.05E-04	2.486212717E-03
3.06E-04	2.627754762E-03
3.07E-04	2.58884604E-03
3.08E-04	2.364240604E-03
3.09E-04	1.96138382E-03
3.1E-04	1.399896562E-03
3.11E-04	7.105209863E-04
3.12E-04	-6.609486185E-05
3.13E-04	-8.812432081E-04
3.14E-04	-1.681422578E-03
3.15E-04	-2.412650265E-03
3.16E-04	-3.024228387E-03
3.17E-04	-3.471380754E-03
3.18E-04	-3.718064926E-03
3.19E-04	-3.740469928E-03
3.2E-04	-3.529330081E-03
3.21E-04	-3.089919748E-03
3.22E-04	-2.44161451E-03
3.23E-04	-1.618355473E-03
3.24E-04	-6.677216394E-04
3.25E-04	3.533026766E-04
3.26E-04	1.383245486E-03
3.27E-04	2.358735153E-03
3.28E-04	3.216698036E-03
3.29E-04	3.899330265E-03
3.3E-04	4.359946459E-03
3.31E-04	4.565747535E-03
3.32E-04	4.49836089E-03
3.33E-04	4.155648624E-03
3.34E-04	3.553818976E-03
3.35E-04	2.726025229E-03
3.36E-04	1.718319416E-03
3.37E-04	5.874803057E-04
3.38E-04	-5.995048395E-04
3.39E-04	-1.769370538E-03
3.4E-04	-2.850482019E-03
3.41E-04	-3.778756387E-03
3.42E-04	-4.498873159E-03
3.43E-04	-4.96570197E-03
3.44E-04	-5.149242828E-03
3.45E-04	-5.038427629E-03
3.46E-04	-4.639716491E-03
3.47E-04	-3.974716839E-03
3.48E-04	-3.081270654E-03
3.49E-04	-2.01359051E-03
3.5E-04	-8.36131293E-04
3.51E-04	3.839558802E-04
3.52E-04	1.578355257E-03
3.53E-04	2.676778963E-03
3.54E-04	3.612569978E-03
3.55E-04	4.332343503E-03
3.56E-04	4.79943452E-03
3.57E-04	4.990772782E-03
3.58E-04	4.896793553E-03
3.59E-04	4.526138234E-03
3.6E-04	3.906041335E-03
3.61E-04	3.075890631E-03
3.62E-04	2.083255469E-03
3.63E-04	9.860653885E-04
3.64E-04	-1.48572334E-04
3.65E-04	-1.253953292E-03
3.66E-04	-2.271612082E-03
3.67E-04	-3.149550579E-03
3.68E-04	-3.839781166E-03
3.69E-04	-4.304868265E-03
3.7E-04	-4.525839273E-03
3.71E-04	-4.500052683E-03
3.72E-04	-4.234635028E-03
3.73E-04	-3.74761318E-03
3.74E-04	-3.072777026E-03
3.75E-04	-2.255750253E-03
3.76E-04	-1.344145801E-03
3.77E-04	-3.854918398E-04
3.78E-04	5.678949719E-04
3.79E-04	1.46133375E-03
3.8E-04	2.248727762E-03
3.81E-04	2.897028667E-03
3.82E-04	3.379848776E-03
3.83E-04	3.674698055E-03
3.84E-04	3.770974957E-03
3.85E-04	3.675185089E-03
3.86E-04	3.403653085E-03
3.87E-04	2.974855572E-03
3.88E-04	2.413444826E-03
3.89E-04	1.755718308E-03
3.9E-04	1.042895924E-03
3.91E-04	3.109530354E-04
3.92E-04	-4.076052792E-04
3.93E-04	-1.076828511E-03
3.94E-04	-1.661852319E-03
3.95E-04	-2.139749487E-03
3.96E-04	-2.498547202E-03
3.97E-04	-2.7270932E-03
3.98E-04	-2.81506154E-03
3.99E-04	-2.763558136E-03
4.E-04	-2.586906568E-03
4.01E-04	-2.301932218E-03
4.02E-04	-1.923315413E-03
4.03E-04	-1.471466312E-03
4.04E-04	-9.757554527E-04
4.05E-04	-4.645961285E-04
4.06E-04	4.155835608E-05
4.07E-04	5.235477984E-04
4.08E-04	9.577677689E-04
4.09E-04	1.324124027E-03
4.1E-04	1.614492276E-03
4.11E-04	1.826565258E-03
4.12E-04	1.954123192E-03
4.13E-04	1.991021066E-03
4.14E-04	1.941081583E-03
4.15E-04	1.815741926E-03
4.16E-04	1.624017142E-03
4.17E-04	1.372613989E-03
4.18E-04	1.07422524E-03
4.19E-04	7.470489556E-04
4.2E-04	4.057948876E-04
4.21E-04	6.065880109E-05
4.22E-04	-2.743682341E-04
4.23E-04	-5.803585335E-04
4.24E-04	-8.43256847E-04
4.25E-04	-1.05843521E-03
4.26E-04	-1.222940208E-03
4.27E-04	-1.329835967E-03
4.28E-04	-1.374279875E-03
4.29E-04	-1.359588066E-03
4.3E-04	-1.29248471E-03
4.31E-04	-1.176932772E-03
4.32E-04	-1.017488401E-03
4.33E-04	-8.242229568E-04
4.34E-04	-6.084851018E-04
4.35E-04	-3.770501587E-04
4.36E-04	-1.358474408E-04
4.37E-04	1.038156979E-04
4.38E-04	3.28737652E-04
4.39E-04	5.314147265E-04
4.4E-04	7.090499842E-04
4.41E-04	8.572192592E-04
4.42E-04	9.698658256E-04
4.43E-04	1.0442891E-03
4.44E-04	1.081418981E-03
4.45E-04	1.081956524E-03
4.46E-04	1.046393724E-03
4.47E-04	9.783672555E-04
4.48E-04	8.84045369E-04
4.49E-04	7.677365893E-04
4.5E-04	6.309141662E-04
4.51E-04	4.757696233E-04
4.52E-04	3.068696187E-04
4.53E-04	1.286038857E-04
4.54E-04	-5.649515574E-05
4.55E-04	-2.458889511E-04
4.56E-04	-4.354714646E-04
4.57E-04	-6.205550614E-04
4.58E-04	-7.962830218E-04
4.59E-04	-9.561966508E-04
4.6E-04	-1.092267688E-03
4.61E-04	-1.19709127E-03
4.62E-04	-1.264544612E-03
4.63E-04	-1.28828508E-03
4.64E-04	-1.261670149E-03
4.65E-04	-1.179605283E-03
4.66E-04	-1.039296458E-03
4.67E-04	-8.399718874E-04
4.68E-04	-5.84095916E-04
4.69E-04	-2.790435537E-04
4.7E-04	6.358878199E-05
4.71E-04	4.298461011E-04
4.72E-04	8.03481665E-04
4.73E-04	1.16504798E-03
4.74E-04	1.492625912E-03
4.75E-04	1.763771392E-03
4.76E-04	1.956902909E-03
4.77E-04	2.052737089E-03
4.78E-04	2.036798763E-03
4.79E-04	1.901280114E-03
4.8E-04	1.644501905E-03
4.81E-04	1.270056935E-03
4.82E-04	7.885452213E-04
4.83E-04	2.202901581E-04
4.84E-04	-4.049586034E-04
4.85E-04	-1.051260192E-03
4.86E-04	-1.679181969E-03
4.87E-04	-2.247409999E-03
4.88E-04	-2.715579342E-03
4.89E-04	-3.047750216E-03
4.9E-04	-3.213846256E-03
4.91E-04	-3.190362132E-03
4.92E-04	-2.963925331E-03
4.93E-04	-2.535997041E-03
4.94E-04	-1.923309172E-03
4.95E-04	-1.15414489E-03
4.96E-04	-2.660033682E-04
4.97E-04	6.938711995E-04
4.98E-04	1.669360619E-03
4.99E-04	2.599489714E-03
5.E-04	3.422605139E-03
5.01E-04	4.079783103E-03
5.02E-04	4.519869462E-03
5.03E-04	4.705290035E-03
5.04E-04	4.61424832E-03
5.05E-04	4.239370601E-03
5.06E-04	3.588127127E-03
5.07E-04	2.686363685E-03
5.08E-04	1.57938165E-03
5.09E-04	3.273703519E-04
5.1E-04	-1.000315469E-03
5.11E-04	-2.327754466E-03
5.12E-04	-3.574803822E-03
5.13E-04	-4.662939166E-03
5.14E-04	-5.521599714E-03
5.15E-04	-6.090916606E-03
5.16E-04	-6.324033968E-03
5.17E-04	-6.193548248E-03
5.18E-04	-5.697334345E-03
5.19E-04	-4.856314098E-03
5.2E-04	-3.708190297E-03
5.21E-04	-2.306962503E-03
5.22E-04	-7.260811882E-04
5.23E-04	9.454428085E-04
5.24E-04	2.61337746E-03
5.25E-04	4.184287234E-03
5.26E-04	5.56659415E-03
5.27E-04	6.67628862E-03
5.28E-04	7.44679698E-03
5.29E-04	7.832171416E-03
5.3E-04	7.803638518E-03
5.31E-04	7.351292013E-03
5.32E-04	6.491921612E-03
5.33E-04	5.270139803E-03
5.34E-04	3.749308988E-03
5.35E-04	2.004671877E-03
5.36E-04	1.248187235E-04
5.37E-04	-1.788942323E-03
5.38E-04	-3.632542229E-03
5.39E-04	-5.309215961E-03
5.4E-04	-6.731082017E-03
5.41E-04	-7.819669125E-03
5.42E-04	-8.513973493E-03
5.43E-04	-8.778573212E-03
5.44E-04	-8.60169082E-03
5.45E-04	-7.989816078E-03
5.46E-04	-6.970279789E-03
5.47E-04	-5.596385953E-03
5.48E-04	-3.942792083E-03
5.49E-04	-2.094940024E-03
5.5E-04	-1.451445587E-04
5.51E-04	1.806482391E-03
5.52E-04	3.657733645E-03
5.53E-04	5.315439883E-03
5.54E-04	6.700872783E-03
5.55E-04	7.749068715E-03
5.56E-04	8.411622925E-03
5.57E-04	8.663344425E-03
5.58E-04	8.503448918E-03
5.59E-04	7.950060988E-03
5.6E-04	7.037246606E-03
5.61E-04	5.817335014E-03
5.62E-04	4.359963856E-03
5.63E-04	2.743667687E-03
5.64E-04	1.047847203E-03
5.65E-04	-6.487926669E-04
5.66E-04	-2.268730752E-03
5.67E-04	-3.740708568E-03
5.68E-04	-5.005160647E-03
5.69E-04	-6.015060681E-03
5.7E-04	-6.735835141E-03
5.71E-04	-7.148149771E-03
5.72E-04	-7.24943163E-03
5.73E-04	-7.050676043E-03
5.74E-04	-6.573235693E-03
5.75E-04	-5.84949159E-03
5.76E-04	-4.922956317E-03
5.77E-04	-3.843591718E-03
5.78E-04	-2.662254408E-03
5.79E-04	-1.429008455E-03
5.8E-04	-1.93063712E-04
5.81E-04	9.993118886E-04
5.82E-04	2.107225264E-03
5.83E-04	3.095504486E-03
5.84E-04	3.935092953E-03
5.85E-04	4.605250392E-03
5.86E-04	5.094271779E-03
5.87E-04	5.396456133E-03
5.88E-04	5.509441276E-03
5.89E-04	5.435671E-03
5.9E-04	5.184604613E-03
5.91E-04	4.771258105E-03
5.92E-04	4.213294987E-03
5.93E-04	3.530669104E-03
5.94E-04	2.746326909E-03
5.95E-04	1.885006846E-03
5.96E-04	9.72034708E-04
5.97E-04	3.46080935E-05
5.98E-04	-8.973768218E-04
5.99E-04	-1.794267541E-03
6.E-04	-2.629917653E-03
6.01E-04	-3.3803461E-03
6.02E-04	-4.020500655E-03
6.03E-04	-4.52527416E-03
6.04E-04	-4.873756554E-03
6.05E-04	-5.050885963E-03
6.06E-04	-5.046469611E-03
6.07E-04	-4.856091615E-03
6.08E-04	-4.483264564E-03
6.09E-04	-3.938686692E-03
6.1E-04	-3.238165415E-03
6.11E-04	-2.403837017E-03
6.12E-04	-1.466864892E-03
6.13E-04	-4.66091284E-04
6.14E-04	5.567373226E-04
6.15E-04	1.559826019E-03
6.16E-04	2.501198678E-03
6.17E-04	3.339322526E-03
6.18E-04	4.036256935E-03
6.19E-04	4.561022887E-03
6.2E-04	4.890996055E-03
6.21E-04	5.0122464E-03
6.22E-04	4.920771268E-03
6.23E-04	4.623844174E-03
6.24E-04	4.138891757E-03
6.25E-04	3.490488436E-03
6.26E-04	2.709213459E-03
6.27E-04	1.832613919E-03
6.28E-04	9.037475947E-04
6.29E-04	-3.395945496E-05
6.3E-04	-9.405284149E-04
6.31E-04	-1.779088924E-03
6.32E-04	-2.515489039E-03
6.33E-04	-3.121093263E-03
6.34E-04	-3.575427687E-03
6.35E-04	-3.865510073E-03
6.36E-04	-3.984791874E-03
6.37E-04	-3.934677387E-03
6.38E-04	-3.725716303E-03
6.39E-04	-3.375345883E-03
6.4E-04	-2.904911045E-03
6.41E-04	-2.339411921E-03
6.42E-04	-1.707911708E-03
6.43E-04	-1.041314631E-03
6.44E-04	-3.691096507E-04
6.45E-04	2.816674828E-04
6.46E-04	8.859620319E-04
6.47E-04	1.421397713E-03
6.48E-04	1.87010789E-03
6.49E-04	2.219746392E-03
6.5E-04	2.463241325E-03
6.51E-04	2.598471303E-03
6.52E-04	2.628413866E-03
6.53E-04	2.560912705E-03
6.54E-04	2.407201374E-03
6.55E-04	2.179921185E-03
6.56E-04	1.892377163E-03
6.57E-04	1.559169933E-03
6.58E-04	1.196178796E-03
6.59E-04	8.189379571E-04
6.6E-04	4.412771653E-04
6.61E-04	7.562596501E-05
6.62E-04	-2.666617793E-04
6.63E-04	-5.764410782E-04
6.64E-04	-8.476492507E-04
6.65E-04	-1.076203363E-03
6.66E-04	-1.258717571E-03
6.67E-04	-1.393310941E-03
6.68E-04	-1.481062744E-03
6.69E-04	-1.525244203E-03
6.7E-04	-1.528906065E-03
6.71E-04	-1.494159427E-03
6.72E-04	-1.42399184E-03
6.73E-04	-1.323337645E-03
6.74E-04	-1.197120117E-03
6.75E-04	-1.04822071E-03
6.76E-04	-8.788884769E-04
6.77E-04	-6.92925476E-04
6.78E-04	-4.942140141E-04
6.79E-04	-2.84417318E-04
6.8E-04	-6.526936249E-05
6.81E-04	1.579579587E-04
6.82E-04	3.787085168E-04
6.83E-04	5.93443825E-04
6.84E-04	7.994819923E-04
6.85E-04	9.89713114E-04
6.86E-04	1.15413339E-03
6.87E-04	1.286050109E-03
6.88E-04	1.382409327E-03
6.89E-04	1.438746017E-03
6.9E-04	1.448808645E-03
6.91E-04	1.40954977E-03
6.92E-04	1.322180929E-03
6.93E-04	1.187901545E-03
6.94E-04	1.007390469E-03
6.95E-04	7.861858186E-04
6.96E-04	5.36085656E-04
6.97E-04	2.683905769E-04
6.98E-04	-1.066752013E-05
6.99E-04	-2.94970998E-04
7.E-04	-5.731810487E-04
7.01E-04	-8.326414014E-04
7.02E-04	-1.065319456E-03
7.03E-04	-1.265449623E-03
7.04E-04	-1.424774189E-03
7.05E-04	-1.535653208E-03
7.06E-04	-1.596338681E-03
7.07E-04	-1.607597979E-03
7.08E-04	-1.566278631E-03
7.09E-04	-1.468100066E-03
7.1E-04	-1.315418749E-03
7.11E-04	-1.11628696E-03
7.12E-04	-8.763927755E-04
7.13E-04	-5.979317175E-04
7.14E-04	-2.870088797E-04
7.15E-04	4.363394134E-05
7.16E-04	3.809582119E-04
7.17E-04	7.155127698E-04
7.18E-04	1.036815935E-03
7.19E-04	1.330252852E-03
7.2E-04	1.58227342E-03
7.21E-04	1.784527765E-03
7.22E-04	1.929377882E-03
7.23E-04	2.005908012E-03
7.24E-04	2.005284414E-03
7.25E-04	1.927000678E-03
7.26E-04	1.775494893E-03
7.27E-04	1.553671393E-03
7.28E-04	1.264689662E-03
7.29E-04	9.180199066E-04
7.3E-04	5.286722216E-04
7.31E-04	1.113906512E-04
7.32E-04	-3.200164813E-04
7.33E-04	-7.486548943E-04
7.34E-04	-1.155227498E-03
7.35E-04	-1.523562591E-03
7.36E-04	-1.841514472E-03
7.37E-04	-2.096222939E-03
7.38E-04	-2.273399837E-03
7.39E-04	-2.362948474E-03
7.4E-04	-2.361642482E-03
7.41E-04	-2.269212913E-03
7.42E-04	-2.085774939E-03
7.43E-04	-1.81492342E-03
7.44E-04	-1.466252021E-03
7.45E-04	-1.052916487E-03
7.46E-04	-5.890238653E-04
7.47E-04	-9.105312231E-05
7.48E-04	4.205797533E-04
7.49E-04	9.242221162E-04
7.5E-04	1.400588145E-03
7.51E-04	1.831989638E-03
7.52E-04	2.199698096E-03
7.53E-04	2.485433827E-03
7.54E-04	2.675489017E-03
7.55E-04	2.761432716E-03
7.56E-04	2.738118178E-03
7.57E-04	2.604212303E-03
7.58E-04	2.364317511E-03
7.59E-04	2.028110086E-03
7.6E-04	1.607815981E-03
7.61E-04	1.118315619E-03
7.62E-04	5.787272457E-04
7.63E-04	1.151335992E-05
7.64E-04	-5.604734478E-04
7.65E-04	-1.115554051E-03
7.66E-04	-1.632636061E-03
7.67E-04	-2.090989712E-03
7.68E-04	-2.471905817E-03
7.69E-04	-2.760330297E-03
7.7E-04	-2.94447655E-03
7.71E-04	-3.015206879E-03
7.72E-04	-2.967523109E-03
7.73E-04	-2.802032897E-03
7.74E-04	-2.523535009E-03
7.75E-04	-2.139201489E-03
7.76E-04	-1.659982298E-03
7.77E-04	-1.102967545E-03
7.78E-04	-4.903841012E-04
7.79E-04	1.535265223E-04
7.8E-04	8.035318215E-04
7.81E-04	1.432637552E-03
7.82E-04	2.013134047E-03
7.83E-04	2.519397163E-03
7.84E-04	2.928966871E-03
7.85E-04	3.221756499E-03
7.86E-04	3.380984301E-03
7.87E-04	3.396317656E-03
7.88E-04	3.265419587E-03
7.89E-04	2.992446779E-03
7.9E-04	2.586629449E-03
7.91E-04	2.063094727E-03
7.92E-04	1.443936241E-03
7.93E-04	7.568742422E-04
7.94E-04	3.218061788E-05
7.95E-04	-6.990655999E-04
7.96E-04	-1.404630577E-03
7.97E-04	-2.051781034E-03
7.98E-04	-2.610469297E-03
7.99E-04	-3.055602784E-03
8.E-04	-3.366355213E-03
8.01E-04	-3.526415602E-03
8.02E-04	-3.52753383E-03
8.03E-04	-3.371748626E-03
8.04E-04	-3.068763712E-03
8.05E-04	-2.632580962E-03
8.06E-04	-2.082070323E-03
8.07E-04	-1.443116652E-03
8.08E-04	-7.473079678E-04
8.09E-04	-2.755322363E-05
8.1E-04	6.843863608E-04
8.11E-04	1.357007466E-03
8.12E-04	1.959359904E-03
8.13E-04	2.464841884E-03
8.14E-04	2.853727299E-03
8.15E-04	3.111331524E-03
8.16E-04	3.226922283E-03
8.17E-04	3.197147782E-03
8.18E-04	3.028511739E-03
8.19E-04	2.734002451E-03
8.2E-04	2.328884158E-03
8.21E-04	1.831734189E-03
8.22E-04	1.267235071E-03
8.23E-04	6.64062713E-04
8.24E-04	4.967645617E-05
8.25E-04	-5.509087917E-04
8.26E-04	-1.112389875E-03
8.27E-04	-1.609703939E-03
8.28E-04	-2.023112764E-03
8.29E-04	-2.340136162E-03
8.3E-04	-2.551573532E-03
8.31E-04	-2.649575952E-03
8.32E-04	-2.631993628E-03
8.33E-04	-2.505190206E-03
8.34E-04	-2.279681632E-03
8.35E-04	-1.965761523E-03
8.36E-04	-1.576151946E-03
8.37E-04	-1.129844188E-03
8.38E-04	-6.491586988E-04
8.39E-04	-1.54374399E-04
8.4E-04	3.356024361E-04
8.41E-04	7.996945446E-04
8.42E-04	1.217044788E-03
8.43E-04	1.57277446E-03
8.44E-04	1.857327153E-03
8.45E-04	2.06088878E-03
8.46E-04	2.173570608E-03
8.47E-04	2.191619396E-03
8.48E-04	2.118839033E-03
8.49E-04	1.961006659E-03
8.5E-04	1.723389037E-03
8.51E-04	1.415191128E-03
8.52E-04	1.051867993E-03
8.53E-04	6.503257333E-04
8.54E-04	2.252962596E-04
8.55E-04	-2.071653584E-04
8.56E-04	-6.268726531E-04
8.57E-04	-1.014276589E-03
8.58E-04	-1.355280343E-03
8.59E-04	-1.638153567E-03
8.6E-04	-1.849434397E-03
8.61E-04	-1.9775267E-03
8.62E-04	-2.018116095E-03
8.63E-04	-1.972229764E-03
8.64E-04	-1.841258595E-03
8.65E-04	-1.628077582E-03
8.66E-04	-1.341693952E-03
8.67E-04	-9.965870071E-04
8.68E-04	-6.076867817E-04
8.69E-04	-1.896518919E-04
8.7E-04	2.391789506E-04
8.71E-04	6.570950284E-04
8.72E-04	1.045029121E-03
8.73E-04	1.388548837E-03
8.74E-04	1.673109854E-03
8.75E-04	1.882792225E-03
8.76E-04	2.006313833E-03
8.77E-04	2.040166839E-03
8.78E-04	1.984209473E-03
8.79E-04	1.838881636E-03
8.8E-04	1.608995662E-03
8.81E-04	1.306313132E-03
8.82E-04	9.458960473E-04
8.83E-04	5.426286985E-04
8.84E-04	1.132639207E-04
8.85E-04	-3.21139867E-04
8.86E-04	-7.38611186E-04
8.87E-04	-1.12137649E-03
8.88E-04	-1.454888334E-03
8.89E-04	-1.723579363E-03
8.9E-04	-1.912544719E-03
8.91E-04	-2.013621109E-03
8.92E-04	-2.025788615E-03
8.93E-04	-1.950078667E-03
8.94E-04	-1.788750819E-03
8.95E-04	-1.549392216E-03
8.96E-04	-1.245216327E-03
8.97E-04	-8.905883834E-04
8.98E-04	-4.995864217E-04
8.99E-04	-8.910984595E-05
9.E-04	3.206748324E-04
9.01E-04	7.111739823E-04
9.02E-04	1.06848721E-03
9.03E-04	1.380197161E-03
9.04E-04	1.632243581E-03
9.05E-04	1.812349802E-03
9.06E-04	1.914520966E-03
9.07E-04	1.937232771E-03
9.08E-04	1.87987372E-03
9.09E-04	1.744529467E-03
9.1E-04	1.538975901E-03
9.11E-04	1.274555442E-03
9.12E-04	9.627626419E-04
9.13E-04	6.162373612E-04
9.14E-04	2.510988411E-04
9.15E-04	-1.147915137E-04
9.16E-04	-4.660080198E-04
9.17E-04	-7.906642254E-04
9.18E-04	-1.077842885E-03
9.19E-04	-1.316556632E-03
9.2E-04	-1.498528257E-03
9.21E-04	-1.619835328E-03
9.22E-04	-1.678443795E-03
9.23E-04	-1.672813168E-03
9.24E-04	-1.604561465E-03
9.25E-04	-1.479468934E-03
9.26E-04	-1.303969655E-03
9.27E-04	-1.083269045E-03
9.28E-04	-8.242380802E-04
9.29E-04	-5.374401437E-04
9.3E-04	-2.346646048E-04
9.31E-04	7.373648086E-05
9.32E-04	3.778202584E-04
9.33E-04	6.662854135E-04
9.34E-04	9.28032453E-04
9.35E-04	1.154667786E-03
9.36E-04	1.339287266E-03
9.37E-04	1.47407134E-03
9.38E-04	1.552423412E-03
9.39E-04	1.572720481E-03
9.4E-04	1.536707094E-03
9.41E-04	1.445361767E-03
9.42E-04	1.299726378E-03
9.43E-04	1.104523797E-03
9.44E-04	8.677766153E-04
9.45E-04	5.980250619E-04
9.46E-04	3.046696356E-04
9.47E-04	4.594444717E-08
9.48E-04	-3.01764678E-04
9.49E-04	-5.885473032E-04
9.5E-04	-8.504727441E-04
9.51E-04	-1.076854042E-03
9.52E-04	-1.255426338E-03
9.53E-04	-1.376784528E-03
9.54E-04	-1.437264736E-03
9.55E-04	-1.435956582E-03
9.56E-04	-1.372171489E-03
9.57E-04	-1.248029036E-03
9.58E-04	-1.070381033E-03
9.59E-04	-8.481228289E-04
9.6E-04	-5.904001517E-04
9.61E-04	-3.088498247E-04
9.62E-04	-1.851675381E-05
9.63E-04	2.655800015E-04
9.64E-04	5.313513503E-04
9.65E-04	7.681565586E-04
9.66E-04	9.644304738E-04
9.67E-04	1.109090109E-03
9.68E-04	1.19491825E-03
9.69E-04	1.218984582E-03
9.7E-04	1.180649337E-03
9.71E-04	1.081703688E-03
9.72E-04	9.282997912E-04
9.73E-04	7.303799778E-04
9.74E-04	4.990823911E-04
9.75E-04	2.463082905E-04
9.76E-04	-1.377129656E-05
9.77E-04	-2.65178624E-04
9.78E-04	-4.931551291E-04
9.79E-04	-6.864116814E-04
9.8E-04	-8.366034249E-04
9.81E-04	-9.369304585E-04
9.82E-04	-9.824636936E-04
9.83E-04	-9.714662953E-04
9.84E-04	-9.054416898E-04
9.85E-04	-7.885459066E-04
9.86E-04	-6.280849379E-04
9.87E-04	-4.346812267E-04
9.88E-04	-2.204435816E-04
9.89E-04	2.894615758E-06
9.9E-04	2.239227341E-04
9.91E-04	4.309599205E-04
9.92E-04	6.124284094E-04
9.93E-04	7.578553552E-04
9.94E-04	8.591478703E-04
9.95E-04	9.117089907E-04
9.96E-04	9.142740451E-04
9.97E-04	8.676558359E-04
9.98E-04	7.741895418E-04
9.99E-04	6.384520102E-04
1.E-03	4.679393751E-04
1.001E-03	2.727431374E-04
1.002E-03	6.455515745E-05
1.003E-03	-1.445159666E-04
1.004E-03	-3.432981121E-04
1.005E-03	-5.227221643E-04
1.006E-03	-6.758271028E-04
1.007E-03	-7.96615348E-04
1.008E-03	-8.795940399E-04
1.009E-03	-9.211747616E-04
1.01E-03	-9.212629638E-04
1.011E-03	-8.828406324E-04
1.012E-03	-8.101240221E-04
1.013E-03	-7.075786091E-04
1.014E-03	-5.803143271E-04
1.015E-03	-4.344043279E-04
1.016E-03	-2.765459541E-04
1.017E-03	-1.139206777E-04
1.018E-03	4.595819596E-05
1.019E-03	1.966262958E-04
1.02E-03	3.343662041E-04
1.021E-03	4.578260429E-04
1.022E-03	5.658949287E-04
1.023E-03	6.56655989E-04
1.024E-03	7.283743722E-04
1.025E-03	7.80750599E-04
1.026E-03	8.147564231E-04
1.027E-03	8.312241533E-04
1.028E-03	8.297946406E-04
1.029E-03	8.091880428E-04
1.03E-03	7.677851599E-04
1.031E-03	7.038164184E-04
1.032E-03	6.162449913E-04
1.033E-03	5.059730244E-04
1.034E-03	3.751220436E-04
1.035E-03	2.252399643E-04
1.036E-03	5.774524843E-05
1.037E-03	-1.239102856E-04
1.038E-03	-3.136386957E-04
1.039E-03	-5.038214718E-04
1.04E-03	-6.862993919E-04
1.041E-03	-8.531082392E-04
1.042E-03	-9.970069839E-04
1.043E-03	-1.111170396E-03
1.044E-03	-1.188742225E-03
1.045E-03	-1.223344881E-03
1.046E-03	-1.210215506E-03
1.047E-03	-1.147293378E-03
1.048E-03	-1.035624374E-03
1.049E-03	-8.783703809E-04
1.05E-03	-6.796131007E-04
1.051E-03	-4.450274095E-04
1.052E-03	-1.833156479E-04
1.053E-03	9.407873451E-05
1.054E-03	3.741751607E-04
1.055E-03	6.430330925E-04
1.056E-03	8.869143965E-04
1.057E-03	1.094227286E-03
1.058E-03	1.255772975E-03
1.059E-03	1.363451922E-03
1.06E-03	1.41068662E-03
1.061E-03	1.394713623E-03
1.062E-03	1.317486748E-03
1.063E-03	1.1843116E-03
1.064E-03	1.002484609E-03
1.065E-03	7.811655325E-04
1.066E-03	5.314875725E-04
1.067E-03	2.660234709E-04
1.068E-03	-1.946280111E-06
1.069E-03	-2.588845374E-04
1.07E-03	-4.918741645E-04
1.071E-03	-6.903465704E-04
1.072E-03	-8.47119501E-04
1.073E-03	-9.575799456E-04
1.074E-03	-1.018863679E-03
1.075E-03	-1.030817057E-03
1.076E-03	-9.970197792E-04
1.077E-03	-9.239007255E-04
1.078E-03	-8.192591555E-04
1.079E-03	-6.91790616E-04
1.08E-03	-5.507016193E-04
1.081E-03	-4.046486382E-04
1.082E-03	-2.611501992E-04
1.083E-03	-1.269553533E-04
1.084E-03	-7.95252714E-06
1.085E-03	9.214465063E-05
1.086E-03	1.72830104E-04
1.087E-03	2.360330064E-04
1.088E-03	2.845531849E-04
1.089E-03	3.215939748E-04
1.09E-03	3.509002641E-04
1.091E-03	3.759816578E-04
1.092E-03	3.992206674E-04
1.093E-03	4.221520678E-04
1.094E-03	4.455971311E-04
1.095E-03	4.685738003E-04
1.096E-03	4.87911784E-04
1.097E-03	4.99777455E-04
1.098E-03	5.01000834E-04
1.099E-03	4.886439227E-04
1.1E-03	4.593508146E-04
1.101E-03	4.101356048E-04
1.102E-03	3.398008009E-04
1.103E-03	2.492265589E-04
1.104E-03	1.405983135E-04
1.105E-03	1.740659027E-05
1.106E-03	-1.145491956E-04
1.107E-03	-2.47444117E-04
1.108E-03	-3.733987076E-04
1.109E-03	-4.852368191E-04
1.11E-03	-5.754026297E-04
1.111E-03	-6.362260419E-04
1.112E-03	-6.621926659E-04
1.113E-03	-6.508985473E-04
1.114E-03	-6.019004842E-04
1.115E-03	-5.164988163E-04
1.116E-03	-3.991805649E-04
1.117E-03	-2.578404377E-04
1.118E-03	-1.018705605E-04
1.119E-03	5.912613019E-05
1.12E-03	2.146646335E-04
1.121E-03	3.532921354E-04
1.122E-03	4.647976875E-04
1.123E-03	5.422169542E-04
1.124E-03	5.812922303E-04
1.125E-03	5.793581901E-04
1.126E-03	5.361044406E-04
1.127E-03	4.547572836E-04
1.128E-03	3.414599259E-04
1.129E-03	2.039847671E-04
1.13E-03	5.175929942E-05
1.131E-03	-1.037768268E-04
1.132E-03	-2.505185292E-04
1.133E-03	-3.778899846E-04
1.134E-03	-4.772926415E-04
1.135E-03	-5.409800191E-04
1.136E-03	-5.622188964E-04
1.137E-03	-5.373481059E-04
1.138E-03	-4.670848842E-04
1.139E-03	-3.558298186E-04
1.14E-03	-2.107018149E-04
1.141E-03	-4.134754137E-05
1.142E-03	1.404288659E-04
1.143E-03	3.216420106E-04
1.144E-03	4.889669984E-04
1.145E-03	6.292675034E-04
1.146E-03	7.305196568E-04
1.147E-03	7.834698063E-04
1.148E-03	7.831978864E-04
1.149E-03	7.293416147E-04
1.15E-03	6.250475145E-04
1.151E-03	4.761281819E-04
1.152E-03	2.911383025E-04
1.153E-03	8.149103226E-05
1.154E-03	-1.391124332E-04
1.155E-03	-3.55770687E-04
1.156E-03	-5.538311883E-04
1.157E-03	-7.203965492E-04
1.158E-03	-8.450601681E-04
1.159E-03	-9.198314965E-04
1.16E-03	-9.393568994E-04
1.161E-03	-9.016923836E-04
1.162E-03	-8.087301794E-04
1.163E-03	-6.663127283E-04
1.164E-03	-4.844736106E-04
1.165E-03	-2.765573016E-04
1.166E-03	-5.661264285E-05
1.167E-03	1.622921489E-04
1.168E-03	3.673223723E-04
1.169E-03	5.457257926E-04
1.17E-03	6.870174715E-04
1.171E-03	7.844251989E-04
1.172E-03	8.341963766E-04
1.173E-03	8.355764952E-04
1.174E-03	7.918513129E-04
1.175E-03	7.095513314E-04
1.176E-03	5.960855926E-04
1.177E-03	4.589730415E-04
1.178E-03	3.06947302E-04
1.179E-03	1.502725034E-04
1.18E-03	-1.064103113E-06
1.181E-03	-1.395962573E-04
1.182E-03	-2.605299828E-04
1.183E-03	-3.602656674E-04
1.184E-03	-4.362632255E-04
1.185E-03	-4.881470505E-04
1.186E-03	-5.171123958E-04
1.187E-03	-5.245128679E-04
1.188E-03	-5.127213268E-04
1.189E-03	-4.863257637E-04
1.19E-03	-4.502086786E-04
1.191E-03	-4.069967702E-04
1.192E-03	-3.577934323E-04
1.193E-03	-3.043832136E-04
1.194E-03	-2.49133298E-04
1.195E-03	-1.931041392E-04
1.196E-03	-1.355210399E-04
1.197E-03	-7.523073496E-05
1.198E-03	-1.158354377E-05
1.199E-03	5.629114002E-05
1.2E-03	1.292132111E-04
1.201E-03	2.059744324E-04
1.202E-03	2.833556263E-04
1.203E-03	3.58832806E-04
1.204E-03	4.311263602E-04
1.205E-03	4.973137554E-04
1.206E-03	5.516006498E-04
1.207E-03	5.87993808E-04
1.208E-03	6.02754819E-04
1.209E-03	5.935623054E-04
1.21E-03	5.578508926E-04
1.211E-03	4.936582129E-04
1.212E-03	4.014835297E-04
1.213E-03	2.835499923E-04
1.214E-03	1.421627613E-04
1.215E-03	-1.839028799E-05
1.216E-03	-1.890633547E-04
1.217E-03	-3.584775606E-04
1.218E-03	-5.175111956E-04
1.219E-03	-6.586710647E-04
1.22E-03	-7.725418188E-04
1.221E-03	-8.486761701E-04
1.222E-03	-8.798729854E-04
1.223E-03	-8.634763089E-04
1.224E-03	-7.992495767E-04
1.225E-03	-6.886595713E-04
1.226E-03	-5.369489247E-04
1.227E-03	-3.537320437E-04
1.228E-03	-1.49858218E-04
1.229E-03	6.453701647E-05
1.23E-03	2.772189441E-04
1.231E-03	4.722611644E-04
1.232E-03	6.349027314E-04
1.233E-03	7.564529193E-04
1.234E-03	8.323581912E-04
1.235E-03	8.584147789E-04
1.236E-03	8.321506574E-04
1.237E-03	7.564046545E-04
1.238E-03	6.38880122E-04
1.239E-03	4.88830337E-04
1.24E-03	3.163301236E-04
1.241E-03	1.341972868E-04
1.242E-03	-4.295441334E-05
1.243E-03	-2.032582276E-04
1.244E-03	-3.389494179E-04
1.245E-03	-4.42716131E-04
1.246E-03	-5.067312036E-04
1.247E-03	-5.27127429E-04
1.248E-03	-5.063465878E-04
1.249E-03	-4.500478591E-04
1.25E-03	-3.645927098E-04
1.251E-03	-2.580102E-04
1.252E-03	-1.405411372E-04
1.253E-03	-2.29156396E-05
1.254E-03	8.519414153E-05
1.255E-03	1.750637835E-04
1.256E-03	2.386324872E-04
1.257E-03	2.700211938E-04
1.258E-03	2.677886625E-04
1.259E-03	2.345597737E-04
1.26E-03	1.74428802E-04
1.261E-03	9.240997527E-05
1.262E-03	-3.940832012E-06
1.263E-03	-1.04756362E-04
1.264E-03	-1.99947735E-04
1.265E-03	-2.802270903E-04
1.266E-03	-3.375918307E-04
1.267E-03	-3.664691125E-04
1.268E-03	-3.638805691E-04
1.269E-03	-3.285588474E-04
1.27E-03	-2.612416223E-04
1.271E-03	-1.655958971E-04
1.272E-03	-4.772526106E-05
1.273E-03	8.484545975E-05
1.274E-03	2.232532229E-04
1.275E-03	3.575576031E-04
1.276E-03	4.781739777E-04
1.277E-03	5.771639653E-04
1.278E-03	6.47874026E-04
1.279E-03	6.837364911E-04
1.28E-03	6.789298538E-04
1.281E-03	6.314068415E-04
1.282E-03	5.443118282E-04
1.283E-03	4.233200559E-04
1.284E-03	2.74275784E-04
1.285E-03	1.048992291E-04
1.286E-03	-7.378150106E-05
1.287E-03	-2.503419107E-04
1.288E-03	-4.155982472E-04
1.289E-03	-5.607339291E-04
1.29E-03	-6.757152587E-04
1.291E-03	-7.525455586E-04
1.292E-03	-7.886163287E-04
1.293E-03	-7.846567561E-04
1.294E-03	-7.409660627E-04
1.295E-03	-6.583471063E-04
1.296E-03	-5.418308461E-04
1.297E-03	-4.003595092E-04
1.298E-03	-2.426221802E-04
1.299E-03	-7.592496203E-05
1.3E-03	9.081894797E-05
1.301E-03	2.467491054E-04
1.302E-03	3.832110002E-04
1.303E-03	4.955503496E-04
1.304E-03	5.797883605E-04
1.305E-03	6.308160527E-04
1.306E-03	6.459840177E-04
1.307E-03	6.280882636E-04
1.308E-03	5.824946667E-04
1.309E-03	5.131274718E-04
1.31E-03	4.237364538E-04
1.311E-03	3.211987411E-04
1.312E-03	2.138131069E-04
1.313E-03	1.069179533E-04
1.314E-03	3.567811956E-06
1.315E-03	-9.132707308E-05
1.316E-03	-1.717929272E-04
1.317E-03	-2.358003204E-04
1.318E-03	-2.855672018E-04
1.319E-03	-3.223589189E-04
1.32E-03	-3.44562927E-04
1.321E-03	-3.517451833E-04
1.322E-03	-3.468867167E-04
1.323E-03	-3.326217358E-04
1.324E-03	-3.083728886E-04
1.325E-03	-2.736672457E-04
1.326E-03	-2.312034461E-04
1.327E-03	-1.835091885E-04
1.328E-03	-1.295666357E-04
1.329E-03	-6.844234971E-05
1.33E-03	-3.694079142E-06
1.331E-03	5.94202086E-05
1.332E-03	1.187230383E-04
1.333E-03	1.735019466E-04
1.334E-03	2.200713517E-04
1.335E-03	2.528281229E-04
1.336E-03	2.690284015E-04
1.337E-03	2.691421828E-04
1.338E-03	2.52876646E-04
1.339E-03	2.188306801E-04
1.34E-03	1.687119506E-04
1.341E-03	1.079127138E-04
1.342E-03	4.085356814E-05
1.343E-03	-3.033984096E-05
1.344E-03	-1.016102245E-04
1.345E-03	-1.65628728E-04
1.346E-03	-2.161803384E-04
1.347E-03	-2.506243155E-04
1.348E-03	-2.668715047E-04
1.349E-03	-2.612368701E-04
1.35E-03	-2.315154534E-04
1.351E-03	-1.800936227E-04
1.352E-03	-1.116063775E-04
1.353E-03	-2.936247012E-05
1.354E-03	6.291657229E-05
1.355E-03	1.578365384E-04
1.356E-03	2.468066844E-04
1.357E-03	3.243181309E-04
1.358E-03	3.863245663E-04
1.359E-03	4.266691656E-04
1.36E-03	4.391895951E-04
1.361E-03	4.220475236E-04
1.362E-03	3.76975255E-04
1.363E-03	3.054215479E-04
1.364E-03	2.083039592E-04
1.365E-03	8.949454012E-05
1.366E-03	-4.309517902E-05
1.367E-03	-1.810494357E-04
1.368E-03	-3.176631278E-04
1.369E-03	-4.451634939E-04
1.37E-03	-5.532942036E-04
1.371E-03	-6.335845768E-04
1.372E-03	-6.820172621E-04
1.373E-03	-6.95306312E-04
1.374E-03	-6.684899182E-04
1.375E-03	-5.991139184E-04
1.376E-03	-4.910464242E-04
1.377E-03	-3.518668545E-04
1.378E-03	-1.884206472E-04
1.379E-03	-7.127138933E-06
1.38E-03	1.825181841E-04
1.381E-03	3.679926877E-04
1.382E-03	5.38067769E-04
1.383E-03	6.842873422E-04
1.384E-03	7.977474993E-04
1.385E-03	8.689856327E-04
1.386E-03	8.930177309E-04
1.387E-03	8.707063281E-04
1.388E-03	8.039454579E-04
1.389E-03	6.935978961E-04
1.39E-03	5.436844517E-04
1.391E-03	3.641659195E-04
1.392E-03	1.674764301E-04
1.393E-03	-3.597512089E-05
1.394E-03	-2.371962435E-04
1.395E-03	-4.252842221E-04
1.396E-03	-5.882841575E-04
1.397E-03	-7.177770105E-04
1.398E-03	-8.095676798E-04
1.399E-03	-8.597700474E-04
1.4E-03	-8.644965145E-04
1.401E-03	-8.245798911E-04
1.402E-03	-7.466817831E-04
1.403E-03	-6.381419355E-04
1.404E-03	-5.039071035E-04
1.405E-03	-3.500868698E-04
1.406E-03	-1.872103774E-04
1.407E-03	-2.666969571E-05
1.408E-03	1.246324622E-04
1.409E-03	2.630613289E-04
1.41E-03	3.832862701E-04
1.411E-03	4.790143221E-04
1.412E-03	5.482895328E-04
1.413E-03	5.934070564E-04
1.414E-03	6.153146771E-04
1.415E-03	6.126601759E-04
1.416E-03	5.869838864E-04
1.417E-03	5.441443054E-04
1.418E-03	4.887976523E-04
1.419E-03	4.212043864E-04
1.42E-03	3.41756566E-04
1.421E-03	2.553000684E-04
1.422E-03	1.675987148E-04
1.423E-03	7.988742435E-05
1.424E-03	-9.128069334E-06
1.425E-03	-9.755514276E-05
1.426E-03	-1.810680914E-04
1.427E-03	-2.583500891E-04
1.428E-03	-3.308704175E-04
1.429E-03	-3.972591798E-04
1.43E-03	-4.526014377E-04
1.431E-03	-4.939177566E-04
1.432E-03	-5.218544464E-04
1.433E-03	-5.356778022E-04
1.434E-03	-5.307879013E-04
1.435E-03	-5.033756975E-04
1.436E-03	-4.54261985E-04
1.437E-03	-3.856444295E-04
1.438E-03	-2.969797969E-04
1.439E-03	-1.87581528E-04
1.44E-03	-6.157952718E-05
1.441E-03	7.337506088E-05
1.442E-03	2.113296883E-04
1.443E-03	3.481275135E-04
1.444E-03	4.769597467E-04
1.445E-03	5.882832961E-04
1.446E-03	6.747306973E-04
1.447E-03	7.324236613E-04
1.448E-03	7.57077848E-04
1.449E-03	7.429894896E-04
1.45E-03	6.874805357E-04
1.451E-03	5.932860639E-04
1.452E-03	4.650298825E-04
1.453E-03	3.063434367E-04
1.454E-03	1.227083174E-04
1.455E-03	-7.537130877E-05
1.456E-03	-2.749297576E-04
1.457E-03	-4.648006168E-04
1.458E-03	-6.351757603E-04
1.459E-03	-7.751221922E-04
1.46E-03	-8.739057352E-04
1.461E-03	-9.243149113E-04
1.462E-03	-9.228028046E-04
1.463E-03	-8.675115873E-04
1.464E-03	-7.588406727E-04
1.465E-03	-6.021330099E-04
1.466E-03	-4.075751966E-04
1.467E-03	-1.866037516E-04
1.468E-03	4.978631092E-05
1.469E-03	2.887593077E-04
1.47E-03	5.147922024E-04
1.471E-03	7.129222188E-04
1.472E-03	8.710799437E-04
1.473E-03	9.793126194E-04
1.474E-03	1.03007626E-03
1.475E-03	1.020233969E-03
1.476E-03	9.510732526E-04
1.477E-03	8.267810533E-04
1.478E-03	6.542940214E-04
1.479E-03	4.439395855E-04
1.48E-03	2.090318191E-04
1.481E-03	-3.574107865E-05
1.482E-03	-2.762054448E-04
1.483E-03	-4.991822499E-04
1.484E-03	-6.918192088E-04
1.485E-03	-8.425983894E-04
1.486E-03	-9.433906906E-04
1.487E-03	-9.892334945E-04
1.488E-03	-9.776572499E-04
1.489E-03	-9.104044099E-04
1.49E-03	-7.939477533E-04
1.491E-03	-6.367709467E-04
1.492E-03	-4.480913676E-04
1.493E-03	-2.392124122E-04
1.494E-03	-2.330465654E-05
1.495E-03	1.865755E-04
1.496E-03	3.785571912E-04
1.497E-03	5.424464302E-04
1.498E-03	6.702824117E-04
1.499E-03	7.565599336E-04
1.5E-03	7.985756448E-04
1.501E-03	7.963000555E-04
1.502E-03	7.513593326E-04
1.503E-03	6.674805541E-04
1.504E-03	5.519338856E-04
1.505E-03	4.139893926E-04
1.506E-03	2.620903323E-04
1.507E-03	1.04445481E-04
1.508E-03	-4.962591603E-05
1.509E-03	-1.915656614E-04
1.51E-03	-3.152273158E-04
1.511E-03	-4.156089232E-04
1.512E-03	-4.881567654E-04
1.513E-03	-5.302607572E-04
1.514E-03	-5.42171464E-04
1.515E-03	-5.259696884E-04
1.516E-03	-4.84120624E-04
1.517E-03	-4.196805371E-04
1.518E-03	-3.378610337E-04
1.519E-03	-2.456172471E-04
1.52E-03	-1.489379691E-04
1.521E-03	-5.250339444E-05
1.522E-03	3.818265869E-05
1.523E-03	1.176815227E-04
1.524E-03	1.83610078E-04
1.525E-03	2.358052142E-04
1.526E-03	2.734166848E-04
1.527E-03	2.956034848E-04
1.528E-03	3.039485152E-04
1.529E-03	3.017189003E-04
1.53E-03	2.912322062E-04
1.531E-03	2.734313677E-04
1.532E-03	2.497102207E-04
1.533E-03	2.223365008E-04
1.534E-03	1.921711618E-04
1.535E-03	1.578017646E-04
1.536E-03	1.185045691E-04
1.537E-03	7.582338644E-05
1.538E-03	3.049248589E-05
1.539E-03	-1.912942035E-05
1.54E-03	-7.350323703E-05
1.541E-03	-1.298065649E-04
1.542E-03	-1.849649558E-04
1.543E-03	-2.377894795E-04
1.544E-03	-2.866534918E-04
1.545E-03	-3.275801916E-04
1.546E-03	-3.564133079E-04
1.547E-03	-3.714065551E-04
1.548E-03	-3.717541203E-04
1.549E-03	-3.546925335E-04
1.55E-03	-3.170825124E-04
1.551E-03	-2.596187625E-04
1.552E-03	-1.86181404E-04
1.553E-03	-9.949106008E-05
1.554E-03	-1.348741543E-06
1.555E-03	1.033716765E-04
1.556E-03	2.071426326E-04
1.557E-03	3.038918524E-04
1.558E-03	3.893178366E-04
1.559E-03	4.577533487E-04
1.56E-03	5.022636434E-04
1.561E-03	5.187171004E-04
1.562E-03	5.076084562E-04
1.563E-03	4.706819956E-04
1.564E-03	4.079569975E-04
1.565E-03	3.205398501E-04
1.566E-03	2.143159139E-04
1.567E-03	9.744761981E-05
1.568E-03	-2.39023643E-05
1.569E-03	-1.440597985E-04
1.57E-03	-2.549028E-04
1.571E-03	-3.486255592E-04
1.572E-03	-4.214280349E-04
1.573E-03	-4.711819838E-04
1.574E-03	-4.936494965E-04
1.575E-03	-4.846079779E-04
1.576E-03	-4.448048879E-04
1.577E-03	-3.797804389E-04
1.578E-03	-2.949947015E-04
1.579E-03	-1.942099653E-04
1.58E-03	-8.303925794E-05
1.581E-03	2.97737935E-05
1.582E-03	1.3617092E-04
1.583E-03	2.304814841E-04
1.584E-03	3.064641572E-04
1.585E-03	3.57209321E-04
1.586E-03	3.79787654E-04
1.587E-03	3.763443379E-04
1.588E-03	3.494137673E-04
1.589E-03	2.997447538E-04
1.59E-03	2.300394444E-04
1.591E-03	1.475344736E-04
1.592E-03	6.087126029E-05
1.593E-03	-2.339381265E-05
1.594E-03	-9.958368815E-05
1.595E-03	-1.612540395E-04
1.596E-03	-2.039519306E-04
1.597E-03	-2.275105412E-04
1.598E-03	-2.326501711E-04
1.599E-03	-2.179791849E-04
1.6E-03	-1.836977896E-04
1.601E-03	-1.353745972E-04
1.602E-03	-8.042349788E-05
1.603E-03	-2.320149709E-05
1.604E-03	3.354096191E-05
1.605E-03	8.514498279E-05
1.606E-03	1.265296271E-04
1.607E-03	1.556431913E-04
1.608E-03	1.72299171E-04
1.609E-03	1.747555736E-04
1.61E-03	1.611843409E-04
1.611E-03	1.342501793E-04
1.612E-03	1.000473141E-04
1.613E-03	6.206819349E-05
1.614E-03	2.060016239E-05
1.615E-03	-2.150393001E-05
1.616E-03	-5.765092775E-05
1.617E-03	-8.32201079E-05
1.618E-03	-9.775969379E-05
1.619E-03	-1.007667184E-04
1.62E-03	-9.035538407E-05
1.621E-03	-6.763425727E-05
1.622E-03	-3.795684843E-05
1.623E-03	-5.647853239E-06
1.624E-03	2.896208981E-05
1.625E-03	6.471394673E-05
1.626E-03	9.519800366E-05
1.627E-03	1.130092068E-04
1.628E-03	1.161421331E-04
1.629E-03	1.060607292E-04
1.63E-03	8.190598741E-05
1.631E-03	4.195894784E-05
1.632E-03	-1.090322418E-05
1.633E-03	-7.072818007E-05
1.634E-03	-1.340452305E-04
1.635E-03	-1.985915676E-04
1.636E-03	-2.577901831E-04
1.637E-03	-3.020103803E-04
1.638E-03	-3.254108408E-04
1.639E-03	-3.273703644E-04
1.64E-03	-3.070485859E-04
1.641E-03	-2.610321535E-04
1.642E-03	-1.882254266E-04
1.643E-03	-9.352309227E-05
1.644E-03	1.591308915E-05
1.645E-03	1.346512118E-04
1.646E-03	2.561616897E-04
1.647E-03	3.697541658E-04
1.648E-03	4.647253007E-04
1.649E-03	5.351234202E-04
1.65E-03	5.771444185E-04
1.651E-03	5.849983312E-04
1.652E-03	5.535522387E-04
1.653E-03	4.836042133E-04
1.654E-03	3.813192767E-04
1.655E-03	2.532649806E-04
1.656E-03	1.050675416E-04
1.657E-03	-5.515223182E-05
1.658E-03	-2.158313532E-04
1.659E-03	-3.661110183E-04
1.66E-03	-4.980064837E-04
1.661E-03	-6.033988577E-04
1.662E-03	-6.730507233E-04
1.663E-03	-7.009551338E-04
1.664E-03	-6.867988832E-04
1.665E-03	-6.328483903E-04
1.666E-03	-5.412814428E-04
1.667E-03	-4.160004865E-04
1.668E-03	-2.651308564E-04
1.669E-03	-9.992423694E-05
1.67E-03	6.862024735E-05
1.671E-03	2.308662092E-04
1.672E-03	3.767542001E-04
1.673E-03	4.959529578E-04
1.674E-03	5.811858861E-04
1.675E-03	6.29134129E-04
1.676E-03	6.376708658E-04
1.677E-03	6.054947332E-04
1.678E-03	5.351286184E-04
1.679E-03	4.334756056E-04
1.68E-03	3.090472813E-04
1.681E-03	1.703789299E-04
1.682E-03	2.663737752E-05
1.683E-03	-1.121682891E-04
1.684E-03	-2.364477446E-04
1.685E-03	-3.385116292E-04
1.686E-03	-4.126264923E-04
1.687E-03	-4.542226624E-04
1.688E-03	-4.607232976E-04
1.689E-03	-4.334107977E-04
1.69E-03	-3.769320733E-04
1.691E-03	-2.969076663E-04
1.692E-03	-1.99276952E-04
1.693E-03	-9.143727658E-05
1.694E-03	1.750746237E-05
1.695E-03	1.179988621E-04
1.696E-03	2.016277255E-04
1.697E-03	2.620183861E-04
1.698E-03	2.947947768E-04
1.699E-03	2.978479696E-04
1.7E-03	2.721345143E-04
1.701E-03	2.210851388E-04
1.702E-03	1.489991976E-04
1.703E-03	6.136641876E-05
1.704E-03	-3.367457163E-05
1.705E-03	-1.263366024E-04
1.706E-03	-2.080304463E-04
1.707E-03	-2.725467374E-04
1.708E-03	-3.15120689E-04
1.709E-03	-3.315163756E-04
1.71E-03	-3.185729069E-04
1.711E-03	-2.758170457E-04
1.712E-03	-2.060788424E-04
1.713E-03	-1.143041776E-04
1.714E-03	-6.930009558E-06
1.715E-03	1.073853638E-04
1.716E-03	2.187584792E-04
1.717E-03	3.189305743E-04
1.718E-03	4.014587023E-04
1.719E-03	4.59090718E-04
1.72E-03	4.83941519E-04
1.721E-03	4.714900682E-04
1.722E-03	4.225854136E-04
1.723E-03	3.409212273E-04
1.724E-03	2.305253556E-04
1.725E-03	9.677678577E-05
1.726E-03	-5.184902832E-05
1.727E-03	-2.04938354E-04
1.728E-03	-3.524307372E-04
1.729E-03	-4.844096378E-04
1.73E-03	-5.900880115E-04
1.731E-03	-6.601625802E-04
1.732E-03	-6.903244361E-04
1.733E-03	-6.801435178E-04
1.734E-03	-6.291662503E-04
1.735E-03	-5.37392662E-04
1.736E-03	-4.096051279E-04
1.737E-03	-2.561355325E-04
1.738E-03	-8.881986127E-05
1.739E-03	8.180657659E-05
1.74E-03	2.45661404E-04
1.741E-03	3.924302283E-04
1.742E-03	5.131580273E-04
1.743E-03	6.013269553E-04
1.744E-03	6.516402662E-04
1.745E-03	6.596319416E-04
1.746E-03	6.244611747E-04
1.747E-03	5.509010748E-04
1.748E-03	4.464552638E-04
1.749E-03	3.174654351E-04
1.75E-03	1.697742058E-04
1.751E-03	1.164396281E-05
1.752E-03	-1.463121431E-04
1.753E-03	-2.935135865E-04
1.754E-03	-4.206742058E-04
1.755E-03	-5.200219452E-04
1.756E-03	-5.860924669E-04
1.757E-03	-6.164295869E-04
1.758E-03	-6.106840243E-04
1.759E-03	-5.691073019E-04
1.76E-03	-4.932642663E-04
1.761E-03	-3.886375989E-04
1.762E-03	-2.647884687E-04
1.763E-03	-1.319299657E-04
1.764E-03	1.399738076E-06
1.765E-03	1.273237894E-04
1.766E-03	2.37861852E-04
1.767E-03	3.261211821E-04
1.768E-03	3.8687104E-04
1.769E-03	4.161405718E-04
1.77E-03	4.122379671E-04
1.771E-03	3.77530102E-04
1.772E-03	3.17692997E-04
1.773E-03	2.385579813E-04
1.774E-03	1.447260505E-04
1.775E-03	4.164273274E-05
1.776E-03	-6.282760695E-05
1.777E-03	-1.603989407E-04
1.778E-03	-2.447661884E-04
1.779E-03	-3.11212622E-04
1.78E-03	-3.560173555E-04
1.781E-03	-3.779758877E-04
1.782E-03	-3.790623357E-04
1.783E-03	-3.621763064E-04
1.784E-03	-3.29285866E-04
1.785E-03	-2.829810659E-04
1.786E-03	-2.288085439E-04
1.787E-03	-1.738138633E-04
1.788E-03	-1.22376184E-04
1.789E-03	-7.543861221E-05
1.79E-03	-3.399664746E-05
1.791E-03	-2.774020041E-07
1.792E-03	2.517129184E-05
1.793E-03	4.41416566E-05
1.794E-03	5.778200292E-05
1.795E-03	6.616090813E-05
1.796E-03	7.12077586E-05
1.797E-03	7.688465077E-05
1.798E-03	8.536159752E-05
1.799E-03	9.50301849E-05
1.8E-03	1.035102147E-04
1.801E-03	1.110639701E-04
1.802E-03	1.188181373E-04
1.803E-03	1.24619872E-04
1.804E-03	1.239582434E-04
1.805E-03	1.144680167E-04
1.806E-03	9.587924438E-05
1.807E-03	6.652258016E-05
1.808E-03	2.427503118E-05
1.809E-03	-2.965800547E-05
1.81E-03	-9.172654085E-05
1.811E-03	-1.601837493E-04
1.812E-03	-2.349732678E-04
1.813E-03	-3.135175191E-04
1.814E-03	-3.893805324E-04
1.815E-03	-4.562324252E-04
1.816E-03	-5.110506384E-04
1.817E-03	-5.515426261E-04
1.818E-03	-5.727703505E-04
1.819E-03	-5.694829001E-04
1.82E-03	-5.399051912E-04
1.821E-03	-4.842617063E-04
1.822E-03	-4.020043479E-04
1.823E-03	-2.939657414E-04
1.824E-03	-1.65613729E-04
1.825E-03	-2.523429063E-05
1.826E-03	1.202864218E-04
1.827E-03	2.654998099E-04
1.828E-03	4.025964156E-04
1.829E-03	5.207279782E-04
1.83E-03	6.106337028E-04
1.831E-03	6.674429896E-04
1.832E-03	6.876784667E-04
1.833E-03	6.672975506E-04
1.834E-03	6.049774249E-04
1.835E-03	5.040959565E-04
1.836E-03	3.698101575E-04
1.837E-03	2.072808378E-04
1.838E-03	2.414859708E-05
1.839E-03	-1.678563396E-04
1.84E-03	-3.557610254E-04
1.841E-03	-5.292214764E-04
1.842E-03	-6.804123398E-04
1.843E-03	-8.009627263E-04
1.844E-03	-8.821160149E-04
1.845E-03	-9.1882472E-04
1.846E-03	-9.107649557E-04
1.847E-03	-8.588285182E-04
1.848E-03	-7.643985916E-04
1.849E-03	-6.327023026E-04
1.85E-03	-4.730546452E-04
1.851E-03	-2.949532147E-04
1.852E-03	-1.067710448E-04
1.853E-03	8.151169368E-05
1.854E-03	2.574787776E-04
1.855E-03	4.098876814E-04
1.856E-03	5.317512244E-04
1.857E-03	6.188512088E-04
1.858E-03	6.673512285E-04
1.859E-03	6.752239036E-04
1.86E-03	6.445615629E-04
1.861E-03	5.800615459E-04
1.862E-03	4.864304142E-04
1.863E-03	3.692862748E-04
1.864E-03	2.371527268E-04
1.865E-03	9.995793609E-05
1.866E-03	-3.444165198E-05
1.867E-03	-1.607322728E-04
1.868E-03	-2.734086903E-04
1.869E-03	-3.660166122E-04
1.87E-03	-4.341872497E-04
1.871E-03	-4.773156377E-04
1.872E-03	-4.962893865E-04
1.873E-03	-4.922053873E-04
1.874E-03	-4.683827546E-04
1.875E-03	-4.308277678E-04
1.876E-03	-3.853015218E-04
1.877E-03	-3.35564039E-04
1.878E-03	-2.849594896E-04
1.879E-03	-2.378982696E-04
1.88E-03	-1.982245316E-04
1.881E-03	-1.664651256E-04
1.882E-03	-1.403678047E-04
1.883E-03	-1.182371301E-04
1.884E-03	-9.943010145E-05
1.885E-03	-8.151382924E-05
1.886E-03	-6.022579123E-05
1.887E-03	-3.278497555E-05
1.888E-03	1.612788117E-06
1.889E-03	4.445071657E-05
1.89E-03	9.787252256E-05
1.891E-03	1.613973628E-04
1.892E-03	2.307928401E-04
1.893E-03	3.01141034E-04
1.894E-03	3.694011481E-04
1.895E-03	4.323716885E-04
1.896E-03	4.8380859E-04
1.897E-03	5.163777989E-04
1.898E-03	5.253308289E-04
1.899E-03	5.077123391E-04
1.9E-03	4.600627385E-04
1.901E-03	3.802973334E-04
1.902E-03	2.705273542E-04
1.903E-03	1.356734514E-04
1.904E-03	-1.928308675E-05
1.905E-03	-1.886036254E-04
1.906E-03	-3.63174064E-04
1.907E-03	-5.307993934E-04
1.908E-03	-6.799526801E-04
1.909E-03	-8.020004993E-04
1.91E-03	-8.892910846E-04
1.911E-03	-9.338803723E-04
1.912E-03	-9.303862748E-04
1.913E-03	-8.781879368E-04
1.914E-03	-7.792898492E-04
1.915E-03	-6.364536975E-04
1.916E-03	-4.552471837E-04
1.917E-03	-2.459503306E-04
1.918E-03	-2.129383007E-05
1.919E-03	2.069999698E-04
1.92E-03	4.27979397E-04
1.921E-03	6.28973862E-04
1.922E-03	7.96522578E-04
1.923E-03	9.205144449E-04
1.924E-03	9.95402472E-04
1.925E-03	1.017808571E-03
1.926E-03	9.86181311E-04
1.927E-03	9.032934283E-04
1.928E-03	7.766037757E-04
1.929E-03	6.153375547E-04
1.93E-03	4.284496481E-04
1.931E-03	2.259946497E-04
1.932E-03	2.093591445E-05
1.933E-03	-1.729989851E-04
1.934E-03	-3.454499679E-04
1.935E-03	-4.89194068E-04
1.936E-03	-5.968013874E-04
1.937E-03	-6.616620108E-04
1.938E-03	-6.822517357E-04
1.939E-03	-6.618634892E-04
1.94E-03	-6.047799972E-04
1.941E-03	-5.159514622E-04
1.942E-03	-4.037124228E-04
1.943E-03	-2.795962308E-04
1.944E-03	-1.544667826E-04
1.945E-03	-3.605264657E-05
1.946E-03	6.902426288E-05
1.947E-03	1.529337444E-04
1.948E-03	2.09321644E-04
1.949E-03	2.371630865E-04
1.95E-03	2.388665777E-04
1.951E-03	2.16257282E-04
1.952E-03	1.719280871E-04
1.953E-03	1.126538421E-04
1.954E-03	4.779157716E-05
1.955E-03	-1.474444705E-05
1.956E-03	-6.863751262E-05
1.957E-03	-1.06616616E-04
1.958E-03	-1.207413338E-04
1.959E-03	-1.062156315E-04
1.96E-03	-6.340836691E-05
1.961E-03	4.856064401E-06
1.962E-03	9.573583874E-05
1.963E-03	2.041111496E-04
1.964E-03	3.203883875E-04
1.965E-03	4.333606894E-04
1.966E-03	5.33653847E-04
1.967E-03	6.127521269E-04
1.968E-03	6.612287187E-04
1.969E-03	6.707438296E-04
1.97E-03	6.37294292E-04
1.971E-03	5.61202835E-04
1.972E-03	4.445740542E-04
1.973E-03	2.906817379E-04
1.974E-03	1.063415976E-04
1.975E-03	-9.715704987E-05
1.976E-03	-3.069266201E-04
1.977E-03	-5.10873156E-04
1.978E-03	-6.966014068E-04
1.979E-03	-8.507180308E-04
1.98E-03	-9.614438715E-04
1.981E-03	-1.021077946E-03
1.982E-03	-1.025366263E-03
1.983E-03	-9.720851455E-04
1.984E-03	-8.616584671E-04
1.985E-03	-6.989242356E-04
1.986E-03	-4.932565832E-04
1.987E-03	-2.564038919E-04
1.988E-03	-8.06047256E-07
1.989E-03	2.596974052E-04
1.99E-03	5.09331329E-04
1.991E-03	7.325906438E-04
1.992E-03	9.168761976E-04
1.993E-03	1.052624216E-03
1.994E-03	1.132395177E-03
1.995E-03	1.151549989E-03
1.996E-03	1.10992024E-03
1.997E-03	1.012090131E-03
1.998E-03	8.657112987E-04
1.999E-03	6.799939295E-04
[truncated: 1,001 more rows]
