# Supplementary material for: Study on monitoring broken rails of heavy haul railway based on ultrasonic guided wave
Source: Sci Rep. 2024 Apr 15;14:8667. doi: 10.1038/s41598-024-59328-5 (PMC11385469; doi:10.1038/s41598-024-59328-5)
Supplement: Supplementary file 1 — Supplementary Information. [file 41598_2024_59328_MOESM1_ESM.zip › 1-Rail75-Finite element simulation data/Node64464-1072mm-HeadBigCrack.csv]

TIME	UZ_2
1.E-06	4.40853591E-82
2.E-06	4.07587789E-81
3.E-06	1.74072256E-80
4.E-06	4.628443431E-80
5.E-06	7.620581376E-80
6.E-06	1.07560054E-79
7.E-06	8.699875731E-80
8.E-06	-1.339727533E-79
9.E-06	3.438708799E-78
1.E-05	-4.841320402E-78
1.1E-05	-4.198839627E-77
1.2E-05	2.435826076E-76
1.3E-05	-2.179535535E-76
1.4E-05	-2.833777611E-75
1.5E-05	1.268358785E-74
1.6E-05	-3.583991059E-75
1.7E-05	-1.521632352E-73
1.8E-05	5.096903541E-73
1.9E-05	3.381866963E-73
2.E-05	-7.017159277E-72
2.1E-05	1.557483905E-71
2.2E-05	3.874673546E-71
2.3E-05	-2.789456513E-70
2.4E-05	2.711069197E-70
2.5E-05	2.442542864E-69
2.6E-05	-8.735726191E-69
2.7E-05	-6.650302571E-69
2.8E-05	1.070773709E-67
2.9E-05	-1.513999471E-67
3.E-05	-7.951421814E-67
3.1E-05	2.997246394E-66
3.2E-05	2.474376273E-66
3.3E-05	-3.310421511E-65
3.4E-05	3.05781207E-65
3.5E-05	2.611020942E-64
3.6E-05	-6.851480336E-64
3.7E-05	-1.325212191E-63
3.8E-05	8.127136233E-63
3.9E-05	-7.238550423E-64
4.E-05	-6.886311023E-62
4.1E-05	1.12909113E-61
4.2E-05	3.920687298E-61
4.3E-05	-1.544166762E-60
4.4E-05	-6.137246771E-61
4.5E-05	1.315492164E-59
4.6E-05	-1.732718394E-59
4.7E-05	-7.191672776E-59
4.8E-05	2.556192704E-58
4.9E-05	1.120869627E-58
5.E-05	-2.134330218E-57
5.1E-05	2.713530423E-57
5.2E-05	1.16608287E-56
5.3E-05	-3.878106733E-56
5.4E-05	-2.701906743E-56
5.5E-05	3.235856116E-55
5.6E-05	-2.62234237E-55
5.7E-05	-1.942497692E-54
5.8E-05	4.342266901E-54
5.9E-05	7.940441812E-54
6.E-05	-3.856865372E-53
6.1E-05	-8.847256863E-54
6.2E-05	2.58926219E-52
6.3E-05	-2.104758919E-52
6.4E-05	-1.402762623E-51
6.5E-05	2.601052508E-51
6.6E-05	6.053735973E-51
6.7E-05	-2.044194479E-50
6.8E-05	-1.811812649E-50
6.9E-05	1.295552525E-49
7.E-05	4.046127533E-51
7.1E-05	-7.076482506E-49
7.2E-05	4.556091733E-49
7.3E-05	3.420330778E-48
7.4E-05	-4.43027371E-48
7.5E-05	-1.476757741E-47
7.6E-05	3.012569129E-47
7.7E-05	5.67903535E-47
7.8E-05	-1.728099727E-46
7.9E-05	-1.905831961E-46
8.E-05	8.901637093E-46
8.1E-05	5.223093374E-46
8.2E-05	-4.254465101E-45
8.3E-05	-8.629055803E-46
8.4E-05	1.92966954E-44
8.5E-05	-2.140007695E-45
8.6E-05	-8.453786181E-44
8.7E-05	3.333406948E-44
8.8E-05	3.623256717E-43
8.9E-05	-2.477586095E-43
9.E-05	-1.527337751E-42
9.1E-05	1.559460708E-42
9.2E-05	6.299618947E-42
9.3E-05	-9.202879765E-42
9.4E-05	-2.497179602E-41
9.5E-05	5.225851561E-41
9.6E-05	9.186572024E-41
9.7E-05	-2.861179582E-40
9.8E-05	-2.919093094E-40
9.9E-05	1.503530242E-39
1.E-04	6.373877349E-40
1.01E-04	-7.549444507E-39
1.02E-04	6.077808797E-40
1.03E-04	3.612554206E-38
1.04E-04	-1.910777729E-38
1.05E-04	-1.646051941E-37
1.06E-04	1.561416723E-37
1.07E-04	7.144800632E-37
1.08E-04	-9.72363661E-37
1.09E-04	-2.95805488E-36
1.1E-04	5.275851857E-36
1.11E-04	1.170277166E-35
1.12E-04	-2.611159202E-35
1.13E-04	-4.434247993E-35
1.14E-04	1.204564924E-34
1.15E-04	1.613455757E-34
1.16E-04	-5.242817712E-34
1.17E-04	-5.655521911E-34
1.18E-04	2.169697293E-33
1.19E-04	1.917201265E-33
1.2E-04	-8.583714993E-33
1.21E-04	-6.31792772E-33
1.22E-04	3.2592596E-32
1.23E-04	2.038074376E-32
1.24E-04	-1.19126696E-31
1.25E-04	-6.494928213E-32
1.26E-04	4.199764182E-31
1.27E-04	2.066471267E-31
1.28E-04	-1.429697806E-30
1.29E-04	-6.625934643E-31
1.3E-04	4.700650722E-30
1.31E-04	2.149850836E-30
1.32E-04	-1.491935247E-29
1.33E-04	-7.030963799E-30
1.34E-04	4.567300618E-29
1.35E-04	2.292944495E-29
1.36E-04	-1.347707054E-28
1.37E-04	-7.359202493E-29
1.38E-04	3.832817438E-28
1.39E-04	2.299045361E-28
1.4E-04	-1.051104632E-27
1.41E-04	-6.942971529E-28
1.42E-04	2.779593966E-27
1.43E-04	2.012733971E-27
1.44E-04	-7.057833452E-27
1.45E-04	-5.377719008E-27
1.46E-04	1.705920748E-26
1.47E-04	9.240998405E-27
1.48E-04	-4.581180173E-26
1.49E-04	4.893178703E-26
1.5E-04	3.589164846E-25
1.51E-04	-6.300637816E-25
1.52E-04	-5.988898425E-24
1.53E-04	-4.665477652E-24
1.54E-04	7.203269399E-23
1.55E-04	2.689419534E-22
1.56E-04	-2.004214937E-22
1.57E-04	-4.306053995E-21
1.58E-04	-1.118416261E-20
1.59E-04	1.955531319E-20
1.6E-04	2.126528178E-19
1.61E-04	5.110987014E-19
1.62E-04	-7.667266767E-19
1.63E-04	-9.164528061E-18
1.64E-04	-2.672335541E-17
1.65E-04	-1.547086436E-19
1.66E-04	3.069419385E-16
1.67E-04	1.310691847E-15
1.68E-04	2.349055868E-15
1.69E-04	-3.635518368E-15
1.7E-04	-4.176520869E-14
1.71E-04	-1.602293931E-13
1.72E-04	-3.529819397E-13
1.73E-04	-1.543286721E-13
1.74E-04	2.698791006E-12
1.75E-04	1.575760635E-11
1.76E-04	5.962232803E-11
1.77E-04	1.832485828E-10
1.78E-04	4.915507808E-10
1.79E-04	1.192126603E-09
1.8E-04	2.671066194E-09
1.81E-04	5.612179118E-09
1.82E-04	1.1178598E-08
1.83E-04	2.127815741E-08
1.84E-04	3.893150993E-08
1.85E-04	6.875423902E-08
1.86E-04	1.17554409E-07
1.87E-04	1.950383089E-07
1.88E-04	3.146055851E-07
1.89E-04	4.941859459E-07
1.9E-04	7.570085975E-07
1.91E-04	1.132109535E-06
1.92E-04	1.65430927E-06
1.93E-04	2.363377857E-06
1.94E-04	3.302141032E-06
1.95E-04	4.513301548E-06
1.96E-04	6.034689978E-06
1.97E-04	7.892581323E-06
1.98E-04	1.009282178E-05
1.99E-04	1.260996117E-05
2.E-04	1.537523414E-05
2.01E-04	1.826464611E-05
2.02E-04	2.108833367E-05
2.03E-04	2.35821525E-05
2.04E-04	2.540287624E-05
2.05E-04	2.612963407E-05
2.06E-04	2.527512443E-05
2.07E-04	2.230914786E-05
2.08E-04	1.669418866E-05
2.09E-04	7.930584777E-06
2.1E-04	-4.390476928E-06
2.11E-04	-2.05257869E-05
2.12E-04	-4.051157868E-05
2.13E-04	-6.409495711E-05
2.14E-04	-9.067912228E-05
2.15E-04	-1.192946234E-04
2.16E-04	-1.485993527E-04
2.17E-04	-1.769040312E-04
2.18E-04	-2.022268E-04
2.19E-04	-2.223916363E-04
2.2E-04	-2.351807382E-04
2.21E-04	-2.385269091E-04
2.22E-04	-2.307129318E-04
2.23E-04	-2.105558135E-04
2.24E-04	-1.775810763E-04
2.25E-04	-1.321936356E-04
2.26E-04	-7.581495419E-05
2.27E-04	-1.09280056E-05
2.28E-04	5.899883736E-05
2.29E-04	1.296764896E-04
2.3E-04	1.962021938E-04
2.31E-04	2.533173617E-04
2.32E-04	2.957645124E-04
2.33E-04	3.1874026E-04
2.34E-04	3.183526376E-04
2.35E-04	2.919886259E-04
2.36E-04	2.385916751E-04
2.37E-04	1.589031436E-04
2.38E-04	5.564971715E-05
2.39E-04	-6.643163266E-05
2.4E-04	-2.007972188E-04
2.41E-04	-3.394624003E-04
2.42E-04	-4.734286488E-04
2.43E-04	-5.931782083E-04
2.44E-04	-6.893105913E-04
2.45E-04	-7.53296848E-04
2.46E-04	-7.782007536E-04
2.47E-04	-7.592546115E-04
2.48E-04	-6.943186658E-04
2.49E-04	-5.84270957E-04
2.5E-04	-4.332444552E-04
2.51E-04	-2.485729619E-04
2.52E-04	-4.043423223E-05
2.53E-04	1.786988548E-04
2.54E-04	3.947446956E-04
2.55E-04	5.928891976E-04
2.56E-04	7.58647003E-04
2.57E-04	8.78952825E-04
2.58E-04	9.431313551E-04
2.59E-04	9.437474306E-04
2.6E-04	8.773714936E-04
2.61E-04	7.451320719E-04
2.62E-04	5.52851652E-04
2.63E-04	3.107586812E-04
2.64E-04	3.296676195E-05
2.65E-04	-2.632026994E-04
2.66E-04	-5.582098585E-04
2.67E-04	-8.316697214E-04
2.68E-04	-1.063859467E-03
2.69E-04	-1.237070634E-03
2.7E-04	-1.336835536E-03
2.71E-04	-1.353165439E-03
2.72E-04	-1.281605564E-03
2.73E-04	-1.123741744E-03
2.74E-04	-8.871854711E-04
2.75E-04	-5.853789259E-04
2.76E-04	-2.371790948E-04
2.77E-04	1.342490595E-04
2.78E-04	5.032659359E-04
2.79E-04	8.436372823E-04
2.8E-04	1.13004006E-03
2.81E-04	1.339640666E-03
2.82E-04	1.454118528E-03
2.83E-04	1.461531352E-03
2.84E-04	1.357265836E-03
2.85E-04	1.144316898E-03
2.86E-04	8.335088293E-04
2.87E-04	4.433733096E-04
2.88E-04	-9.958914412E-07
2.89E-04	-4.698155719E-04
2.9E-04	-9.303706068E-04
2.91E-04	-1.348785227E-03
2.92E-04	-1.692559429E-03
2.93E-04	-1.933529299E-03
2.94E-04	-2.050021239E-03
2.95E-04	-2.028025375E-03
2.96E-04	-1.862381394E-03
2.97E-04	-1.55813124E-03
2.98E-04	-1.130901341E-03
2.99E-04	-6.057940149E-04
3.E-04	-1.564574511E-05
3.01E-04	6.007250477E-04
3.02E-04	1.200767388E-03
3.03E-04	1.741261093E-03
3.04E-04	2.181531407E-03
3.05E-04	2.486212717E-03
3.06E-04	2.627754762E-03
3.07E-04	2.58884604E-03
3.08E-04	2.364240604E-03
3.09E-04	1.96138382E-03
3.1E-04	1.399896562E-03
3.11E-04	7.105209863E-04
3.12E-04	-6.609486185E-05
3.13E-04	-8.812432081E-04
3.14E-04	-1.681422578E-03
3.15E-04	-2.412650265E-03
3.16E-04	-3.024228387E-03
3.17E-04	-3.471380754E-03
3.18E-04	-3.718064926E-03
3.19E-04	-3.740469928E-03
3.2E-04	-3.529330081E-03
3.21E-04	-3.089919748E-03
3.22E-04	-2.44161451E-03
3.23E-04	-1.618355473E-03
3.24E-04	-6.677216394E-04
3.25E-04	3.533026766E-04
3.26E-04	1.383245486E-03
3.27E-04	2.358735153E-03
3.28E-04	3.216698036E-03
3.29E-04	3.899330265E-03
3.3E-04	4.359946459E-03
3.31E-04	4.565747535E-03
3.32E-04	4.49836089E-03
3.33E-04	4.155648624E-03
3.34E-04	3.553818976E-03
3.35E-04	2.726025229E-03
3.36E-04	1.718319416E-03
3.37E-04	5.874803057E-04
3.38E-04	-5.995048395E-04
3.39E-04	-1.769370538E-03
3.4E-04	-2.850482019E-03
3.41E-04	-3.778756387E-03
3.42E-04	-4.498873159E-03
3.43E-04	-4.96570197E-03
3.44E-04	-5.149242828E-03
3.45E-04	-5.038427629E-03
3.46E-04	-4.639716491E-03
3.47E-04	-3.974716839E-03
3.48E-04	-3.081270654E-03
3.49E-04	-2.01359051E-03
3.5E-04	-8.36131293E-04
3.51E-04	3.839558802E-04
3.52E-04	1.578355257E-03
3.53E-04	2.676778963E-03
3.54E-04	3.612569978E-03
3.55E-04	4.332343503E-03
3.56E-04	4.79943452E-03
3.57E-04	4.990772782E-03
3.58E-04	4.896793553E-03
3.59E-04	4.526138234E-03
3.6E-04	3.906041335E-03
3.61E-04	3.075890631E-03
3.62E-04	2.083255469E-03
3.63E-04	9.860653885E-04
3.64E-04	-1.48572334E-04
3.65E-04	-1.253953292E-03
3.66E-04	-2.271612082E-03
3.67E-04	-3.149550579E-03
3.68E-04	-3.839781166E-03
3.69E-04	-4.304868265E-03
3.7E-04	-4.525839273E-03
3.71E-04	-4.500052683E-03
3.72E-04	-4.234635028E-03
3.73E-04	-3.74761318E-03
3.74E-04	-3.072777026E-03
3.75E-04	-2.255750253E-03
3.76E-04	-1.344145801E-03
3.77E-04	-3.854918398E-04
3.78E-04	5.678949719E-04
3.79E-04	1.46133375E-03
3.8E-04	2.248727762E-03
3.81E-04	2.897028667E-03
3.82E-04	3.379848776E-03
3.83E-04	3.674698055E-03
3.84E-04	3.770974957E-03
3.85E-04	3.675185089E-03
3.86E-04	3.403653085E-03
3.87E-04	2.974855572E-03
3.88E-04	2.413444826E-03
3.89E-04	1.755718308E-03
3.9E-04	1.042895924E-03
3.91E-04	3.109530354E-04
3.92E-04	-4.076052792E-04
3.93E-04	-1.076828511E-03
3.94E-04	-1.661852319E-03
3.95E-04	-2.139749487E-03
3.96E-04	-2.498547202E-03
3.97E-04	-2.7270932E-03
3.98E-04	-2.81506154E-03
3.99E-04	-2.763558136E-03
4.E-04	-2.586906568E-03
4.01E-04	-2.301932218E-03
4.02E-04	-1.923315413E-03
4.03E-04	-1.471466312E-03
4.04E-04	-9.757554527E-04
4.05E-04	-4.645961285E-04
4.06E-04	4.155835608E-05
4.07E-04	5.235477984E-04
4.08E-04	9.577677689E-04
4.09E-04	1.324124027E-03
4.1E-04	1.614492276E-03
4.11E-04	1.826565258E-03
4.12E-04	1.954123192E-03
4.13E-04	1.991021066E-03
4.14E-04	1.941081583E-03
4.15E-04	1.815741926E-03
4.16E-04	1.624017142E-03
4.17E-04	1.372613989E-03
4.18E-04	1.07422524E-03
4.19E-04	7.470489556E-04
4.2E-04	4.057948876E-04
4.21E-04	6.065880109E-05
4.22E-04	-2.743682341E-04
4.23E-04	-5.803585335E-04
4.24E-04	-8.43256847E-04
4.25E-04	-1.05843521E-03
4.26E-04	-1.222940208E-03
4.27E-04	-1.329835967E-03
4.28E-04	-1.374279875E-03
4.29E-04	-1.359588066E-03
4.3E-04	-1.29248471E-03
4.31E-04	-1.176932772E-03
4.32E-04	-1.017488401E-03
4.33E-04	-8.242229568E-04
4.34E-04	-6.084851018E-04
4.35E-04	-3.770501587E-04
4.36E-04	-1.358474408E-04
4.37E-04	1.038156979E-04
4.38E-04	3.28737652E-04
4.39E-04	5.314147265E-04
4.4E-04	7.090499842E-04
4.41E-04	8.572192592E-04
4.42E-04	9.698658256E-04
4.43E-04	1.0442891E-03
4.44E-04	1.081418981E-03
4.45E-04	1.081956524E-03
4.46E-04	1.046393724E-03
4.47E-04	9.783672555E-04
4.48E-04	8.84045369E-04
4.49E-04	7.677365893E-04
4.5E-04	6.309141662E-04
4.51E-04	4.757696233E-04
4.52E-04	3.068696187E-04
4.53E-04	1.286038857E-04
4.54E-04	-5.649515574E-05
4.55E-04	-2.458889511E-04
4.56E-04	-4.354714646E-04
4.57E-04	-6.205550614E-04
4.58E-04	-7.962830218E-04
4.59E-04	-9.561966508E-04
4.6E-04	-1.092267688E-03
4.61E-04	-1.19709127E-03
4.62E-04	-1.264544612E-03
4.63E-04	-1.28828508E-03
4.64E-04	-1.261670149E-03
4.65E-04	-1.179605283E-03
4.66E-04	-1.039296458E-03
4.67E-04	-8.399718874E-04
4.68E-04	-5.84095916E-04
4.69E-04	-2.790435537E-04
4.7E-04	6.358878199E-05
4.71E-04	4.298461011E-04
4.72E-04	8.03481665E-04
4.73E-04	1.16504798E-03
4.74E-04	1.492625912E-03
4.75E-04	1.763771392E-03
4.76E-04	1.956902909E-03
4.77E-04	2.052737089E-03
4.78E-04	2.036798763E-03
4.79E-04	1.901280114E-03
4.8E-04	1.644501905E-03
4.81E-04	1.270056935E-03
4.82E-04	7.885452213E-04
4.83E-04	2.202901581E-04
4.84E-04	-4.049586034E-04
4.85E-04	-1.051260192E-03
4.86E-04	-1.679181969E-03
4.87E-04	-2.247409999E-03
4.88E-04	-2.715579342E-03
4.89E-04	-3.047750216E-03
4.9E-04	-3.213846256E-03
4.91E-04	-3.190362132E-03
4.92E-04	-2.963925332E-03
4.93E-04	-2.535997041E-03
4.94E-04	-1.923309172E-03
4.95E-04	-1.15414489E-03
4.96E-04	-2.660033693E-04
4.97E-04	6.938711977E-04
4.98E-04	1.669360617E-03
4.99E-04	2.59948971E-03
5.E-04	3.422605132E-03
5.01E-04	4.079783093E-03
5.02E-04	4.519869448E-03
5.03E-04	4.705290014E-03
5.04E-04	4.61424829E-03
5.05E-04	4.239370558E-03
5.06E-04	3.588127065E-03
5.07E-04	2.686363597E-03
5.08E-04	1.579381526E-03
5.09E-04	3.273701808E-04
5.1E-04	-1.000315705E-03
5.11E-04	-2.327754788E-03
5.12E-04	-3.574804259E-03
5.13E-04	-4.662939752E-03
5.14E-04	-5.521600494E-03
5.15E-04	-6.090917637E-03
5.16E-04	-6.324035318E-03
5.17E-04	-6.193550002E-03
5.18E-04	-5.697336603E-03
5.19E-04	-4.856316982E-03
5.2E-04	-3.708193949E-03
5.21E-04	-2.306967088E-03
5.22E-04	-7.260868937E-04
5.23E-04	9.4543577E-04
5.24E-04	2.613368855E-03
5.25E-04	4.184276809E-03
5.26E-04	5.566581637E-03
5.27E-04	6.676273746E-03
5.28E-04	7.446779475E-03
5.29E-04	7.832151029E-03
5.3E-04	7.803615031E-03
5.31E-04	7.351265266E-03
5.32E-04	6.491891527E-03
5.33E-04	5.270106412E-03
5.34E-04	3.74927247E-03
5.35E-04	2.00463259E-03
5.36E-04	1.247772497E-04
5.37E-04	-1.788985142E-03
5.38E-04	-3.632585248E-03
5.39E-04	-5.309257694E-03
5.4E-04	-6.731120597E-03
5.41E-04	-7.819702277E-03
5.42E-04	-8.513998509E-03
5.43E-04	-8.778586939E-03
5.44E-04	-8.601689656E-03
5.45E-04	-7.989795987E-03
5.46E-04	-6.97023633E-03
5.47E-04	-5.596314325E-03
5.48E-04	-3.942687186E-03
5.49E-04	-2.094796542E-03
5.5E-04	-1.449570529E-04
5.51E-04	1.806719373E-03
5.52E-04	3.658025447E-03
5.53E-04	5.315791613E-03
5.54E-04	6.701289182E-03
5.55E-04	7.74955403E-03
5.56E-04	8.412180788E-03
5.57E-04	8.66397774E-03
5.58E-04	8.504159777E-03
5.59E-04	7.950850598E-03
5.6E-04	7.038115247E-03
5.61E-04	5.818282026E-03
5.62E-04	4.360987649E-03
5.63E-04	2.744765783E-03
5.64E-04	1.049016302E-03
5.65E-04	-6.475566019E-04
5.66E-04	-2.267432392E-03
5.67E-04	-3.739353112E-03
5.68E-04	-5.003753712E-03
5.69E-04	-6.013608195E-03
5.7E-04	-6.734343258E-03
5.71E-04	-7.1466248E-03
5.72E-04	-7.247879987E-03
5.73E-04	-7.049104232E-03
5.74E-04	-6.571650307E-03
5.75E-04	-5.847899327E-03
5.76E-04	-4.921364014E-03
5.77E-04	-3.842006388E-03
5.78E-04	-2.660683266E-03
5.79E-04	-1.427458922E-03
5.8E-04	-1.915433795E-04
5.81E-04	1.000795339E-03
5.82E-04	2.108664182E-03
5.83E-04	3.096891433E-03
5.84E-04	3.936420952E-03
5.85E-04	4.606513229E-03
5.86E-04	5.095464337E-03
5.87E-04	5.397574727E-03
5.88E-04	5.510483979E-03
5.89E-04	5.436637944E-03
5.9E-04	5.185498239E-03
5.91E-04	4.772083304E-03
5.92E-04	4.214059083E-03
5.93E-04	3.531381675E-03
5.94E-04	2.746999473E-03
5.95E-04	1.885652418E-03
5.96E-04	9.72667185E-04
5.97E-04	3.524146118E-05
5.98E-04	-8.967294029E-04
5.99E-04	-1.793594638E-03
6.E-04	-2.629210375E-03
6.01E-04	-3.379598835E-03
6.02E-04	-4.019711736E-03
6.03E-04	-4.524446356E-03
6.04E-04	-4.87289721E-03
6.05E-04	-5.050006695E-03
6.06E-04	-5.045585677E-03
6.07E-04	-4.855221077E-03
6.08E-04	-4.482427247E-03
6.09E-04	-3.937902792E-03
6.1E-04	-3.237453775E-03
6.11E-04	-2.403213339E-03
6.12E-04	-1.466340219E-03
6.13E-04	-4.65670816E-04
6.14E-04	5.570552005E-04
6.15E-04	1.56005052E-03
6.16E-04	2.501346895E-03
6.17E-04	3.339418877E-03
6.18E-04	4.036331822E-03
6.19E-04	4.561110931E-03
6.2E-04	4.891134126E-03
6.21E-04	5.012471323E-03
6.22E-04	4.921117049E-03
6.23E-04	4.624339015E-03
6.24E-04	4.139555434E-03
6.25E-04	3.491330395E-03
6.26E-04	2.710231542E-03
6.27E-04	1.833793615E-03
6.28E-04	9.050620248E-04
6.29E-04	-3.254842393E-05
6.3E-04	-9.390679093E-04
6.31E-04	-1.777632027E-03
6.32E-04	-2.514091314E-03
6.33E-04	-3.119808904E-03
6.34E-04	-3.574305356E-03
6.35E-04	-3.864588899E-03
6.36E-04	-3.984098187E-03
6.37E-04	-3.934222465E-03
6.38E-04	-3.725495094E-03
6.39E-04	-3.37533682E-03
6.4E-04	-2.905077404E-03
6.41E-04	-2.33970492E-03
6.42E-04	-1.708274905E-03
6.43E-04	-1.041688895E-03
6.44E-04	-3.694384177E-04
6.45E-04	2.814325661E-04
6.46E-04	8.858553072E-04
6.47E-04	1.421434564E-03
6.48E-04	1.870281711E-03
6.49E-04	2.220027731E-03
6.5E-04	2.463578716E-03
6.51E-04	2.598793526E-03
6.52E-04	2.628634088E-03
6.53E-04	2.560935003E-03
6.54E-04	2.406929199E-03
6.55E-04	2.179266387E-03
6.56E-04	1.891268289E-03
6.57E-04	1.557559454E-03
6.58E-04	1.194049513E-03
6.59E-04	8.1630825E-04
6.6E-04	4.382037453E-04
6.61E-04	7.220276552E-05
6.62E-04	-2.703085122E-04
6.63E-04	-5.801600973E-04
6.64E-04	-8.512729127E-04
6.65E-04	-1.079557865E-03
6.66E-04	-1.261635515E-03
6.67E-04	-1.395645258E-03
6.68E-04	-1.482699299E-03
6.69E-04	-1.5261111E-03
6.7E-04	-1.528979961E-03
6.71E-04	-1.493469881E-03
6.72E-04	-1.422622957E-03
6.73E-04	-1.321424787E-03
6.74E-04	-1.194840919E-03
6.75E-04	-1.045782372E-03
6.76E-04	-8.765136185E-04
6.77E-04	-6.908368208E-04
6.78E-04	-4.926172448E-04
6.79E-04	-2.834832893E-04
6.8E-04	-6.511866452E-05
6.81E-04	1.572660673E-04
6.82E-04	3.771828933E-04
6.83E-04	5.911641136E-04
6.84E-04	7.965959254E-04
6.85E-04	9.864273579E-04
6.86E-04	1.150698921E-03
6.87E-04	1.282744073E-03
6.88E-04	1.379514193E-03
6.89E-04	1.436526311E-03
6.9E-04	1.447487368E-03
6.91E-04	1.409287922E-03
6.92E-04	1.323062031E-03
6.93E-04	1.189920942E-03
6.94E-04	1.010449965E-03
6.95E-04	7.900960991E-04
6.96E-04	5.40577886E-04
6.97E-04	2.731350916E-04
6.98E-04	-6.038487128E-06
6.99E-04	-2.908372054E-04
7.E-04	-5.69904543E-04
7.01E-04	-8.305360382E-04
7.02E-04	-1.064624764E-03
7.03E-04	-1.266311725E-03
7.04E-04	-1.427233075E-03
7.05E-04	-1.539636509E-03
7.06E-04	-1.601664883E-03
7.07E-04	-1.613990819E-03
7.08E-04	-1.573389959E-03
7.09E-04	-1.475537281E-03
7.1E-04	-1.322775635E-03
7.11E-04	-1.123177357E-03
7.12E-04	-8.824831089E-04
7.13E-04	-6.029672925E-04
7.14E-04	-2.908326892E-04
7.15E-04	4.106888078E-05
7.16E-04	3.795854276E-04
7.17E-04	7.151623256E-04
7.18E-04	1.037236636E-03
7.19E-04	1.331139256E-03
7.2E-04	1.583293867E-03
7.21E-04	1.785357355E-03
7.22E-04	1.929737983E-03
7.23E-04	2.005603198E-03
7.24E-04	2.004226021E-03
7.25E-04	1.925217707E-03
7.26E-04	1.773140008E-03
7.27E-04	1.551021148E-03
7.28E-04	1.262129009E-03
7.29E-04	9.160082758E-04
7.3E-04	5.2770139E-04
7.31E-04	1.119426627E-04
7.32E-04	-3.175149429E-04
7.33E-04	-7.438846031E-04
7.34E-04	-1.148024888E-03
7.35E-04	-1.513951515E-03
7.36E-04	-1.829723229E-03
7.37E-04	-2.082694361E-03
7.38E-04	-2.258788531E-03
7.39E-04	-2.348090836E-03
7.4E-04	-2.347500879E-03
7.41E-04	-2.256812491E-03
7.42E-04	-2.076141496E-03
7.43E-04	-1.80901133E-03
7.44E-04	-1.464858E-03
7.45E-04	-1.056599187E-03
7.46E-04	-5.980497246E-04
7.47E-04	-1.053637329E-04
7.48E-04	4.013916159E-04
7.49E-04	9.009187769E-04
7.5E-04	1.374255996E-03
7.51E-04	1.803974426E-03
7.52E-04	2.171529286E-03
7.53E-04	2.458743842E-03
7.54E-04	2.651912709E-03
7.55E-04	2.742488404E-03
7.56E-04	2.725097652E-03
7.57E-04	2.598096823E-03
7.58E-04	2.365708181E-03
7.59E-04	2.037165798E-03
7.6E-04	1.62422046E-03
7.61E-04	1.141291517E-03
7.62E-04	6.070815224E-04
7.63E-04	4.369397274E-05
7.64E-04	-5.262968202E-04
7.65E-04	-1.08136659E-03
7.66E-04	-1.600433598E-03
7.67E-04	-2.06265513E-03
7.68E-04	-2.449108442E-03
7.69E-04	-2.74441814E-03
7.7E-04	-2.936363613E-03
7.71E-04	-3.015301277E-03
7.72E-04	-2.975720446E-03
7.73E-04	-2.817746177E-03
7.74E-04	-2.545732793E-03
7.75E-04	-2.166471029E-03
7.76E-04	-1.690640506E-03
7.77E-04	-1.135199283E-03
7.78E-04	-5.223706475E-04
7.79E-04	1.234912835E-04
7.8E-04	7.769212375E-04
7.81E-04	1.410582779E-03
7.82E-04	1.996359338E-03
7.83E-04	2.50819981E-03
7.84E-04	2.923212317E-03
7.85E-04	3.220888283E-03
7.86E-04	3.384083656E-03
7.87E-04	3.402218971E-03
7.88E-04	3.272835758E-03
7.89E-04	3.000069095E-03
7.9E-04	2.593221885E-03
7.91E-04	2.067608247E-03
7.92E-04	1.445616938E-03
7.93E-04	7.553223378E-04
7.94E-04	2.73668586E-05
7.95E-04	-7.067886774E-04
7.96E-04	-1.414525399E-03
7.97E-04	-2.062771944E-03
7.98E-04	-2.621247678E-03
7.99E-04	-3.064744105E-03
8.E-04	-3.372415487E-03
8.01E-04	-3.528029572E-03
8.02E-04	-3.523539609E-03
8.03E-04	-3.361312216E-03
8.04E-04	-3.0514596E-03
8.05E-04	-2.608428703E-03
8.06E-04	-2.051557809E-03
8.07E-04	-1.407213976E-03
8.08E-04	-7.074458118E-04
8.09E-04	1.444249469E-05
8.1E-04	7.263853602E-04
8.11E-04	1.396688349E-03
8.12E-04	1.994362838E-03
8.13E-04	2.492946669E-03
8.14E-04	2.873000465E-03
8.15E-04	3.120214028E-03
8.16E-04	3.224299395E-03
8.17E-04	3.182443593E-03
8.18E-04	3.001775301E-03
8.19E-04	2.695924254E-03
8.2E-04	2.280748795E-03
8.21E-04	1.775363159E-03
8.22E-04	1.204923988E-03
8.23E-04	5.984674922E-04
8.24E-04	-1.635012023E-05
8.25E-04	-6.144696483E-04
8.26E-04	-1.170663088E-03
8.27E-04	-1.660069999E-03
8.28E-04	-2.06329933E-03
8.29E-04	-2.368326868E-03
8.3E-04	-2.5664607E-03
8.31E-04	-2.650410093E-03
8.32E-04	-2.618653888E-03
8.33E-04	-2.478215543E-03
8.34E-04	-2.240219165E-03
8.35E-04	-1.915479856E-03
8.36E-04	-1.51717014E-03
8.37E-04	-1.064645615E-03
8.38E-04	-5.804539001E-04
8.39E-04	-8.495880609E-05
8.4E-04	4.029425961E-04
8.41E-04	8.622682238E-04
8.42E-04	1.272400205E-03
8.43E-04	1.618867494E-03
8.44E-04	1.892617996E-03
8.45E-04	2.084351208E-03
8.46E-04	2.184689218E-03
8.47E-04	2.190411587E-03
8.48E-04	2.105851162E-03
8.49E-04	1.937247242E-03
8.5E-04	1.690241318E-03
8.51E-04	1.374348842E-03
8.52E-04	1.005264959E-03
8.53E-04	6.000227868E-04
8.54E-04	1.733683457E-04
8.55E-04	-2.586817446E-04
8.56E-04	-6.760065939E-04
8.57E-04	-1.059206718E-03
8.58E-04	-1.394461256E-03
8.59E-04	-1.670388734E-03
8.6E-04	-1.873879458E-03
8.61E-04	-1.993708324E-03
8.62E-04	-2.025989229E-03
8.63E-04	-1.972183847E-03
8.64E-04	-1.834032647E-03
8.65E-04	-1.614668248E-03
8.66E-04	-1.323311024E-03
8.67E-04	-9.745893492E-04
8.68E-04	-5.834539601E-04
8.69E-04	-1.644698808E-04
8.7E-04	2.641568007E-04
8.71E-04	6.808780459E-04
8.72E-04	1.066866516E-03
8.73E-04	1.407977291E-03
8.74E-04	1.689894701E-03
8.75E-04	1.896827663E-03
8.76E-04	2.017580314E-03
8.77E-04	2.048727707E-03
8.78E-04	1.990187921E-03
8.79E-04	1.842441725E-03
8.8E-04	1.610368272E-03
8.81E-04	1.305825881E-03
8.82E-04	9.439580893E-04
8.83E-04	5.397027401E-04
8.84E-04	1.098615473E-04
8.85E-04	-3.244819191E-04
8.86E-04	-7.41411335E-04
8.87E-04	-1.12329478E-03
8.88E-04	-1.455758557E-03
8.89E-04	-1.723397746E-03
8.9E-04	-1.911443727E-03
8.91E-04	-2.011831247E-03
8.92E-04	-2.023621247E-03
8.93E-04	-1.947979035E-03
8.94E-04	-1.787369585E-03
8.95E-04	-1.549547557E-03
8.96E-04	-1.247736775E-03
8.97E-04	-8.961780293E-04
8.98E-04	-5.087902615E-04
8.99E-04	-1.022980464E-04
9.E-04	3.033624865E-04
9.01E-04	6.898570077E-04
9.02E-04	1.043517576E-03
9.03E-04	1.35216734E-03
9.04E-04	1.602053367E-03
9.05E-04	1.781204251E-03
9.06E-04	1.883807933E-03
9.07E-04	1.908430435E-03
9.08E-04	1.854588932E-03
9.09E-04	1.724525212E-03
9.1E-04	1.526037559E-03
9.11E-04	1.270289818E-03
9.12E-04	9.684864369E-04
9.13E-04	6.329004973E-04
9.14E-04	2.791161296E-04
9.15E-04	-7.571802986E-05
9.16E-04	-4.169037876E-04
9.17E-04	-7.331851126E-04
9.18E-04	-1.014262487E-03
9.19E-04	-1.249824736E-03
9.2E-04	-1.432179051E-03
9.21E-04	-1.557688158E-03
9.22E-04	-1.624302794E-03
9.23E-04	-1.630290417E-03
9.24E-04	-1.576884115E-03
9.25E-04	-1.469163015E-03
9.26E-04	-1.312581469E-03
9.27E-04	-1.111288606E-03
9.28E-04	-8.710970488E-04
9.29E-04	-6.013973234E-04
9.3E-04	-3.127021644E-04
9.31E-04	-1.424730919E-05
9.32E-04	2.847759188E-04
9.33E-04	5.735277324E-04
9.34E-04	8.411750712E-04
9.35E-04	1.079260193E-03
9.36E-04	1.280346938E-03
9.37E-04	1.43574653E-03
9.38E-04	1.537834562E-03
9.39E-04	1.583726643E-03
9.4E-04	1.573560839E-03
9.41E-04	1.506577401E-03
9.42E-04	1.382300204E-03
9.43E-04	1.204207518E-03
9.44E-04	9.791834252E-04
9.45E-04	7.147781673E-04
9.46E-04	4.198093089E-04
9.47E-04	1.065277917E-04
9.48E-04	-2.107023993E-04
9.49E-04	-5.190504982E-04
9.5E-04	-8.076309734E-04
9.51E-04	-1.064310973E-03
9.52E-04	-1.275223599E-03
9.53E-04	-1.429283028E-03
9.54E-04	-1.520934432E-03
9.55E-04	-1.547215759E-03
9.56E-04	-1.505600435E-03
9.57E-04	-1.396870888E-03
9.58E-04	-1.22694332E-03
9.59E-04	-1.004002749E-03
9.6E-04	-7.368307508E-04
9.61E-04	-4.372844035E-04
9.62E-04	-1.212102512E-04
9.63E-04	1.951388528E-04
9.64E-04	4.9802162E-04
9.65E-04	7.747371001E-04
9.66E-04	1.011537435E-03
9.67E-04	1.195379373E-03
9.68E-04	1.317292646E-03
9.69E-04	1.372582077E-03
9.7E-04	1.358924917E-03
9.71E-04	1.276887277E-03
9.72E-04	1.131984126E-03
9.73E-04	9.338890379E-04
9.74E-04	6.937031448E-04
9.75E-04	4.236069088E-04
9.76E-04	1.383592929E-04
9.77E-04	-1.452992111E-04
9.78E-04	-4.115978548E-04
9.79E-04	-6.47744957E-04
9.8E-04	-8.434577745E-04
9.81E-04	-9.899411816E-04
9.82E-04	-1.080388689E-03
9.83E-04	-1.111120762E-03
9.84E-04	-1.081577751E-03
9.85E-04	-9.940498564E-04
9.86E-04	-8.544606768E-04
9.87E-04	-6.724982331E-04
9.88E-04	-4.597124136E-04
9.89E-04	-2.277630121E-04
9.9E-04	1.151140212E-05
9.91E-04	2.457377275E-04
9.92E-04	4.625006961E-04
9.93E-04	6.501132245E-04
9.94E-04	7.987303367E-04
9.95E-04	9.017459484E-04
9.96E-04	9.559797628E-04
9.97E-04	9.603598936E-04
9.98E-04	9.151461553E-04
9.99E-04	8.227583565E-04
1.E-03	6.887146612E-04
1.001E-03	5.212889313E-04
1.002E-03	3.304468499E-04
1.003E-03	1.269965371E-04
1.004E-03	-7.834355753E-05
1.005E-03	-2.762144779E-04
1.006E-03	-4.589956399E-04
1.007E-03	-6.196068031E-04
1.008E-03	-7.507271647E-04
1.009E-03	-8.463097543E-04
1.01E-03	-9.036226167E-04
1.011E-03	-9.229351358E-04
1.012E-03	-9.05516058E-04
1.013E-03	-8.528899842E-04
1.014E-03	-7.677432715E-04
1.015E-03	-6.542781224E-04
1.016E-03	-5.175334813E-04
1.017E-03	-3.633498758E-04
1.018E-03	-1.98756497E-04
1.019E-03	-3.070712629E-05
1.02E-03	1.360312452E-04
1.021E-03	2.986155534E-04
1.022E-03	4.536654824E-04
1.023E-03	5.962581729E-04
1.024E-03	7.215450532E-04
1.025E-03	8.263131027E-04
1.026E-03	9.084695971E-04
1.027E-03	9.655909895E-04
1.028E-03	9.946664013E-04
1.029E-03	9.929839583E-04
1.03E-03	9.583087843E-04
1.031E-03	8.884975268E-04
1.032E-03	7.826609564E-04
1.033E-03	6.428914932E-04
1.034E-03	4.732812704E-04
1.035E-03	2.775880883E-04
1.036E-03	5.985935393E-05
1.037E-03	-1.73043258E-04
1.038E-03	-4.114085909E-04
1.039E-03	-6.447129565E-04
1.04E-03	-8.625020015E-04
1.041E-03	-1.054320301E-03
1.042E-03	-1.210344591E-03
1.043E-03	-1.322152165E-03
1.044E-03	-1.382740475E-03
1.045E-03	-1.386435629E-03
1.046E-03	-1.329640996E-03
1.047E-03	-1.21231629E-03
1.048E-03	-1.03851191E-03
1.049E-03	-8.147665927E-04
1.05E-03	-5.486073995E-04
1.051E-03	-2.497081354E-04
1.052E-03	6.86044106E-05
1.053E-03	3.906953408E-04
1.054E-03	7.007365973E-04
1.055E-03	9.828722845E-04
1.056E-03	1.221630144E-03
1.057E-03	1.404222496E-03
1.058E-03	1.521727345E-03
1.059E-03	1.56787624E-03
1.06E-03	1.538845484E-03
1.061E-03	1.435366386E-03
1.062E-03	1.263838948E-03
1.063E-03	1.034603509E-03
1.064E-03	7.598450549E-04
1.065E-03	4.534536341E-04
1.066E-03	1.316560653E-04
1.067E-03	-1.878264887E-04
1.068E-03	-4.877627504E-04
1.069E-03	-7.525428102E-04
1.07E-03	-9.684962538E-04
1.071E-03	-1.125034949E-03
1.072E-03	-1.216024761E-03
1.073E-03	-1.239454724E-03
1.074E-03	-1.196404985E-03
1.075E-03	-1.091630946E-03
1.076E-03	-9.346265086E-04
1.077E-03	-7.385434697E-04
1.078E-03	-5.177856447E-04
1.079E-03	-2.868491861E-04
1.08E-03	-6.030043506E-05
1.081E-03	1.478993155E-04
1.082E-03	3.257921615E-04
1.083E-03	4.642967298E-04
1.084E-03	5.574758614E-04
1.085E-03	6.031725219E-04
1.086E-03	6.037503922E-04
1.087E-03	5.654383556E-04
1.088E-03	4.964642617E-04
1.089E-03	4.060834019E-04
1.09E-03	3.047704633E-04
1.091E-03	2.03528059E-04
1.092E-03	1.120595239E-04
1.093E-03	3.772028908E-05
1.094E-03	-1.449983795E-05
1.095E-03	-4.226162623E-05
1.096E-03	-4.620979785E-05
1.097E-03	-2.936846582E-05
1.098E-03	3.835027287E-06
1.099E-03	4.778015364E-05
1.1E-03	9.534612771E-05
1.101E-03	1.384212447E-04
1.102E-03	1.696893812E-04
1.103E-03	1.840730713E-04
1.104E-03	1.782988662E-04
1.105E-03	1.501179561E-04
1.106E-03	9.931900081E-05
1.107E-03	2.898640403E-05
1.108E-03	-5.537614554E-05
1.109E-03	-1.473139641E-04
1.11E-03	-2.392799151E-04
1.111E-03	-3.224710445E-04
1.112E-03	-3.884438278E-04
1.113E-03	-4.307181754E-04
1.114E-03	-4.44569234E-04
1.115E-03	-4.265307023E-04
1.116E-03	-3.753959248E-04
1.117E-03	-2.93528203E-04
1.118E-03	-1.864363593E-04
1.119E-03	-6.119053675E-05
1.12E-03	7.412936955E-05
1.121E-03	2.099305595E-04
1.122E-03	3.356495802E-04
1.123E-03	4.41617196E-04
1.124E-03	5.201335735E-04
1.125E-03	5.650975255E-04
1.126E-03	5.719633935E-04
1.127E-03	5.388286154E-04
1.128E-03	4.671845913E-04
1.129E-03	3.613362444E-04
1.13E-03	2.276286895E-04
1.131E-03	7.460801499E-05
1.132E-03	-8.690181219E-05
1.133E-03	-2.451566307E-04
1.134E-03	-3.892135221E-04
1.135E-03	-5.091766237E-04
1.136E-03	-5.957403123E-04
1.137E-03	-6.410826996E-04
1.138E-03	-6.40775384E-04
1.139E-03	-5.946079648E-04
1.14E-03	-5.057938658E-04
1.141E-03	-3.800339766E-04
1.142E-03	-2.25527087E-04
1.143E-03	-5.313216896E-05
1.144E-03	1.24632512E-04
1.145E-03	2.95235455E-04
1.146E-03	4.468304277E-04
1.147E-03	5.684023478E-04
1.148E-03	6.510642559E-04
1.149E-03	6.898259888E-04
1.15E-03	6.835728218E-04
1.151E-03	6.336084079E-04
1.152E-03	5.43186761E-04
1.153E-03	4.183710078E-04
1.154E-03	2.683044418E-04
1.155E-03	1.040316488E-04
1.156E-03	-6.303603662E-05
1.157E-03	-2.218939627E-04
1.158E-03	-3.621550716E-04
1.159E-03	-4.74624454E-04
1.16E-03	-5.523647974E-04
1.161E-03	-5.912238502E-04
1.162E-03	-5.895374234E-04
1.163E-03	-5.484308371E-04
1.164E-03	-4.729946216E-04
1.165E-03	-3.718792338E-04
1.166E-03	-2.545594242E-04
1.167E-03	-1.297182176E-04
1.168E-03	-6.342707698E-06
1.169E-03	1.060416879E-04
1.17E-03	1.996124031E-04
1.171E-03	2.694051637E-04
1.172E-03	3.122898338E-04
1.173E-03	3.271581469E-04
1.174E-03	3.16422574E-04
1.175E-03	2.853072104E-04
1.176E-03	2.393422656E-04
1.177E-03	1.836451478E-04
1.178E-03	1.240965593E-04
1.179E-03	6.756961718E-05
1.18E-03	2.028346316E-05
1.181E-03	-1.391199621E-05
1.182E-03	-3.352397968E-05
1.183E-03	-3.846995867E-05
1.184E-03	-3.022184506E-05
1.185E-03	-1.222113205E-05
1.186E-03	1.146626867E-05
1.187E-03	3.7341775E-05
1.188E-03	6.115359517E-05
1.189E-03	7.713611062E-05
1.19E-03	8.052294153E-05
1.191E-03	6.957560584E-05
1.192E-03	4.409672056E-05
1.193E-03	3.869134549E-06
1.194E-03	-5.011280288E-05
1.195E-03	-1.142374076E-04
1.196E-03	-1.831758341E-04
1.197E-03	-2.512951484E-04
1.198E-03	-3.1238453E-04
1.199E-03	-3.592368169E-04
1.2E-03	-3.856054149E-04
1.201E-03	-3.885431334E-04
1.202E-03	-3.671654722E-04
1.203E-03	-3.198677753E-04
1.204E-03	-2.45421057E-04
1.205E-03	-1.46513944E-04
1.206E-03	-2.971348727E-05
1.207E-03	9.776098592E-05
1.208E-03	2.290552923E-04
1.209E-03	3.560013835E-04
1.21E-03	4.689727991E-04
1.211E-03	5.592847011E-04
1.212E-03	6.204598312E-04
1.213E-03	6.466370241E-04
1.214E-03	6.321434784E-04
1.215E-03	5.750584677E-04
1.216E-03	4.795838928E-04
1.217E-03	3.524977743E-04
1.218E-03	1.994439319E-04
1.219E-03	2.739876344E-05
1.22E-03	-1.519434869E-04
1.221E-03	-3.246961009E-04
1.222E-03	-4.791847635E-04
1.223E-03	-6.059533957E-04
1.224E-03	-6.95858103E-04
1.225E-03	-7.414067339E-04
1.226E-03	-7.398227311E-04
1.227E-03	-6.927188686E-04
1.228E-03	-6.027762935E-04
1.229E-03	-4.735504545E-04
1.23E-03	-3.135056304E-04
1.231E-03	-1.366907667E-04
1.232E-03	4.299750964E-05
1.233E-03	2.156580868E-04
1.234E-03	3.723431283E-04
1.235E-03	5.023405219E-04
1.236E-03	5.96335844E-04
1.237E-03	6.500529303E-04
1.238E-03	6.630468517E-04
1.239E-03	6.360690788E-04
1.24E-03	5.718473548E-04
1.241E-03	4.771894852E-04
1.242E-03	3.612929726E-04
1.243E-03	2.316701609E-04
1.244E-03	9.43430508E-05
1.245E-03	-4.206739034E-05
1.246E-03	-1.664594339E-04
1.247E-03	-2.70447971E-04
1.248E-03	-3.502823663E-04
1.249E-03	-4.036483547E-04
1.25E-03	-4.283011394E-04
1.251E-03	-4.24249679E-04
1.252E-03	-3.94512335E-04
1.253E-03	-3.433884691E-04
1.254E-03	-2.756351934E-04
1.255E-03	-1.973432916E-04
1.256E-03	-1.160804686E-04
1.257E-03	-3.892216894E-05
1.258E-03	2.957329527E-05
1.259E-03	8.658194918E-05
1.26E-03	1.289699117E-04
1.261E-03	1.540570724E-04
1.262E-03	1.621139717E-04
1.263E-03	1.562189865E-04
1.264E-03	1.401860962E-04
1.265E-03	1.179454927E-04
1.266E-03	9.354202087E-05
1.267E-03	7.022239596E-05
1.268E-03	5.035672102E-05
1.269E-03	3.642797207E-05
1.27E-03	3.071436692E-05
1.271E-03	3.398406951E-05
1.272E-03	4.541106802E-05
1.273E-03	6.329283955E-05
1.274E-03	8.521083335E-05
1.275E-03	1.081632356E-04
1.276E-03	1.292156931E-04
1.277E-03	1.458827347E-04
1.278E-03	1.556200948E-04
1.279E-03	1.551290711E-04
1.28E-03	1.411220703E-04
1.281E-03	1.126579395E-04
1.282E-03	7.194162587E-05
1.283E-03	2.187765006E-05
1.284E-03	-3.571890367E-05
1.285E-03	-9.818090782E-05
1.286E-03	-1.603400084E-04
1.287E-03	-2.167449478E-04
1.288E-03	-2.637503049E-04
1.289E-03	-2.979641131E-04
1.29E-03	-3.150299702E-04
1.291E-03	-3.120602881E-04
1.292E-03	-2.896875274E-04
1.293E-03	-2.500136448E-04
1.294E-03	-1.939909285E-04
1.295E-03	-1.227572177E-04
1.296E-03	-4.059078304E-05
1.297E-03	4.57631695E-05
1.298E-03	1.305784296E-04
1.299E-03	2.098291323E-04
1.3E-03	2.785206836E-04
1.301E-03	3.302784212E-04
1.302E-03	3.606364163E-04
1.303E-03	3.685261145E-04
1.304E-03	3.537788616E-04
1.305E-03	3.157868993E-04
1.306E-03	2.561528625E-04
1.307E-03	1.805899257E-04
1.308E-03	9.626383255E-05
1.309E-03	8.575324802E-06
1.31E-03	-7.766838898E-05
1.311E-03	-1.556057736E-04
1.312E-03	-2.179523408E-04
1.313E-03	-2.608562565E-04
1.314E-03	-2.83520948E-04
1.315E-03	-2.848075562E-04
1.316E-03	-2.635944519E-04
1.317E-03	-2.224329496E-04
1.318E-03	-1.676063248E-04
1.319E-03	-1.049789567E-04
1.32E-03	-3.826277432E-05
1.321E-03	2.821873564E-05
1.322E-03	8.805717783E-05
1.323E-03	1.358897438E-04
1.324E-03	1.700463993E-04
1.325E-03	1.902990293E-04
1.326E-03	1.953140375E-04
1.327E-03	1.849437519E-04
1.328E-03	1.627991012E-04
1.329E-03	1.333945988E-04
1.33E-03	9.846296923E-05
1.331E-03	5.878958957E-05
1.332E-03	1.765274244E-05
1.333E-03	-2.067068662E-05
1.334E-03	-5.461941797E-05
1.335E-03	-8.486066666E-05
1.336E-03	-1.108337426E-04
1.337E-03	-1.304877163E-04
1.338E-03	-1.43328983E-04
1.339E-03	-1.508273008E-04
1.34E-03	-1.532965977E-04
1.341E-03	-1.493429312E-04
1.342E-03	-1.390912174E-04
1.343E-03	-1.247754479E-04
1.344E-03	-1.072607331E-04
1.345E-03	-8.498277841E-05
1.346E-03	-5.716742616E-05
1.347E-03	-2.547167682E-05
1.348E-03	8.42279358E-06
1.349E-03	4.462698264E-05
1.35E-03	8.319296951E-05
1.351E-03	1.220869573E-04
1.352E-03	1.587712956E-04
1.353E-03	1.924778615E-04
1.354E-03	2.225914489E-04
1.355E-03	2.461771587E-04
1.356E-03	2.600090813E-04
1.357E-03	2.636061014E-04
1.358E-03	2.574222696E-04
1.359E-03	2.39914008E-04
1.36E-03	2.092673957E-04
1.361E-03	1.664039258E-04
1.362E-03	1.139773782E-04
1.363E-03	5.361415358E-05
1.364E-03	-1.40126159E-05
1.365E-03	-8.68832765E-05
1.366E-03	-1.611727653E-04
1.367E-03	-2.335467498E-04
1.368E-03	-3.019692778E-04
1.369E-03	-3.630693626E-04
1.37E-03	-4.113440538E-04
1.371E-03	-4.428385868E-04
1.372E-03	-4.567621559E-04
1.373E-03	-4.518632636E-04
1.374E-03	-4.246470498E-04
1.375E-03	-3.730281002E-04
1.376E-03	-2.990436721E-04
1.377E-03	-2.066252884E-04
1.378E-03	-9.881312785E-05
1.379E-03	2.132532003E-05
1.38E-03	1.48115022E-04
1.381E-03	2.737077603E-04
1.382E-03	3.913488127E-04
1.383E-03	4.959836089E-04
1.384E-03	5.813433362E-04
1.385E-03	6.400937411E-04
1.386E-03	6.682493984E-04
1.387E-03	6.66139156E-04
1.388E-03	6.341830089E-04
1.389E-03	5.713193809E-04
1.39E-03	4.786718877E-04
1.391E-03	3.618195712E-04
1.392E-03	2.280607637E-04
1.393E-03	8.321521809E-05
1.394E-03	-6.737573678E-05
1.395E-03	-2.160027407E-04
1.396E-03	-3.535483607E-04
1.397E-03	-4.735027161E-04
1.398E-03	-5.722996686E-04
1.399E-03	-6.455345842E-04
1.4E-03	-6.875805124E-04
1.401E-03	-6.960685506E-04
1.402E-03	-6.735107088E-04
1.403E-03	-6.232914399E-04
1.404E-03	-5.470134726E-04
1.405E-03	-4.474830459E-04
1.406E-03	-3.317608688E-04
1.407E-03	-2.083447187E-04
1.408E-03	-8.240594198E-05
1.409E-03	4.319712807E-05
1.41E-03	1.63146797E-04
1.411E-03	2.701401507E-04
1.412E-03	3.603078458E-04
1.413E-03	4.339143754E-04
1.414E-03	4.901127318E-04
1.415E-03	5.25400269E-04
1.416E-03	5.384873004E-04
1.417E-03	5.325518177E-04
1.418E-03	5.106051727E-04
1.419E-03	4.720127151E-04
1.42E-03	4.16318646E-04
1.421E-03	3.477305857E-04
1.422E-03	2.721075805E-04
1.423E-03	1.912734721E-04
1.424E-03	1.045689933E-04
1.425E-03	1.498343172E-05
1.426E-03	-7.112387017E-05
1.427E-03	-1.502728995E-04
1.428E-03	-2.228560902E-04
1.429E-03	-2.873569631E-04
1.43E-03	-3.386428426E-04
1.431E-03	-3.735146092E-04
1.432E-03	-3.934230858E-04
1.433E-03	-3.996428364E-04
1.434E-03	-3.898898952E-04
1.435E-03	-3.625204422E-04
1.436E-03	-3.207187871E-04
1.437E-03	-2.691423411E-04
1.438E-03	-2.088894317E-04
1.439E-03	-1.396189684E-04
1.44E-03	-6.502049797E-05
1.441E-03	8.180995123E-06
1.442E-03	7.617440696E-05
1.443E-03	1.387958296E-04
1.444E-03	1.94391329E-04
1.445E-03	2.385213877E-04
1.446E-03	2.686589072E-04
1.447E-03	2.859747896E-04
1.448E-03	2.911142693E-04
1.449E-03	2.820919867E-04
1.45E-03	2.582922165E-04
1.451E-03	2.232149644E-04
1.452E-03	1.808188428E-04
1.453E-03	1.318018212E-04
1.454E-03	7.62628957E-05
1.455E-03	1.786406904E-05
1.456E-03	-3.780712046E-05
1.457E-03	-8.751857038E-05
1.458E-03	-1.301211528E-04
1.459E-03	-1.634097525E-04
1.46E-03	-1.84338705E-04
1.461E-03	-1.917301342E-04
1.462E-03	-1.863261457E-04
1.463E-03	-1.685181346E-04
1.464E-03	-1.382749673E-04
1.465E-03	-9.761988997E-05
1.466E-03	-5.113716662E-05
1.467E-03	-3.013024859E-06
1.468E-03	4.469748755E-05
1.469E-03	8.985985007E-05
1.47E-03	1.28584822E-04
1.471E-03	1.571731621E-04
1.472E-03	1.737291507E-04
1.473E-03	1.771906711E-04
1.474E-03	1.671322339E-04
1.475E-03	1.449626289E-04
1.476E-03	1.135235971E-04
1.477E-03	7.565158339E-05
1.478E-03	3.411134426E-05
1.479E-03	-7.83836971E-06
1.48E-03	-4.66449666E-05
1.481E-03	-7.926032672E-05
1.482E-03	-1.03924646E-04
1.483E-03	-1.199199641E-04
1.484E-03	-1.266656514E-04
1.485E-03	-1.242374803E-04
1.486E-03	-1.142099028E-04
1.487E-03	-9.827258286E-05
1.488E-03	-7.738513405E-05
1.489E-03	-5.385989368E-05
1.49E-03	-3.173811091E-05
1.491E-03	-1.366441273E-05
1.492E-03	-1.488733572E-09
1.493E-03	8.72680879E-06
1.494E-03	1.137174071E-05
1.495E-03	7.960945161E-06
1.496E-03	-7.310859539E-09
1.497E-03	-1.067206982E-05
1.498E-03	-2.236468234E-05
1.499E-03	-3.322239694E-05
1.5E-03	-4.050560502E-05
1.501E-03	-4.144331191E-05
1.502E-03	-3.528217013E-05
1.503E-03	-2.264499453E-05
1.504E-03	-2.914681954E-06
1.505E-03	2.478351853E-05
1.506E-03	5.856905835E-05
1.507E-03	9.494988106E-05
1.508E-03	1.316826713E-04
1.509E-03	1.667176417E-04
1.51E-03	1.961406441E-04
1.511E-03	2.15591183E-04
1.512E-03	2.22580714E-04
1.513E-03	2.162336776E-04
1.514E-03	1.956809546E-04
1.515E-03	1.599694781E-04
1.516E-03	1.098689078E-04
1.517E-03	4.852594577E-05
1.518E-03	-2.069624786E-05
1.519E-03	-9.525766753E-05
1.52E-03	-1.711581579E-04
1.521E-03	-2.423743082E-04
1.522E-03	-3.03931949E-04
1.523E-03	-3.527794941E-04
1.524E-03	-3.852660382E-04
1.525E-03	-3.969993062E-04
1.526E-03	-3.855055826E-04
1.527E-03	-3.507936041E-04
1.528E-03	-2.937650776E-04
1.529E-03	-2.16000839E-04
1.53E-03	-1.210820141E-04
1.531E-03	-1.492671083E-05
1.532E-03	9.578857693E-05
1.533E-03	2.049243384E-04
1.534E-03	3.058054522E-04
1.535E-03	3.903539969E-04
1.536E-03	4.515245333E-04
1.537E-03	4.855832091E-04
1.538E-03	4.904723859E-04
1.539E-03	4.64346034E-04
1.54E-03	4.077820046E-04
1.541E-03	3.251431224E-04
1.542E-03	2.221730564E-04
1.543E-03	1.04333677E-04
1.544E-03	-2.152582772E-05
1.545E-03	-1.460217643E-04
1.546E-03	-2.594600362E-04
1.547E-03	-3.546382118E-04
1.548E-03	-4.26387623E-04
1.549E-03	-4.693184194E-04
1.55E-03	-4.786943965E-04
1.551E-03	-4.538087593E-04
1.552E-03	-3.978517625E-04
1.553E-03	-3.145254705E-04
1.554E-03	-2.079745254E-04
1.555E-03	-8.570072591E-05
1.556E-03	4.208254464E-05
1.557E-03	1.662085278E-04
1.558E-03	2.792947873E-04
1.559E-03	3.733786631E-04
1.56E-03	4.397840049E-04
1.561E-03	4.725232908E-04
1.562E-03	4.705997588E-04
1.563E-03	4.35779626E-04
1.564E-03	3.695794004E-04
1.565E-03	2.74898433E-04
1.566E-03	1.591826209E-04
1.567E-03	3.243347608E-05
1.568E-03	-9.687310653E-05
1.569E-03	-2.20774909E-04
1.57E-03	-3.29050386E-04
1.571E-03	-4.117718539E-04
1.572E-03	-4.635861098E-04
1.573E-03	-4.825743008E-04
1.574E-03	-4.664995192E-04
1.575E-03	-4.135375712E-04
1.576E-03	-3.264102633E-04
1.577E-03	-2.129611465E-04
1.578E-03	-8.205072946E-05
1.579E-03	5.861242786E-05
1.58E-03	1.998707458E-04
1.581E-03	3.300666725E-04
1.582E-03	4.389769635E-04
1.583E-03	5.201336232E-04
1.584E-03	5.679654135E-04
1.585E-03	5.766126423E-04
1.586E-03	5.438370006E-04
1.587E-03	4.730995691E-04
1.588E-03	3.700857213E-04
1.589E-03	2.398625147E-04
1.59E-03	8.899996012E-05
1.591E-03	-7.206831826E-05
1.592E-03	-2.312903974E-04
1.593E-03	-3.784823708E-04
1.594E-03	-5.047833233E-04
1.595E-03	-6.007267052E-04
1.596E-03	-6.584726953E-04
1.597E-03	-6.751715306E-04
1.598E-03	-6.512051821E-04
1.599E-03	-5.868335733E-04
1.6E-03	-4.840918092E-04
1.601E-03	-3.502169081E-04
1.602E-03	-1.955498285E-04
1.603E-03	-2.927267989E-05
1.604E-03	1.401917356E-04
1.605E-03	3.025303701E-04
1.606E-03	4.467989228E-04
1.607E-03	5.650545966E-04
1.608E-03	6.524362379E-04
1.609E-03	7.042546883E-04
1.61E-03	7.162899306E-04
1.611E-03	6.885948806E-04
1.612E-03	6.25778651E-04
1.613E-03	5.325876595E-04
1.614E-03	4.127138954E-04
1.615E-03	2.728489527E-04
1.616E-03	1.235989268E-04
1.617E-03	-2.534445003E-05
1.618E-03	-1.674893327E-04
1.619E-03	-2.96261095E-04
1.62E-03	-4.037334778E-04
1.621E-03	-4.84512908E-04
1.622E-03	-5.377661603E-04
1.623E-03	-5.636511009E-04
1.624E-03	-5.606275576E-04
1.625E-03	-5.287416943E-04
1.626E-03	-4.732000357E-04
1.627E-03	-4.014226118E-04
1.628E-03	-3.181533622E-04
1.629E-03	-2.268338906E-04
1.63E-03	-1.337476472E-04
1.631E-03	-4.613671241E-05
1.632E-03	3.264996791E-05
1.633E-03	1.018615186E-04
1.634E-03	1.587065717E-04
1.635E-03	1.996128922E-04
1.636E-03	2.251721581E-04
1.637E-03	2.396277101E-04
1.638E-03	2.457952228E-04
1.639E-03	2.4400869E-04
1.64E-03	2.360619224E-04
1.641E-03	2.265199779E-04
1.642E-03	2.186965428E-04
1.643E-03	2.122172382E-04
1.644E-03	2.063834837E-04
1.645E-03	2.027097415E-04
1.646E-03	2.013456008E-04
1.647E-03	1.981706507E-04
1.648E-03	1.886873308E-04
1.649E-03	1.719491607E-04
1.65E-03	1.478756204E-04
1.651E-03	1.139094853E-04
1.652E-03	6.756377041E-05
1.653E-03	1.020752018E-05
1.654E-03	-5.428153593E-05
1.655E-03	-1.231974874E-04
1.656E-03	-1.94778501E-04
1.657E-03	-2.649739266E-04
1.658E-03	-3.275380301E-04
1.659E-03	-3.779198099E-04
1.66E-03	-4.140936516E-04
1.661E-03	-4.330014488E-04
1.662E-03	-4.299986681E-04
1.663E-03	-4.030373225E-04
1.664E-03	-3.540902299E-04
1.665E-03	-2.857653549E-04
1.666E-03	-1.996960907E-04
1.667E-03	-9.898910948E-05
1.668E-03	1.01835827E-05
1.669E-03	1.205209226E-04
1.67E-03	2.260258874E-04
1.671E-03	3.215002763E-04
1.672E-03	4.005767454E-04
1.673E-03	4.56729086E-04
1.674E-03	4.865013285E-04
1.675E-03	4.893297261E-04
1.676E-03	4.645596763E-04
1.677E-03	4.119598231E-04
1.678E-03	3.348574546E-04
1.679E-03	2.39653513E-04
1.68E-03	1.327889128E-04
1.681E-03	2.045399444E-05
1.682E-03	-8.997077481E-05
1.683E-03	-1.905927534E-04
1.684E-03	-2.750563208E-04
1.685E-03	-3.39080826E-04
1.686E-03	-3.793075963E-04
1.687E-03	-3.928487571E-04
1.688E-03	-3.789368125E-04
1.689E-03	-3.403230777E-04
1.69E-03	-2.818745665E-04
1.691E-03	-2.085943135E-04
1.692E-03	-1.259675368E-04
1.693E-03	-4.073589545E-05
1.694E-03	4.010590314E-05
1.695E-03	1.104153779E-04
1.696E-03	1.64851253E-04
1.697E-03	1.989822459E-04
1.698E-03	2.101710257E-04
1.699E-03	1.983760006E-04
1.7E-03	1.659778449E-04
1.701E-03	1.165517016E-04
1.702E-03	5.415742721E-05
1.703E-03	-1.57445812E-05
1.704E-03	-8.581672889E-05
1.705E-03	-1.484179374E-04
1.706E-03	-1.971203617E-04
1.707E-03	-2.268159034E-04
1.708E-03	-2.339240988E-04
1.709E-03	-2.167889279E-04
1.71E-03	-1.752458595E-04
1.711E-03	-1.105582977E-04
1.712E-03	-2.635854173E-05
1.713E-03	7.123643649E-05
1.714E-03	1.745615923E-04
1.715E-03	2.748958133E-04
1.716E-03	3.631236075E-04
1.717E-03	4.313547604E-04
1.718E-03	4.736432568E-04
1.719E-03	4.850749626E-04
1.72E-03	4.616676007E-04
1.721E-03	4.021185846E-04
1.722E-03	3.090972947E-04
1.723E-03	1.883909816E-04
1.724E-03	4.713670605E-05
1.725E-03	-1.068399449E-04
1.726E-03	-2.644913044E-04
1.727E-03	-4.156089617E-04
1.728E-03	-5.501381104E-04
1.729E-03	-6.590063974E-04
1.73E-03	-7.339047998E-04
1.731E-03	-7.681626963E-04
1.732E-03	-7.588182903E-04
1.733E-03	-7.067049895E-04
1.734E-03	-6.143078983E-04
1.735E-03	-4.852179562E-04
1.736E-03	-3.260632082E-04
1.737E-03	-1.473429515E-04
1.738E-03	3.852819739E-05
1.739E-03	2.19695069E-04
1.74E-03	3.857347844E-04
1.741E-03	5.273562294E-04
1.742E-03	6.365121831E-04
1.743E-03	7.072636068E-04
1.744E-03	7.361189977E-04
1.745E-03	7.217159372E-04
1.746E-03	6.654792569E-04
1.747E-03	5.727449908E-04
1.748E-03	4.517125603E-04
1.749E-03	3.108240337E-04
1.75E-03	1.579066492E-04
1.751E-03	1.28913828E-06
1.752E-03	-1.496955442E-04
1.753E-03	-2.856911685E-04
1.754E-03	-3.988088987E-04
1.755E-03	-4.836530989E-04
1.756E-03	-5.373443152E-04
1.757E-03	-5.590344799E-04
1.758E-03	-5.497502066E-04
1.759E-03	-5.122509089E-04
1.76E-03	-4.507200714E-04
1.761E-03	-3.709899469E-04
1.762E-03	-2.806811394E-04
1.763E-03	-1.879834143E-04
1.764E-03	-1.000184709E-04
1.765E-03	-2.232611329E-05
1.766E-03	4.094704495E-05
1.767E-03	8.691625388E-05
1.768E-03	1.138717453E-04
1.769E-03	1.215837304E-04
1.77E-03	1.120613071E-04
1.771E-03	8.971518611E-05
1.772E-03	6.023753917E-05
1.773E-03	2.892221047E-05
1.774E-03	-1.346151183E-07
1.775E-03	-2.339204684E-05
1.776E-03	-3.728280846E-05
1.777E-03	-3.913935341E-05
1.778E-03	-2.825835399E-05
1.779E-03	-5.554465019E-06
1.78E-03	2.683028894E-05
1.781E-03	6.49166935E-05
1.782E-03	1.030029095E-04
1.783E-03	1.353957958E-04
1.784E-03	1.578726333E-04
1.785E-03	1.672179283E-04
1.786E-03	1.599104754E-04
1.787E-03	1.326717385E-04
1.788E-03	8.505414888E-05
1.789E-03	2.021426907E-05
1.79E-03	-5.758219007E-05
1.791E-03	-1.442121113E-04
1.792E-03	-2.337763523E-04
1.793E-03	-3.183096143E-04
1.794E-03	-3.907321237E-04
1.795E-03	-4.460653997E-04
1.796E-03	-4.794407447E-04
1.797E-03	-4.85514416E-04
1.798E-03	-4.611699877E-04
1.799E-03	-4.07685138E-04
1.8E-03	-3.291180192E-04
1.801E-03	-2.294043834E-04
1.802E-03	-1.130996098E-04
1.803E-03	1.152947249E-05
1.804E-03	1.335895138E-04
1.805E-03	2.441973675E-04
1.806E-03	3.369872313E-04
1.807E-03	4.047435571E-04
1.808E-03	4.399636956E-04
1.809E-03	4.390971491E-04
1.81E-03	4.030724568E-04
1.811E-03	3.33829136E-04
1.812E-03	2.33311222E-04
1.813E-03	1.064812989E-04
1.814E-03	-3.704192075E-05
1.815E-03	-1.861802904E-04
1.816E-03	-3.319076823E-04
1.817E-03	-4.656106009E-04
1.818E-03	-5.762187181E-04
1.819E-03	-6.529456603E-04
1.82E-03	-6.89906034E-04
1.821E-03	-6.850627825E-04
1.822E-03	-6.367944672E-04
1.823E-03	-5.453771305E-04
1.824E-03	-4.167675186E-04
1.825E-03	-2.61739437E-04
1.826E-03	-9.142909747E-05
1.827E-03	8.407316901E-05
1.828E-03	2.529331866E-04
1.829E-03	4.009366492E-04
1.83E-03	5.159993976E-04
1.831E-03	5.911827754E-04
1.832E-03	6.217617752E-04
1.833E-03	6.031301196E-04
1.834E-03	5.344528648E-04
1.835E-03	4.213454412E-04
1.836E-03	2.726983143E-04
1.837E-03	9.7511254E-05
1.838E-03	-9.360085964E-05
1.839E-03	-2.864703572E-04
1.84E-03	-4.656412281E-04
1.841E-03	-6.184189057E-04
1.842E-03	-7.353363569E-04
1.843E-03	-8.075414962E-04
1.844E-03	-8.273823853E-04
1.845E-03	-7.927525917E-04
1.846E-03	-7.077042396E-04
1.847E-03	-5.78094703E-04
1.848E-03	-4.103480582E-04
1.849E-03	-2.14857889E-04
1.85E-03	-6.360646777E-06
1.851E-03	2.002494861E-04
1.852E-03	3.919716652E-04
1.853E-03	5.558105921E-04
1.854E-03	6.784031792E-04
1.855E-03	7.49518701E-04
1.856E-03	7.647115382E-04
1.857E-03	7.235222519E-04
1.858E-03	6.272633776E-04
1.859E-03	4.809719046E-04
1.86E-03	2.957706052E-04
1.861E-03	8.635712085E-05
1.862E-03	-1.330205788E-04
1.863E-03	-3.485944024E-04
1.864E-03	-5.454684627E-04
1.865E-03	-7.092190897E-04
1.866E-03	-8.291279282E-04
1.867E-03	-8.985175879E-04
1.868E-03	-9.12787974E-04
1.869E-03	-8.697580517E-04
1.87E-03	-7.725251066E-04
1.871E-03	-6.296334847E-04
1.872E-03	-4.515977738E-04
1.873E-03	-2.494407003E-04
1.874E-03	-3.667908326E-05
1.875E-03	1.706669678E-04
1.876E-03	3.575606259E-04
1.877E-03	5.122738703E-04
1.878E-03	6.25659438E-04
1.879E-03	6.904476653E-04
1.88E-03	7.02777401E-04
1.881E-03	6.640608401E-04
1.882E-03	5.799426697E-04
1.883E-03	4.574748245E-04
1.884E-03	3.05168542E-04
1.885E-03	1.352247207E-04
1.886E-03	-3.77871909E-05
1.887E-03	-2.011518892E-04
1.888E-03	-3.449374619E-04
1.889E-03	-4.599027469E-04
1.89E-03	-5.378118314E-04
1.891E-03	-5.742578429E-04
1.892E-03	-5.695443773E-04
1.893E-03	-5.265156137E-04
1.894E-03	-4.489484981E-04
1.895E-03	-3.431298012E-04
1.896E-03	-2.194025503E-04
1.897E-03	-8.9531865E-05
1.898E-03	3.676061419E-05
1.899E-03	1.507509492E-04
1.9E-03	2.425907666E-04
1.901E-03	3.036844626E-04
1.902E-03	3.301388218E-04
1.903E-03	3.218952819E-04
1.904E-03	2.801195177E-04
1.905E-03	2.076523993E-04
1.906E-03	1.11334804E-04
1.907E-03	1.723204063E-06
1.908E-03	-1.103425118E-04
1.909E-03	-2.15686408E-04
1.91E-03	-3.049719122E-04
1.911E-03	-3.679189669E-04
1.912E-03	-3.968265456E-04
1.913E-03	-3.891878109E-04
1.914E-03	-3.453817503E-04
1.915E-03	-2.663658506E-04
1.916E-03	-1.55738416E-04
1.917E-03	-2.207724774E-05
1.918E-03	1.232356626E-04
1.919E-03	2.697950059E-04
1.92E-03	4.079553861E-04
1.921E-03	5.261334244E-04
1.922E-03	6.120609392E-04
1.923E-03	6.574796478E-04
1.924E-03	6.590802267E-04
1.925E-03	6.152974622E-04
1.926E-03	5.259714105E-04
1.927E-03	3.956107045E-04
1.928E-03	2.338789503E-04
1.929E-03	5.197230081E-05
1.93E-03	-1.396453911E-04
1.931E-03	-3.293893075E-04
1.932E-03	-5.028782611E-04
1.933E-03	-6.46107509E-04
1.934E-03	-7.499493417E-04
1.935E-03	-8.090205629E-04
1.936E-03	-8.177565562E-04
1.937E-03	-7.721694583E-04
1.938E-03	-6.747373251E-04
1.939E-03	-5.334185883E-04
1.94E-03	-3.569681076E-04
1.941E-03	-1.549425532E-04
1.942E-03	5.916088084E-05
1.943E-03	2.689992512E-04
1.944E-03	4.603725571E-04
1.945E-03	6.232259798E-04
1.946E-03	7.485319953E-04
1.947E-03	8.265017082E-04
1.948E-03	8.508512434E-04
1.949E-03	8.227049023E-04
1.95E-03	7.471880556E-04
1.951E-03	6.289548596E-04
1.952E-03	4.746169113E-04
1.953E-03	2.962762742E-04
1.954E-03	1.084216997E-04
1.955E-03	-7.67072381E-05
1.956E-03	-2.481515827E-04
1.957E-03	-3.934844023E-04
1.958E-03	-5.009584753E-04
1.959E-03	-5.643088077E-04
1.96E-03	-5.830358557E-04
1.961E-03	-5.580993321E-04
1.962E-03	-4.907500268E-04
1.963E-03	-3.866411059E-04
1.964E-03	-2.571986832E-04
1.965E-03	-1.148328344E-04
1.966E-03	3.017456679E-05
1.967E-03	1.672219334E-04
1.968E-03	2.843160711E-04
1.969E-03	3.718223635E-04
1.97E-03	4.2488041E-04
1.971E-03	4.410332307E-04
1.972E-03	4.18155672E-04
1.973E-03	3.567640748E-04
1.974E-03	2.629482022E-04
1.975E-03	1.467382081E-04
1.976E-03	1.806734892E-05
1.977E-03	-1.136986308E-04
1.978E-03	-2.374571035E-04
1.979E-03	-3.411893668E-04
1.98E-03	-4.155294342E-04
1.981E-03	-4.544988803E-04
1.982E-03	-4.536896028E-04
1.983E-03	-4.107516361E-04
1.984E-03	-3.277624765E-04
1.985E-03	-2.11199155E-04
1.986E-03	-6.952884344E-05
1.987E-03	8.802884359E-05
1.988E-03	2.507046005E-04
1.989E-03	4.058649616E-04
1.99E-03	5.406927612E-04
1.991E-03	6.441809565E-04
1.992E-03	7.076631071E-04
1.993E-03	7.249631562E-04
1.994E-03	6.933776091E-04
1.995E-03	6.14151326E-04
1.996E-03	4.917531042E-04
1.997E-03	3.335780997E-04
1.998E-03	1.502365261E-04
1.999E-03	-4.523552882E-05
[truncated: 1,001 more rows]
