# Supplementary material for: Study on monitoring broken rails of heavy haul railway based on ultrasonic guided wave
Source: Sci Rep. 2024 Apr 15;14:8667. doi: 10.1038/s41598-024-59328-5 (PMC11385469; doi:10.1038/s41598-024-59328-5)
Supplement: Supplementary file 1 — Supplementary Information. [file 41598_2024_59328_MOESM1_ESM.zip › 1-Rail75-Finite element simulation data/Node64464-1072mm-HeadCrack.csv]

TIME	UZ_2
1.E-06	4.40853591E-82
2.E-06	4.07587789E-81
3.E-06	1.74072256E-80
4.E-06	4.628443431E-80
5.E-06	7.620581376E-80
6.E-06	1.07560054E-79
7.E-06	8.699875731E-80
8.E-06	-1.339727533E-79
9.E-06	3.438708799E-78
1.E-05	-4.841320402E-78
1.1E-05	-4.198839627E-77
1.2E-05	2.435826076E-76
1.3E-05	-2.179535535E-76
1.4E-05	-2.833777611E-75
1.5E-05	1.268358785E-74
1.6E-05	-3.583991059E-75
1.7E-05	-1.521632352E-73
1.8E-05	5.096903541E-73
1.9E-05	3.381866963E-73
2.E-05	-7.017159277E-72
2.1E-05	1.557483905E-71
2.2E-05	3.874673546E-71
2.3E-05	-2.789456513E-70
2.4E-05	2.711069197E-70
2.5E-05	2.442542864E-69
2.6E-05	-8.735726191E-69
2.7E-05	-6.650302571E-69
2.8E-05	1.070773709E-67
2.9E-05	-1.513999471E-67
3.E-05	-7.951421814E-67
3.1E-05	2.997246394E-66
3.2E-05	2.474376273E-66
3.3E-05	-3.310421511E-65
3.4E-05	3.05781207E-65
3.5E-05	2.611020942E-64
3.6E-05	-6.851480336E-64
3.7E-05	-1.325212191E-63
3.8E-05	8.127136233E-63
3.9E-05	-7.238550423E-64
4.E-05	-6.886311023E-62
4.1E-05	1.12909113E-61
4.2E-05	3.920687298E-61
4.3E-05	-1.544166762E-60
4.4E-05	-6.137246771E-61
4.5E-05	1.315492164E-59
4.6E-05	-1.732718394E-59
4.7E-05	-7.191672776E-59
4.8E-05	2.556192704E-58
4.9E-05	1.120869627E-58
5.E-05	-2.134330218E-57
5.1E-05	2.713530423E-57
5.2E-05	1.16608287E-56
5.3E-05	-3.878106733E-56
5.4E-05	-2.701906743E-56
5.5E-05	3.235856116E-55
5.6E-05	-2.62234237E-55
5.7E-05	-1.942497692E-54
5.8E-05	4.342266901E-54
5.9E-05	7.940441812E-54
6.E-05	-3.856865372E-53
6.1E-05	-8.847256863E-54
6.2E-05	2.58926219E-52
6.3E-05	-2.104758919E-52
6.4E-05	-1.402762623E-51
6.5E-05	2.601052508E-51
6.6E-05	6.053735973E-51
6.7E-05	-2.044194479E-50
6.8E-05	-1.811812649E-50
6.9E-05	1.295552525E-49
7.E-05	4.046127533E-51
7.1E-05	-7.076482506E-49
7.2E-05	4.556091733E-49
7.3E-05	3.420330778E-48
7.4E-05	-4.43027371E-48
7.5E-05	-1.476757741E-47
7.6E-05	3.012569129E-47
7.7E-05	5.67903535E-47
7.8E-05	-1.728099727E-46
7.9E-05	-1.905831961E-46
8.E-05	8.901637093E-46
8.1E-05	5.223093374E-46
8.2E-05	-4.254465101E-45
8.3E-05	-8.629055803E-46
8.4E-05	1.92966954E-44
8.5E-05	-2.140007695E-45
8.6E-05	-8.453786181E-44
8.7E-05	3.333406948E-44
8.8E-05	3.623256717E-43
8.9E-05	-2.477586095E-43
9.E-05	-1.527337751E-42
9.1E-05	1.559460708E-42
9.2E-05	6.299618947E-42
9.3E-05	-9.202879765E-42
9.4E-05	-2.497179602E-41
9.5E-05	5.225851561E-41
9.6E-05	9.186572024E-41
9.7E-05	-2.861179582E-40
9.8E-05	-2.919093094E-40
9.9E-05	1.503530242E-39
1.E-04	6.373877349E-40
1.01E-04	-7.549444507E-39
1.02E-04	6.077808797E-40
1.03E-04	3.612554206E-38
1.04E-04	-1.910777729E-38
1.05E-04	-1.646051941E-37
1.06E-04	1.561416723E-37
1.07E-04	7.144800632E-37
1.08E-04	-9.72363661E-37
1.09E-04	-2.95805488E-36
1.1E-04	5.275851857E-36
1.11E-04	1.170277166E-35
1.12E-04	-2.611159202E-35
1.13E-04	-4.434247993E-35
1.14E-04	1.204564924E-34
1.15E-04	1.613455757E-34
1.16E-04	-5.242817712E-34
1.17E-04	-5.655521911E-34
1.18E-04	2.169697293E-33
1.19E-04	1.917201265E-33
1.2E-04	-8.583714993E-33
1.21E-04	-6.31792772E-33
1.22E-04	3.2592596E-32
1.23E-04	2.038074376E-32
1.24E-04	-1.19126696E-31
1.25E-04	-6.494928213E-32
1.26E-04	4.199764182E-31
1.27E-04	2.066471267E-31
1.28E-04	-1.429697806E-30
1.29E-04	-6.625934643E-31
1.3E-04	4.700650722E-30
1.31E-04	2.149850836E-30
1.32E-04	-1.491935247E-29
1.33E-04	-7.030963799E-30
1.34E-04	4.567300618E-29
1.35E-04	2.292944495E-29
1.36E-04	-1.347707054E-28
1.37E-04	-7.359202493E-29
1.38E-04	3.832817438E-28
1.39E-04	2.299045361E-28
1.4E-04	-1.051104632E-27
1.41E-04	-6.942971529E-28
1.42E-04	2.779593966E-27
1.43E-04	2.012733971E-27
1.44E-04	-7.057833452E-27
1.45E-04	-5.377719008E-27
1.46E-04	1.705920748E-26
1.47E-04	9.240998403E-27
1.48E-04	-4.581180173E-26
1.49E-04	4.893178703E-26
1.5E-04	3.589164846E-25
1.51E-04	-6.300637816E-25
1.52E-04	-5.988898425E-24
1.53E-04	-4.665477652E-24
1.54E-04	7.203269399E-23
1.55E-04	2.689419534E-22
1.56E-04	-2.004214937E-22
1.57E-04	-4.306053995E-21
1.58E-04	-1.118416261E-20
1.59E-04	1.955531319E-20
1.6E-04	2.126528178E-19
1.61E-04	5.110987014E-19
1.62E-04	-7.667266767E-19
1.63E-04	-9.164528061E-18
1.64E-04	-2.672335541E-17
1.65E-04	-1.547086436E-19
1.66E-04	3.069419385E-16
1.67E-04	1.310691847E-15
1.68E-04	2.349055868E-15
1.69E-04	-3.635518368E-15
1.7E-04	-4.176520869E-14
1.71E-04	-1.602293931E-13
1.72E-04	-3.529819397E-13
1.73E-04	-1.543286721E-13
1.74E-04	2.698791006E-12
1.75E-04	1.575760635E-11
1.76E-04	5.962232803E-11
1.77E-04	1.832485828E-10
1.78E-04	4.915507808E-10
1.79E-04	1.192126603E-09
1.8E-04	2.671066194E-09
1.81E-04	5.612179118E-09
1.82E-04	1.1178598E-08
1.83E-04	2.127815741E-08
1.84E-04	3.893150993E-08
1.85E-04	6.875423902E-08
1.86E-04	1.17554409E-07
1.87E-04	1.950383089E-07
1.88E-04	3.146055851E-07
1.89E-04	4.941859459E-07
1.9E-04	7.570085975E-07
1.91E-04	1.132109535E-06
1.92E-04	1.65430927E-06
1.93E-04	2.363377857E-06
1.94E-04	3.302141032E-06
1.95E-04	4.513301548E-06
1.96E-04	6.034689978E-06
1.97E-04	7.892581323E-06
1.98E-04	1.009282178E-05
1.99E-04	1.260996117E-05
2.E-04	1.537523414E-05
2.01E-04	1.826464611E-05
2.02E-04	2.108833367E-05
2.03E-04	2.35821525E-05
2.04E-04	2.540287624E-05
2.05E-04	2.612963407E-05
2.06E-04	2.527512443E-05
2.07E-04	2.230914786E-05
2.08E-04	1.669418866E-05
2.09E-04	7.930584777E-06
2.1E-04	-4.390476928E-06
2.11E-04	-2.05257869E-05
2.12E-04	-4.051157868E-05
2.13E-04	-6.409495711E-05
2.14E-04	-9.067912228E-05
2.15E-04	-1.192946234E-04
2.16E-04	-1.485993527E-04
2.17E-04	-1.769040312E-04
2.18E-04	-2.022268E-04
2.19E-04	-2.223916363E-04
2.2E-04	-2.351807382E-04
2.21E-04	-2.385269091E-04
2.22E-04	-2.307129318E-04
2.23E-04	-2.105558135E-04
2.24E-04	-1.775810763E-04
2.25E-04	-1.321936356E-04
2.26E-04	-7.581495419E-05
2.27E-04	-1.09280056E-05
2.28E-04	5.899883736E-05
2.29E-04	1.296764896E-04
2.3E-04	1.962021938E-04
2.31E-04	2.533173617E-04
2.32E-04	2.957645124E-04
2.33E-04	3.1874026E-04
2.34E-04	3.183526376E-04
2.35E-04	2.919886259E-04
2.36E-04	2.385916751E-04
2.37E-04	1.589031436E-04
2.38E-04	5.564971715E-05
2.39E-04	-6.643163266E-05
2.4E-04	-2.007972188E-04
2.41E-04	-3.394624003E-04
2.42E-04	-4.734286488E-04
2.43E-04	-5.931782083E-04
2.44E-04	-6.893105913E-04
2.45E-04	-7.53296848E-04
2.46E-04	-7.782007536E-04
2.47E-04	-7.592546115E-04
2.48E-04	-6.943186658E-04
2.49E-04	-5.84270957E-04
2.5E-04	-4.332444552E-04
2.51E-04	-2.485729619E-04
2.52E-04	-4.043423223E-05
2.53E-04	1.786988548E-04
2.54E-04	3.947446956E-04
2.55E-04	5.928891976E-04
2.56E-04	7.58647003E-04
2.57E-04	8.78952825E-04
2.58E-04	9.431313551E-04
2.59E-04	9.437474306E-04
2.6E-04	8.773714936E-04
2.61E-04	7.451320719E-04
2.62E-04	5.52851652E-04
2.63E-04	3.107586812E-04
2.64E-04	3.296676195E-05
2.65E-04	-2.632026994E-04
2.66E-04	-5.582098585E-04
2.67E-04	-8.316697214E-04
2.68E-04	-1.063859467E-03
2.69E-04	-1.237070634E-03
2.7E-04	-1.336835536E-03
2.71E-04	-1.353165439E-03
2.72E-04	-1.281605564E-03
2.73E-04	-1.123741744E-03
2.74E-04	-8.871854711E-04
2.75E-04	-5.853789259E-04
2.76E-04	-2.371790948E-04
2.77E-04	1.342490595E-04
2.78E-04	5.032659359E-04
2.79E-04	8.436372823E-04
2.8E-04	1.13004006E-03
2.81E-04	1.339640666E-03
2.82E-04	1.454118528E-03
2.83E-04	1.461531352E-03
2.84E-04	1.357265836E-03
2.85E-04	1.144316898E-03
2.86E-04	8.335088293E-04
2.87E-04	4.433733096E-04
2.88E-04	-9.958914411E-07
2.89E-04	-4.698155719E-04
2.9E-04	-9.303706068E-04
2.91E-04	-1.348785227E-03
2.92E-04	-1.692559429E-03
2.93E-04	-1.933529299E-03
2.94E-04	-2.050021239E-03
2.95E-04	-2.028025375E-03
2.96E-04	-1.862381394E-03
2.97E-04	-1.55813124E-03
2.98E-04	-1.130901341E-03
2.99E-04	-6.057940149E-04
3.E-04	-1.564574511E-05
3.01E-04	6.007250477E-04
3.02E-04	1.200767388E-03
3.03E-04	1.741261093E-03
3.04E-04	2.181531407E-03
3.05E-04	2.486212717E-03
3.06E-04	2.627754762E-03
3.07E-04	2.58884604E-03
3.08E-04	2.364240604E-03
3.09E-04	1.96138382E-03
3.1E-04	1.399896562E-03
3.11E-04	7.105209863E-04
3.12E-04	-6.609486185E-05
3.13E-04	-8.812432081E-04
3.14E-04	-1.681422578E-03
3.15E-04	-2.412650265E-03
3.16E-04	-3.024228387E-03
3.17E-04	-3.471380754E-03
3.18E-04	-3.718064926E-03
3.19E-04	-3.740469928E-03
3.2E-04	-3.529330081E-03
3.21E-04	-3.089919748E-03
3.22E-04	-2.44161451E-03
3.23E-04	-1.618355473E-03
3.24E-04	-6.677216394E-04
3.25E-04	3.533026766E-04
3.26E-04	1.383245486E-03
3.27E-04	2.358735153E-03
3.28E-04	3.216698036E-03
3.29E-04	3.899330265E-03
3.3E-04	4.359946459E-03
3.31E-04	4.565747535E-03
3.32E-04	4.49836089E-03
3.33E-04	4.155648624E-03
3.34E-04	3.553818976E-03
3.35E-04	2.726025229E-03
3.36E-04	1.718319416E-03
3.37E-04	5.874803057E-04
3.38E-04	-5.995048395E-04
3.39E-04	-1.769370538E-03
3.4E-04	-2.850482019E-03
3.41E-04	-3.778756387E-03
3.42E-04	-4.498873159E-03
3.43E-04	-4.96570197E-03
3.44E-04	-5.149242828E-03
3.45E-04	-5.038427629E-03
3.46E-04	-4.639716491E-03
3.47E-04	-3.974716839E-03
3.48E-04	-3.081270654E-03
3.49E-04	-2.01359051E-03
3.5E-04	-8.36131293E-04
3.51E-04	3.839558802E-04
3.52E-04	1.578355257E-03
3.53E-04	2.676778963E-03
3.54E-04	3.612569978E-03
3.55E-04	4.332343503E-03
3.56E-04	4.79943452E-03
3.57E-04	4.990772782E-03
3.58E-04	4.896793553E-03
3.59E-04	4.526138234E-03
3.6E-04	3.906041335E-03
3.61E-04	3.075890631E-03
3.62E-04	2.083255469E-03
3.63E-04	9.860653885E-04
3.64E-04	-1.48572334E-04
3.65E-04	-1.253953292E-03
3.66E-04	-2.271612082E-03
3.67E-04	-3.149550579E-03
3.68E-04	-3.839781166E-03
3.69E-04	-4.304868265E-03
3.7E-04	-4.525839273E-03
3.71E-04	-4.500052683E-03
3.72E-04	-4.234635028E-03
3.73E-04	-3.74761318E-03
3.74E-04	-3.072777026E-03
3.75E-04	-2.255750253E-03
3.76E-04	-1.344145801E-03
3.77E-04	-3.854918398E-04
3.78E-04	5.678949719E-04
3.79E-04	1.46133375E-03
3.8E-04	2.248727762E-03
3.81E-04	2.897028667E-03
3.82E-04	3.379848776E-03
3.83E-04	3.674698055E-03
3.84E-04	3.770974957E-03
3.85E-04	3.675185089E-03
3.86E-04	3.403653085E-03
3.87E-04	2.974855572E-03
3.88E-04	2.413444826E-03
3.89E-04	1.755718308E-03
3.9E-04	1.042895924E-03
3.91E-04	3.109530354E-04
3.92E-04	-4.076052792E-04
3.93E-04	-1.076828511E-03
3.94E-04	-1.661852319E-03
3.95E-04	-2.139749487E-03
3.96E-04	-2.498547202E-03
3.97E-04	-2.7270932E-03
3.98E-04	-2.81506154E-03
3.99E-04	-2.763558136E-03
4.E-04	-2.586906568E-03
4.01E-04	-2.301932218E-03
4.02E-04	-1.923315413E-03
4.03E-04	-1.471466312E-03
4.04E-04	-9.757554527E-04
4.05E-04	-4.645961285E-04
4.06E-04	4.155835608E-05
4.07E-04	5.235477984E-04
4.08E-04	9.577677689E-04
4.09E-04	1.324124027E-03
4.1E-04	1.614492276E-03
4.11E-04	1.826565258E-03
4.12E-04	1.954123192E-03
4.13E-04	1.991021066E-03
4.14E-04	1.941081583E-03
4.15E-04	1.815741926E-03
4.16E-04	1.624017142E-03
4.17E-04	1.372613989E-03
4.18E-04	1.07422524E-03
4.19E-04	7.470489556E-04
4.2E-04	4.057948876E-04
4.21E-04	6.065880109E-05
4.22E-04	-2.743682341E-04
4.23E-04	-5.803585335E-04
4.24E-04	-8.43256847E-04
4.25E-04	-1.05843521E-03
4.26E-04	-1.222940208E-03
4.27E-04	-1.329835967E-03
4.28E-04	-1.374279875E-03
4.29E-04	-1.359588066E-03
4.3E-04	-1.29248471E-03
4.31E-04	-1.176932772E-03
4.32E-04	-1.017488401E-03
4.33E-04	-8.242229568E-04
4.34E-04	-6.084851018E-04
4.35E-04	-3.770501587E-04
4.36E-04	-1.358474408E-04
4.37E-04	1.038156979E-04
4.38E-04	3.28737652E-04
4.39E-04	5.314147265E-04
4.4E-04	7.090499842E-04
4.41E-04	8.572192592E-04
4.42E-04	9.698658256E-04
4.43E-04	1.0442891E-03
4.44E-04	1.081418981E-03
4.45E-04	1.081956524E-03
4.46E-04	1.046393724E-03
4.47E-04	9.783672555E-04
4.48E-04	8.84045369E-04
4.49E-04	7.677365893E-04
4.5E-04	6.309141662E-04
4.51E-04	4.757696233E-04
4.52E-04	3.068696187E-04
4.53E-04	1.286038857E-04
4.54E-04	-5.649515574E-05
4.55E-04	-2.458889511E-04
4.56E-04	-4.354714646E-04
4.57E-04	-6.205550614E-04
4.58E-04	-7.962830218E-04
4.59E-04	-9.561966508E-04
4.6E-04	-1.092267688E-03
4.61E-04	-1.19709127E-03
4.62E-04	-1.264544612E-03
4.63E-04	-1.28828508E-03
4.64E-04	-1.261670149E-03
4.65E-04	-1.179605283E-03
4.66E-04	-1.039296458E-03
4.67E-04	-8.399718874E-04
4.68E-04	-5.84095916E-04
4.69E-04	-2.790435537E-04
4.7E-04	6.358878199E-05
4.71E-04	4.298461011E-04
4.72E-04	8.03481665E-04
4.73E-04	1.16504798E-03
4.74E-04	1.492625912E-03
4.75E-04	1.763771392E-03
4.76E-04	1.956902909E-03
4.77E-04	2.052737089E-03
4.78E-04	2.036798763E-03
4.79E-04	1.901280114E-03
4.8E-04	1.644501905E-03
4.81E-04	1.270056935E-03
4.82E-04	7.885452213E-04
4.83E-04	2.202901581E-04
4.84E-04	-4.049586034E-04
4.85E-04	-1.051260192E-03
4.86E-04	-1.679181969E-03
4.87E-04	-2.247409999E-03
4.88E-04	-2.715579342E-03
4.89E-04	-3.047750216E-03
4.9E-04	-3.213846256E-03
4.91E-04	-3.190362132E-03
4.92E-04	-2.963925332E-03
4.93E-04	-2.535997041E-03
4.94E-04	-1.923309172E-03
4.95E-04	-1.15414489E-03
4.96E-04	-2.660033693E-04
4.97E-04	6.938711977E-04
4.98E-04	1.669360617E-03
4.99E-04	2.59948971E-03
5.E-04	3.422605132E-03
5.01E-04	4.079783093E-03
5.02E-04	4.519869448E-03
5.03E-04	4.705290014E-03
5.04E-04	4.61424829E-03
5.05E-04	4.239370558E-03
5.06E-04	3.588127065E-03
5.07E-04	2.686363597E-03
5.08E-04	1.579381526E-03
5.09E-04	3.273701808E-04
5.1E-04	-1.000315705E-03
5.11E-04	-2.327754788E-03
5.12E-04	-3.574804259E-03
5.13E-04	-4.662939752E-03
5.14E-04	-5.521600494E-03
5.15E-04	-6.090917637E-03
5.16E-04	-6.324035318E-03
5.17E-04	-6.193550002E-03
5.18E-04	-5.697336603E-03
5.19E-04	-4.856316982E-03
5.2E-04	-3.708193949E-03
5.21E-04	-2.306967088E-03
5.22E-04	-7.260868937E-04
5.23E-04	9.4543577E-04
5.24E-04	2.613368855E-03
5.25E-04	4.184276809E-03
5.26E-04	5.566581637E-03
5.27E-04	6.676273746E-03
5.28E-04	7.446779475E-03
5.29E-04	7.832151029E-03
5.3E-04	7.803615031E-03
5.31E-04	7.351265266E-03
5.32E-04	6.491891527E-03
5.33E-04	5.270106412E-03
5.34E-04	3.74927247E-03
5.35E-04	2.00463259E-03
5.36E-04	1.247772497E-04
5.37E-04	-1.788985142E-03
5.38E-04	-3.632585248E-03
5.39E-04	-5.309257694E-03
5.4E-04	-6.731120597E-03
5.41E-04	-7.819702277E-03
5.42E-04	-8.513998509E-03
5.43E-04	-8.778586939E-03
5.44E-04	-8.601689656E-03
5.45E-04	-7.989795987E-03
5.46E-04	-6.97023633E-03
5.47E-04	-5.596314325E-03
5.48E-04	-3.942687186E-03
5.49E-04	-2.094796542E-03
5.5E-04	-1.449570529E-04
5.51E-04	1.806719373E-03
5.52E-04	3.658025447E-03
5.53E-04	5.315791613E-03
5.54E-04	6.701289182E-03
5.55E-04	7.74955403E-03
5.56E-04	8.412180788E-03
5.57E-04	8.66397774E-03
5.58E-04	8.504159777E-03
5.59E-04	7.950850598E-03
5.6E-04	7.038115247E-03
5.61E-04	5.818282026E-03
5.62E-04	4.360987649E-03
5.63E-04	2.744765783E-03
5.64E-04	1.049016302E-03
5.65E-04	-6.475566019E-04
5.66E-04	-2.267432392E-03
5.67E-04	-3.739353112E-03
5.68E-04	-5.003753712E-03
5.69E-04	-6.013608195E-03
5.7E-04	-6.734343258E-03
5.71E-04	-7.1466248E-03
5.72E-04	-7.247879987E-03
5.73E-04	-7.049104232E-03
5.74E-04	-6.571650307E-03
5.75E-04	-5.847899327E-03
5.76E-04	-4.921364014E-03
5.77E-04	-3.842006388E-03
5.78E-04	-2.660683266E-03
5.79E-04	-1.427458922E-03
5.8E-04	-1.915433795E-04
5.81E-04	1.000795339E-03
5.82E-04	2.108664182E-03
5.83E-04	3.096891433E-03
5.84E-04	3.936420952E-03
5.85E-04	4.606513229E-03
5.86E-04	5.095464337E-03
5.87E-04	5.397574727E-03
5.88E-04	5.510483979E-03
5.89E-04	5.436637944E-03
5.9E-04	5.185498239E-03
5.91E-04	4.772083304E-03
5.92E-04	4.214059083E-03
5.93E-04	3.531381675E-03
5.94E-04	2.746999473E-03
5.95E-04	1.885652418E-03
5.96E-04	9.72667185E-04
5.97E-04	3.524146118E-05
5.98E-04	-8.967294029E-04
5.99E-04	-1.793594638E-03
6.E-04	-2.629210375E-03
6.01E-04	-3.379598835E-03
6.02E-04	-4.019711736E-03
6.03E-04	-4.524446356E-03
6.04E-04	-4.87289721E-03
6.05E-04	-5.050006695E-03
6.06E-04	-5.045585677E-03
6.07E-04	-4.855221077E-03
6.08E-04	-4.482427247E-03
6.09E-04	-3.937902792E-03
6.1E-04	-3.237453775E-03
6.11E-04	-2.403213339E-03
6.12E-04	-1.466340219E-03
6.13E-04	-4.65670816E-04
6.14E-04	5.570552005E-04
6.15E-04	1.56005052E-03
6.16E-04	2.501346895E-03
6.17E-04	3.339418877E-03
6.18E-04	4.036331822E-03
6.19E-04	4.561110931E-03
6.2E-04	4.891134126E-03
6.21E-04	5.012471323E-03
6.22E-04	4.921117049E-03
6.23E-04	4.624339015E-03
6.24E-04	4.139555434E-03
6.25E-04	3.491330395E-03
6.26E-04	2.710231542E-03
6.27E-04	1.833793615E-03
6.28E-04	9.050620248E-04
6.29E-04	-3.254842393E-05
6.3E-04	-9.390679093E-04
6.31E-04	-1.777632027E-03
6.32E-04	-2.514091314E-03
6.33E-04	-3.119808904E-03
6.34E-04	-3.574305356E-03
6.35E-04	-3.864588899E-03
6.36E-04	-3.984098187E-03
6.37E-04	-3.934222465E-03
6.38E-04	-3.725495094E-03
6.39E-04	-3.37533682E-03
6.4E-04	-2.905077404E-03
6.41E-04	-2.33970492E-03
6.42E-04	-1.708274905E-03
6.43E-04	-1.041688895E-03
6.44E-04	-3.694384177E-04
6.45E-04	2.814325661E-04
6.46E-04	8.858553072E-04
6.47E-04	1.421434564E-03
6.48E-04	1.870281711E-03
6.49E-04	2.220027731E-03
6.5E-04	2.463578716E-03
6.51E-04	2.598793526E-03
6.52E-04	2.628634088E-03
6.53E-04	2.560935003E-03
6.54E-04	2.406929199E-03
6.55E-04	2.179266387E-03
6.56E-04	1.891268289E-03
6.57E-04	1.557559454E-03
6.58E-04	1.194049513E-03
6.59E-04	8.1630825E-04
6.6E-04	4.382037453E-04
6.61E-04	7.220276552E-05
6.62E-04	-2.703085122E-04
6.63E-04	-5.801600973E-04
6.64E-04	-8.512729127E-04
6.65E-04	-1.079557865E-03
6.66E-04	-1.261635515E-03
6.67E-04	-1.395645258E-03
6.68E-04	-1.482699299E-03
6.69E-04	-1.5261111E-03
6.7E-04	-1.528979961E-03
6.71E-04	-1.493469881E-03
6.72E-04	-1.422622957E-03
6.73E-04	-1.321424787E-03
6.74E-04	-1.194840919E-03
6.75E-04	-1.045782372E-03
6.76E-04	-8.765136185E-04
6.77E-04	-6.908368208E-04
6.78E-04	-4.926172448E-04
6.79E-04	-2.834832893E-04
6.8E-04	-6.511866453E-05
6.81E-04	1.572660673E-04
6.82E-04	3.771828933E-04
6.83E-04	5.911641136E-04
6.84E-04	7.965959254E-04
6.85E-04	9.864273579E-04
6.86E-04	1.15069892E-03
6.87E-04	1.282744073E-03
6.88E-04	1.379514193E-03
6.89E-04	1.436526311E-03
6.9E-04	1.447487368E-03
6.91E-04	1.409287922E-03
6.92E-04	1.32306203E-03
6.93E-04	1.189920941E-03
6.94E-04	1.010449964E-03
6.95E-04	7.900960984E-04
6.96E-04	5.40577885E-04
6.97E-04	2.731350902E-04
6.98E-04	-6.038489192E-06
6.99E-04	-2.908372083E-04
7.E-04	-5.69904547E-04
7.01E-04	-8.305360437E-04
7.02E-04	-1.064624771E-03
7.03E-04	-1.266311736E-03
7.04E-04	-1.427233089E-03
7.05E-04	-1.539636528E-03
7.06E-04	-1.601664909E-03
7.07E-04	-1.613990853E-03
7.08E-04	-1.573390005E-03
7.09E-04	-1.475537341E-03
7.1E-04	-1.322775714E-03
7.11E-04	-1.123177459E-03
7.12E-04	-8.824832414E-04
7.13E-04	-6.02967463E-04
7.14E-04	-2.908329073E-04
7.15E-04	4.106860332E-05
7.16E-04	3.795850769E-04
7.17E-04	7.15161885E-04
7.18E-04	1.037236085E-03
7.19E-04	1.331138573E-03
7.2E-04	1.583293025E-03
7.21E-04	1.785356323E-03
7.22E-04	1.929736727E-03
7.23E-04	2.005601679E-03
7.24E-04	2.004224196E-03
7.25E-04	1.925215529E-03
7.26E-04	1.773137427E-03
7.27E-04	1.551018112E-03
7.28E-04	1.262125464E-03
7.29E-04	9.160041678E-04
7.3E-04	5.276966679E-04
7.31E-04	1.119372805E-04
7.32E-04	-3.175210232E-04
7.33E-04	-7.438914071E-04
7.34E-04	-1.148032425E-03
7.35E-04	-1.513959771E-03
7.36E-04	-1.829732163E-03
7.37E-04	-2.082703897E-03
7.38E-04	-2.258798551E-03
7.39E-04	-2.348101171E-03
7.4E-04	-2.347511304E-03
7.41E-04	-2.256822713E-03
7.42E-04	-2.076151147E-03
7.43E-04	-1.809019961E-03
7.44E-04	-1.464865071E-03
7.45E-04	-1.056604058E-03
7.46E-04	-5.980516539E-04
7.47E-04	-1.053618705E-04
7.48E-04	4.013982316E-04
7.49E-04	9.009312196E-04
7.5E-04	1.374275452E-03
7.51E-04	1.804002188E-03
7.52E-04	2.171566753E-03
7.53E-04	2.458792507E-03
7.54E-04	2.651974153E-03
7.55E-04	2.742564281E-03
7.56E-04	2.725189677E-03
7.57E-04	2.598206758E-03
7.58E-04	2.365837816E-03
7.59E-04	2.037316938E-03
7.6E-04	1.624394904E-03
7.61E-04	1.141491041E-03
7.62E-04	6.07307864E-04
7.63E-04	4.394881451E-05
7.64E-04	-5.260118667E-04
7.65E-04	-1.081049999E-03
7.66E-04	-1.60008394E-03
7.67E-04	-2.062271088E-03
7.68E-04	-2.448688821E-03
7.69E-04	-2.743961878E-03
7.7E-04	-2.935869792E-03
7.71E-04	-3.014769138E-03
7.72E-04	-2.975149395E-03
7.73E-04	-2.817135803E-03
7.74E-04	-2.545082883E-03
7.75E-04	-2.165781579E-03
7.76E-04	-1.689911741E-03
7.77E-04	-1.134431675E-03
7.78E-04	-5.215649301E-04
7.79E-04	1.243340998E-04
7.8E-04	7.7779985E-04
7.81E-04	1.411495583E-03
7.82E-04	1.997304422E-03
7.83E-04	2.509174957E-03
7.84E-04	2.924215009E-03
7.85E-04	3.221915718E-03
7.86E-04	3.385132773E-03
7.87E-04	3.403286476E-03
7.88E-04	3.273918168E-03
7.89E-04	3.001162776E-03
7.9E-04	2.594323105E-03
7.91E-04	2.068713223E-03
7.92E-04	1.446721884E-03
7.93E-04	7.564235126E-04
7.94E-04	2.846060319E-05
7.95E-04	-7.057059097E-04
7.96E-04	-1.413457023E-03
7.97E-04	-2.061721236E-03
7.98E-04	-2.620217779E-03
7.99E-04	-3.063738036E-03
8.E-04	-3.371436177E-03
8.01E-04	-3.527079878E-03
8.02E-04	-3.522622354E-03
8.03E-04	-3.360430211E-03
8.04E-04	-3.050615659E-03
8.05E-04	-2.607625645E-03
8.06E-04	-2.050798433E-03
8.07E-04	-1.406501017E-03
8.08E-04	-7.067818732E-04
8.09E-04	1.50550415E-05
8.1E-04	7.269444971E-04
8.11E-04	1.397192554E-03
8.12E-04	1.994811237E-03
8.13E-04	2.493339189E-03
8.14E-04	2.873337975E-03
8.15E-04	3.120498465E-03
8.16E-04	3.224533852E-03
8.17E-04	3.182632358E-03
8.18E-04	3.001923831E-03
8.19E-04	2.69603909E-03
8.2E-04	2.280837412E-03
8.21E-04	1.775433752E-03
8.22E-04	1.204985188E-03
8.23E-04	5.985280304E-04
8.24E-04	-1.628177746E-05
8.25E-04	-6.143856638E-04
8.26E-04	-1.170556603E-03
8.27E-04	-1.659935458E-03
8.28E-04	-2.063132749E-03
8.29E-04	-2.368126014E-03
8.3E-04	-2.566225145E-03
8.31E-04	-2.650141147E-03
8.32E-04	-2.618354442E-03
8.33E-04	-2.477889811E-03
8.34E-04	-2.239872313E-03
8.35E-04	-1.915117528E-03
8.36E-04	-1.516797938E-03
8.37E-04	-1.064268604E-03
8.38E-04	-5.800761777E-04
8.39E-04	-8.45831317E-05
8.4E-04	4.033151119E-04
8.41E-04	8.626382836E-04
8.42E-04	1.272770268E-03
8.43E-04	1.619241506E-03
8.44E-04	1.893000978E-03
8.45E-04	2.084748767E-03
8.46E-04	2.185106941E-03
8.47E-04	2.190854305E-03
8.48E-04	2.10632215E-03
8.49E-04	1.937747523E-03
8.5E-04	1.690769183E-03
8.51E-04	1.374899552E-03
8.52E-04	1.005830591E-03
8.53E-04	6.005922772E-04
8.54E-04	1.739278729E-04
8.55E-04	-2.581479989E-04
8.56E-04	-6.755154511E-04
8.57E-04	-1.058774947E-03
8.58E-04	-1.394104492E-03
8.59E-04	-1.670120322E-03
8.6E-04	-1.873709271E-03
8.61E-04	-1.993641799E-03
8.62E-04	-2.026026818E-03
8.63E-04	-1.972320915E-03
8.64E-04	-1.834259701E-03
8.65E-04	-1.614971489E-03
8.66E-04	-1.323673339E-03
8.67E-04	-9.749917922E-04
8.68E-04	-5.838775612E-04
8.69E-04	-1.648974956E-04
8.7E-04	2.637387536E-04
8.71E-04	6.804779831E-04
8.72E-04	1.066486295E-03
8.73E-04	1.407611269E-03
8.74E-04	1.689529491E-03
8.75E-04	1.896442664E-03
8.76E-04	2.017148883E-03
8.77E-04	2.048218901E-03
8.78E-04	1.98956883E-03
8.79E-04	1.841680367E-03
8.8E-04	1.609436794E-03
8.81E-04	1.304703694E-03
8.82E-04	9.426346523E-04
8.83E-04	5.381798994E-04
8.84E-04	1.081552834E-04
8.85E-04	-3.263406499E-04
8.86E-04	-7.433769624E-04
8.87E-04	-1.125308715E-03
8.88E-04	-1.457751801E-03
8.89E-04	-1.725294346E-03
8.9E-04	-1.913165055E-03
8.91E-04	-2.013301015E-03
8.92E-04	-2.024770823E-03
8.93E-04	-1.94875242E-03
8.94E-04	-1.787727638E-03
8.95E-04	-1.549471388E-03
8.96E-04	-1.247230161E-03
8.97E-04	-8.952684288E-04
8.98E-04	-5.075279627E-04
8.99E-04	-1.00753458E-04
9.E-04	3.051029282E-04
9.01E-04	6.916959181E-04
9.02E-04	1.045352641E-03
9.03E-04	1.35389818E-03
9.04E-04	1.603588629E-03
9.05E-04	1.782467969E-03
9.06E-04	1.884744568E-03
9.07E-04	1.909008491E-03
9.08E-04	1.85480311E-03
9.09E-04	1.724396663E-03
9.1E-04	1.525611789E-03
9.11E-04	1.26963237E-03
9.12E-04	9.676769926E-04
9.13E-04	6.320259824E-04
9.14E-04	2.782631287E-04
9.15E-04	-7.647114102E-05
9.16E-04	-4.174942062E-04
9.17E-04	-7.335716034E-04
9.18E-04	-1.014429481E-03
9.19E-04	-1.249784291E-03
9.2E-04	-1.431970433E-03
9.21E-04	-1.557374835E-03
9.22E-04	-1.623967039E-03
9.23E-04	-1.630026051E-03
9.24E-04	-1.576787977E-03
9.25E-04	-1.469325679E-03
9.26E-04	-1.313077914E-03
9.27E-04	-1.112169872E-03
9.28E-04	-8.723837949E-04
9.29E-04	-6.030757866E-04
9.3E-04	-3.147227625E-04
9.31E-04	-1.652619027E-05
9.32E-04	2.82352139E-04
9.33E-04	5.710942586E-04
9.34E-04	8.388789252E-04
9.35E-04	1.077248729E-03
9.36E-04	1.278755672E-03
9.37E-04	1.434687214E-03
9.38E-04	1.537384542E-03
9.39E-04	1.583920401E-03
9.4E-04	1.574384424E-03
9.41E-04	1.507966474E-03
9.42E-04	1.38414226E-03
9.43E-04	1.20634819E-03
9.44E-04	9.814361593E-04
9.45E-04	7.16936638E-04
9.46E-04	4.216622745E-04
9.47E-04	1.078756445E-04
9.48E-04	-2.100312084E-04
9.49E-04	-5.191851109E-04
9.5E-04	-8.086466515E-04
9.51E-04	-1.066220549E-03
9.52E-04	-1.277972707E-03
9.53E-04	-1.432750811E-03
9.54E-04	-1.524940373E-03
9.55E-04	-1.551531223E-03
9.56E-04	-1.509963216E-03
9.57E-04	-1.401002573E-03
9.58E-04	-1.230569648E-03
9.59E-04	-1.006875258E-03
9.6E-04	-7.387464114E-04
9.61E-04	-4.381012646E-04
9.62E-04	-1.20859299E-04
9.63E-04	1.966456004E-04
9.64E-04	5.00588726E-04
9.65E-04	7.781909405E-04
9.66E-04	1.015638265E-03
9.67E-04	1.199837677E-03
9.68E-04	1.321788515E-03
9.69E-04	1.376787944E-03
9.7E-04	1.36253072E-03
9.71E-04	1.279624694E-03
9.72E-04	1.133646669E-03
9.73E-04	9.34347164E-04
9.74E-04	6.929146075E-04
9.75E-04	4.216211551E-04
9.76E-04	1.353139489E-04
9.77E-04	-1.491899586E-04
9.78E-04	-4.160610658E-04
9.79E-04	-6.524710384E-04
9.8E-04	-8.481259115E-04
9.81E-04	-9.942466568E-04
9.82E-04	-1.084069358E-03
9.83E-04	-1.113980014E-03
9.84E-04	-1.08350242E-03
9.85E-04	-9.950217842E-04
9.86E-04	-8.54560112E-04
9.87E-04	-6.718981106E-04
9.88E-04	-4.586646219E-04
9.89E-04	-2.265784643E-04
9.9E-04	1.248822683E-05
9.91E-04	2.461591635E-04
9.92E-04	4.620482586E-04
9.93E-04	6.485274806E-04
9.94E-04	7.958355968E-04
9.95E-04	8.974695703E-04
9.96E-04	9.503651701E-04
9.97E-04	9.535702318E-04
9.98E-04	9.074565162E-04
9.99E-04	8.145383487E-04
1.E-03	6.804045126E-04
1.001E-03	5.133699092E-04
1.002E-03	3.234057488E-04
1.003E-03	1.212872499E-04
1.004E-03	-8.23356274E-05
1.005E-03	-2.782019002E-04
1.006E-03	-4.588129193E-04
1.007E-03	-6.172282111E-04
1.008E-03	-7.462739138E-04
1.009E-03	-8.400431114E-04
1.01E-03	-8.9592559E-04
1.011E-03	-9.142875821E-04
1.012E-03	-8.964635788E-04
1.013E-03	-8.440043089E-04
1.014E-03	-7.595768595E-04
1.015E-03	-6.473211855E-04
1.016E-03	-5.1217867E-04
1.017E-03	-3.598631848E-04
1.018E-03	-1.972534115E-04
1.019E-03	-3.113937825E-05
1.02E-03	1.338723878E-04
1.021E-03	2.95081131E-04
1.022E-03	4.492219787E-04
1.023E-03	5.914535617E-04
1.024E-03	7.16965234E-04
1.025E-03	8.225308776E-04
1.026E-03	9.059946141E-04
1.027E-03	9.64826671E-04
1.028E-03	9.958734678E-04
1.029E-03	9.962510602E-04
1.03E-03	9.635365658E-04
1.031E-03	8.954011286E-04
1.032E-03	7.9078779E-04
1.033E-03	6.516490898E-04
1.034E-03	4.819765588E-04
1.035E-03	2.854810055E-04
1.036E-03	6.622473621E-05
1.037E-03	-1.68857069E-04
1.038E-03	-4.09928442E-04
1.039E-03	-6.46293185E-04
1.04E-03	-8.672826034E-04
1.041E-03	-1.062202346E-03
1.042E-03	-1.220989019E-03
1.043E-03	-1.334995424E-03
1.044E-03	-1.397020827E-03
1.045E-03	-1.401234957E-03
1.046E-03	-1.343946645E-03
1.047E-03	-1.225093647E-03
1.048E-03	-1.048774173E-03
1.049E-03	-8.216406362E-04
1.05E-03	-5.514010148E-04
1.051E-03	-2.479717448E-04
1.052E-03	7.503742654E-05
1.053E-03	4.016933298E-04
1.054E-03	7.158689673E-04
1.055E-03	1.001420703E-03
1.056E-03	1.242622967E-03
1.057E-03	1.426496853E-03
1.058E-03	1.544004684E-03
1.059E-03	1.588837564E-03
1.06E-03	1.557209322E-03
1.061E-03	1.449974688E-03
1.062E-03	1.27373949E-03
1.063E-03	1.039111918E-03
1.064E-03	7.58585212E-04
1.065E-03	4.463851945E-04
1.066E-03	1.190867517E-04
1.067E-03	-2.052555613E-04
1.068E-03	-5.091196658E-04
1.069E-03	-7.766630397E-04
1.07E-03	-9.940491172E-04
1.071E-03	-1.15060187E-03
1.072E-03	-1.240188618E-03
1.073E-03	-1.260888001E-03
1.074E-03	-1.213945774E-03
1.075E-03	-1.104346869E-03
1.076E-03	-9.418685222E-04
1.077E-03	-7.399834991E-04
1.078E-03	-5.134301533E-04
1.079E-03	-2.770293102E-04
1.08E-03	-4.564518859E-05
1.081E-03	1.665042643E-04
1.082E-03	3.47262428E-04
1.083E-03	4.87422203E-04
1.084E-03	5.80998951E-04
1.085E-03	6.258613512E-04
1.086E-03	6.244654373E-04
1.087E-03	5.83196624E-04
1.088E-03	5.104978647E-04
1.089E-03	4.158798471E-04
1.09E-03	3.100877765E-04
1.091E-03	2.04393298E-04
1.092E-03	1.087597971E-04
1.093E-03	3.077942954E-05
1.094E-03	-2.436864009E-05
1.095E-03	-5.421672723E-05
1.096E-03	-5.93356403E-05
1.097E-03	-4.27256685E-05
1.098E-03	-8.854521376E-06
1.099E-03	3.654217943E-05
1.1E-03	8.617274379E-05
1.101E-03	1.317288447E-04
1.102E-03	1.656793877E-04
1.103E-03	1.827093441E-04
1.104E-03	1.79306758E-04
1.105E-03	1.530236377E-04
1.106E-03	1.035020822E-04
1.107E-03	3.371534247E-05
1.108E-03	-5.090816657E-05
1.109E-03	-1.439209709E-04
1.11E-03	-2.376999237E-04
1.111E-03	-3.233105191E-04
1.112E-03	-3.921482332E-04
1.113E-03	-4.375329235E-04
1.114E-03	-4.544947607E-04
1.115E-03	-4.393148339E-04
1.116E-03	-3.905680836E-04
1.117E-03	-3.104288758E-04
1.118E-03	-2.042255286E-04
1.119E-03	-7.887758613E-05
1.12E-03	5.761259112E-05
1.121E-03	1.95656383E-04
1.122E-03	3.246538536E-04
1.123E-03	4.348572897E-04
1.124E-03	5.184115036E-04
1.125E-03	5.689843537E-04
1.126E-03	5.817713372E-04
1.127E-03	5.546061252E-04
1.128E-03	4.886868583E-04
1.129E-03	3.879926232E-04
1.13E-03	2.585618762E-04
1.131E-03	1.08692498E-04
1.132E-03	-5.100049726E-05
1.133E-03	-2.089578814E-04
1.134E-03	-3.543513303E-04
1.135E-03	-4.772794024E-04
1.136E-03	-5.683326065E-04
1.137E-03	-6.195378765E-04
1.138E-03	-6.262615405E-04
1.139E-03	-5.879914891E-04
1.14E-03	-5.075558143E-04
1.141E-03	-3.902536994E-04
1.142E-03	-2.439009534E-04
1.143E-03	-7.897687685E-05
1.144E-03	9.23689712E-05
1.145E-03	2.579076232E-04
1.146E-03	4.0599664E-04
1.147E-03	5.25753122E-04
1.148E-03	6.083753053E-04
1.149E-03	6.488830086E-04
1.15E-03	6.460624771E-04
1.151E-03	6.010281082E-04
1.152E-03	5.167967395E-04
1.153E-03	3.991542443E-04
1.154E-03	2.569133227E-04
1.155E-03	1.007526164E-04
1.156E-03	-5.827308136E-05
1.157E-03	-2.094853166E-04
1.158E-03	-3.428030833E-04
1.159E-03	-4.493137071E-04
1.16E-03	-5.223037934E-04
1.161E-03	-5.577607453E-04
1.162E-03	-5.540864524E-04
1.163E-03	-5.124168958E-04
1.164E-03	-4.37787636E-04
1.165E-03	-3.387085149E-04
1.166E-03	-2.244427379E-04
1.167E-03	-1.034385072E-04
1.168E-03	1.554327983E-05
1.169E-03	1.232007366E-04
1.17E-03	2.119392308E-04
1.171E-03	2.770004872E-04
1.172E-03	3.154047219E-04
1.173E-03	3.261437033E-04
1.174E-03	3.117135857E-04
1.175E-03	2.774137678E-04
1.176E-03	2.28812091E-04
1.177E-03	1.710114462E-04
1.178E-03	1.098557297E-04
1.179E-03	5.218896222E-05
1.18E-03	4.195944084E-06
1.181E-03	-3.033372953E-05
1.182E-03	-4.99696066E-05
1.183E-03	-5.465746775E-05
1.184E-03	-4.588778151E-05
1.185E-03	-2.717318591E-05
1.186E-03	-2.702066482E-06
1.187E-03	2.393290994E-05
1.188E-03	4.846238289E-05
1.189E-03	6.513624943E-05
1.19E-03	6.918867806E-05
1.191E-03	5.889264474E-05
1.192E-03	3.410746382E-05
1.193E-03	-5.318236469E-06
1.194E-03	-5.835733942E-05
1.195E-03	-1.213572518E-04
1.196E-03	-1.888848129E-04
1.197E-03	-2.551862837E-04
1.198E-03	-3.140025495E-04
1.199E-03	-3.581335491E-04
1.2E-03	-3.813037766E-04
1.201E-03	-3.805050884E-04
1.202E-03	-3.548673498E-04
1.203E-03	-3.029120899E-04
1.204E-03	-2.235635101E-04
1.205E-03	-1.196420687E-04
1.206E-03	2.109259767E-06
1.207E-03	1.342092502E-04
1.208E-03	2.695271253E-04
1.209E-03	3.996590711E-04
1.21E-03	5.147167768E-04
1.211E-03	6.056637004E-04
1.212E-03	6.656624873E-04
1.213E-03	6.886102279E-04
1.214E-03	6.687107255E-04
1.215E-03	6.039668687E-04
1.216E-03	4.985853261E-04
1.217E-03	3.595472051E-04
1.218E-03	1.929140535E-04
1.219E-03	6.189577565E-06
1.22E-03	-1.883491267E-04
1.221E-03	-3.761266309E-04
1.222E-03	-5.446727895E-04
1.223E-03	-6.837462047E-04
1.224E-03	-7.83516944E-04
1.225E-03	-8.358711418E-04
1.226E-03	-8.374526266E-04
1.227E-03	-7.894442981E-04
1.228E-03	-6.943553545E-04
1.229E-03	-5.557825974E-04
1.23E-03	-3.823489666E-04
1.231E-03	-1.884130854E-04
1.232E-03	1.156230641E-05
1.233E-03	2.068625945E-04
1.234E-03	3.875875536E-04
1.235E-03	5.419772851E-04
1.236E-03	6.595529172E-04
1.237E-03	7.348180705E-04
1.238E-03	7.661902847E-04
1.239E-03	7.534301923E-04
1.24E-03	6.984087493E-04
1.241E-03	6.072778274E-04
1.242E-03	4.889305754E-04
1.243E-03	3.509779027E-04
1.244E-03	1.998459458E-04
1.245E-03	4.478876897E-05
1.246E-03	-1.022032227E-04
1.247E-03	-2.316012391E-04
1.248E-03	-3.38360239E-04
1.249E-03	-4.188152741E-04
1.25E-03	-4.693354938E-04
1.251E-03	-4.885733514E-04
1.252E-03	-4.783868352E-04
1.253E-03	-4.422298019E-04
1.254E-03	-3.842907432E-04
1.255E-03	-3.103012186E-04
1.256E-03	-2.277257223E-04
1.257E-03	-1.438739949E-04
1.258E-03	-6.385062601E-05
1.259E-03	8.752882394E-06
1.26E-03	6.985158293E-05
1.261E-03	1.156470694E-04
1.262E-03	1.452136452E-04
1.263E-03	1.604623863E-04
1.264E-03	1.640807977E-04
1.265E-03	1.588928067E-04
1.266E-03	1.47952903E-04
1.267E-03	1.338044767E-04
1.268E-03	1.184661744E-04
1.269E-03	1.043621131E-04
1.27E-03	9.397737788E-05
1.271E-03	8.859358936E-05
1.272E-03	8.81815908E-05
1.273E-03	9.200983022E-05
1.274E-03	9.874609419E-05
1.275E-03	1.065932405E-04
1.276E-03	1.138423917E-04
1.277E-03	1.190435035E-04
1.278E-03	1.20388798E-04
1.279E-03	1.150910758E-04
1.28E-03	1.002028493E-04
1.281E-03	7.485641835E-05
1.282E-03	4.098533542E-05
1.283E-03	9.626691603E-07
1.284E-03	-4.407011632E-05
1.285E-03	-9.225542387E-05
1.286E-03	-1.393758365E-04
1.287E-03	-1.809692414E-04
1.288E-03	-2.143159145E-04
1.289E-03	-2.369147534E-04
1.29E-03	-2.45307183E-04
1.291E-03	-2.374002855E-04
1.292E-03	-2.143460032E-04
1.293E-03	-1.78457667E-04
1.294E-03	-1.306810954E-04
1.295E-03	-7.196706503E-05
1.296E-03	-6.173225712E-06
1.297E-03	6.063898283E-05
1.298E-03	1.236629602E-04
1.299E-03	1.800084819E-04
1.3E-03	2.259978741E-04
1.301E-03	2.566158551E-04
1.302E-03	2.686076624E-04
1.303E-03	2.618908063E-04
1.304E-03	2.371078173E-04
1.305E-03	1.942951695E-04
1.306E-03	1.354271188E-04
1.307E-03	6.622730708E-05
1.308E-03	-6.464542195E-06
1.309E-03	-7.784187798E-05
1.31E-03	-1.439077077E-04
1.311E-03	-1.987473854E-04
1.312E-03	-2.360637414E-04
1.313E-03	-2.530163418E-04
1.314E-03	-2.498915003E-04
1.315E-03	-2.266740714E-04
1.316E-03	-1.832807368E-04
1.317E-03	-1.231363576E-04
1.318E-03	-5.324498365E-05
1.319E-03	1.996093442E-05
1.32E-03	9.23857552E-05
1.321E-03	1.594915798E-04
1.322E-03	2.148070624E-04
1.323E-03	2.531439868E-04
1.324E-03	2.733324295E-04
1.325E-03	2.758659498E-04
1.326E-03	2.601512273E-04
1.327E-03	2.267766163E-04
1.328E-03	1.80227216E-04
1.329E-03	1.260416602E-04
1.33E-03	6.694824126E-05
1.331E-03	4.591095457E-06
1.332E-03	-5.697841606E-05
1.333E-03	-1.127997564E-04
1.334E-03	-1.608270226E-04
1.335E-03	-2.014116057E-04
1.336E-03	-2.336404716E-04
1.337E-03	-2.550354755E-04
1.338E-03	-2.648583136E-04
1.339E-03	-2.646947182E-04
1.34E-03	-2.55178368E-04
1.341E-03	-2.352605486E-04
1.342E-03	-2.055471097E-04
1.343E-03	-1.690326361E-04
1.344E-03	-1.274893629E-04
1.345E-03	-8.025019685E-05
1.346E-03	-2.757552192E-05
1.347E-03	2.755327496E-05
1.348E-03	8.21070685E-05
1.349E-03	1.352181758E-04
1.35E-03	1.862815977E-04
1.351E-03	2.326203358E-04
1.352E-03	2.711179031E-04
1.353E-03	3.008475726E-04
1.354E-03	3.21511783E-04
1.355E-03	3.306924522E-04
1.356E-03	3.258346388E-04
1.357E-03	3.075259242E-04
1.358E-03	2.776403377E-04
1.359E-03	2.359788268E-04
1.36E-03	1.818330464E-04
1.361E-03	1.173056327E-04
1.362E-03	4.645002245E-05
1.363E-03	-2.78817937E-05
1.364E-03	-1.043062418E-04
1.365E-03	-1.804059161E-04
1.366E-03	-2.519926128E-04
1.367E-03	-3.156009459E-04
1.368E-03	-3.696109352E-04
1.369E-03	-4.11481309E-04
1.37E-03	-4.366586255E-04
1.371E-03	-4.423799989E-04
1.372E-03	-4.295701533E-04
1.373E-03	-3.990070426E-04
1.374E-03	-3.490136626E-04
1.375E-03	-2.789941407E-04
1.376E-03	-1.924242917E-04
1.377E-03	-9.45922837E-05
1.378E-03	1.063703638E-05
1.379E-03	1.201195802E-04
1.38E-03	2.286016807E-04
1.381E-03	3.289734098E-04
1.382E-03	4.156875371E-04
1.383E-03	4.854084723E-04
1.384E-03	5.337904494E-04
1.385E-03	5.554100024E-04
1.386E-03	5.483323041E-04
1.387E-03	5.151619319E-04
1.388E-03	4.584762149E-04
1.389E-03	3.788637989E-04
1.39E-03	2.786240798E-04
1.391E-03	1.642529245E-04
1.392E-03	4.362476092E-05
1.393E-03	-7.748861183E-05
1.394E-03	-1.944834545E-04
1.395E-03	-3.009246165E-04
1.396E-03	-3.894420967E-04
1.397E-03	-4.557749906E-04
1.398E-03	-4.989889616E-04
1.399E-03	-5.174617615E-04
1.4E-03	-5.0838029E-04
1.401E-03	-4.721717714E-04
1.402E-03	-4.139331122E-04
1.403E-03	-3.391460562E-04
1.404E-03	-2.509034267E-04
1.405E-03	-1.529165698E-04
1.406E-03	-5.253416395E-05
1.407E-03	4.215549814E-05
1.408E-03	1.270782115E-04
1.409E-03	2.011002245E-04
1.41E-03	2.612382074E-04
1.411E-03	3.030382618E-04
1.412E-03	3.25713604E-04
1.413E-03	3.325850896E-04
1.414E-03	3.258170218E-04
1.415E-03	3.049091733E-04
1.416E-03	2.71360146E-04
1.417E-03	2.305968126E-04
1.418E-03	1.872220379E-04
1.419E-03	1.415842991E-04
1.42E-03	9.354288836E-05
1.421E-03	4.684449201E-05
1.422E-03	6.229354453E-06
1.423E-03	-2.803468731E-05
1.424E-03	-5.865596027E-05
1.425E-03	-8.539958158E-05
1.426E-03	-1.052053789E-04
1.427E-03	-1.179051981E-04
1.428E-03	-1.269319778E-04
1.429E-03	-1.336858188E-04
1.43E-03	-1.358294506E-04
1.431E-03	-1.324141819E-04
1.432E-03	-1.262792149E-04
1.433E-03	-1.193761492E-04
1.434E-03	-1.095494623E-04
1.435E-03	-9.455268438E-05
1.436E-03	-7.615330824E-05
1.437E-03	-5.714579884E-05
1.438E-03	-3.663323813E-05
1.439E-03	-1.196970776E-05
1.44E-03	1.590527891E-05
1.441E-03	4.297986109E-05
1.442E-03	6.751746787E-05
1.443E-03	9.083555593E-05
1.444E-03	1.125729189E-04
1.445E-03	1.293629372E-04
1.446E-03	1.391562938E-04
1.447E-03	1.429911088E-04
1.448E-03	1.411017049E-04
1.449E-03	1.308715244E-04
1.45E-03	1.106327229E-04
1.451E-03	8.257587153E-05
1.452E-03	4.959551035E-05
1.453E-03	1.168850942E-05
1.454E-03	-3.174785678E-05
1.455E-03	-7.784273561E-05
1.456E-03	-1.214585077E-04
1.457E-03	-1.592402556E-04
1.458E-03	-1.896868973E-04
1.459E-03	-2.10315661E-04
1.46E-03	-2.177148211E-04
1.461E-03	-2.101418525E-04
1.462E-03	-1.879117869E-04
1.463E-03	-1.51381109E-04
1.464E-03	-1.006334317E-04
1.465E-03	-3.777743404E-05
1.466E-03	3.216776753E-05
1.467E-03	1.038818602E-04
1.468E-03	1.738128152E-04
1.469E-03	2.384861785E-04
1.47E-03	2.927384771E-04
1.471E-03	3.312997206E-04
1.472E-03	3.506221155E-04
1.473E-03	3.485178618E-04
1.474E-03	3.241014426E-04
1.475E-03	2.786857996E-04
1.476E-03	2.154307975E-04
1.477E-03	1.383136923E-04
1.478E-03	5.201296279E-05
1.479E-03	-3.809288585E-05
1.48E-03	-1.26296039E-04
1.481E-03	-2.06923972E-04
1.482E-03	-2.750629115E-04
1.483E-03	-3.270474477E-04
1.484E-03	-3.601207949E-04
1.485E-03	-3.726742536E-04
1.486E-03	-3.647814907E-04
1.487E-03	-3.372701721E-04
1.488E-03	-2.913943961E-04
1.489E-03	-2.306182171E-04
1.49E-03	-1.604914818E-04
1.491E-03	-8.579491163E-05
1.492E-03	-1.013396294E-05
1.493E-03	6.206797823E-05
1.494E-03	1.260426749E-04
1.495E-03	1.785710908E-04
1.496E-03	2.177200042E-04
1.497E-03	2.419372945E-04
1.498E-03	2.505084969E-04
1.499E-03	2.443027041E-04
1.5E-03	2.258191964E-04
1.501E-03	1.980786387E-04
1.502E-03	1.632147293E-04
1.503E-03	1.233748778E-04
1.504E-03	8.25361091E-05
1.505E-03	4.489949933E-05
1.506E-03	1.228430452E-05
1.507E-03	-1.445223454E-05
1.508E-03	-3.343851681E-05
1.509E-03	-4.378857844E-05
1.51E-03	-4.734785526E-05
1.511E-03	-4.654569779E-05
1.512E-03	-4.242523141E-05
1.513E-03	-3.58254975E-05
1.514E-03	-2.895154067E-05
1.515E-03	-2.462909045E-05
1.516E-03	-2.428337436E-05
1.517E-03	-2.775403524E-05
1.518E-03	-3.534722056E-05
1.519E-03	-4.806387726E-05
1.52E-03	-6.505627569E-05
1.521E-03	-8.360471848E-05
1.522E-03	-1.022315813E-04
1.523E-03	-1.20619626E-04
1.524E-03	-1.364062186E-04
1.525E-03	-1.45488629E-04
1.526E-03	-1.45300143E-04
1.527E-03	-1.351504464E-04
1.528E-03	-1.14184574E-04
1.529E-03	-8.141148589E-05
1.53E-03	-3.753870084E-05
1.531E-03	1.468210623E-05
1.532E-03	7.212197934E-05
1.533E-03	1.320443195E-04
1.534E-03	1.903823866E-04
1.535E-03	2.40962248E-04
1.536E-03	2.783981739E-04
1.537E-03	3.00237214E-04
1.538E-03	3.047132992E-04
1.539E-03	2.890921401E-04
1.54E-03	2.522645698E-04
1.541E-03	1.96482131E-04
1.542E-03	1.251395047E-04
1.543E-03	4.132240233E-05
1.544E-03	-5.041181874E-05
1.545E-03	-1.430383861E-04
1.546E-03	-2.292937194E-04
1.547E-03	-3.039646165E-04
1.548E-03	-3.628724985E-04
1.549E-03	-4.006584759E-04
1.55E-03	-4.120824136E-04
1.551E-03	-3.955954745E-04
1.552E-03	-3.531682531E-04
1.553E-03	-2.869589502E-04
1.554E-03	-1.992983465E-04
1.555E-03	-9.54998224E-05
1.556E-03	1.665436446E-05
1.557E-03	1.300031438E-04
1.558E-03	2.381703846E-04
1.559E-03	3.334641196E-04
1.56E-03	4.073998518E-04
1.561E-03	4.541240557E-04
1.562E-03	4.721425238E-04
1.563E-03	4.618808205E-04
1.564E-03	4.230370874E-04
1.565E-03	3.564488456E-04
1.566E-03	2.672103118E-04
1.567E-03	1.629737098E-04
1.568E-03	5.042494528E-05
1.569E-03	-6.376379512E-05
1.57E-03	-1.707857184E-04
1.571E-03	-2.622280907E-04
1.572E-03	-3.334007038E-04
1.573E-03	-3.81658464E-04
1.574E-03	-4.032833661E-04
1.575E-03	-3.949332627E-04
1.576E-03	-3.575746686E-04
1.577E-03	-2.966337179E-04
1.578E-03	-2.181410793E-04
1.579E-03	-1.269716986E-04
1.58E-03	-2.931293113E-05
1.581E-03	6.633226539E-05
1.582E-03	1.523395792E-04
1.583E-03	2.236024966E-04
1.584E-03	2.751300407E-04
1.585E-03	3.017200958E-04
1.586E-03	3.016484124E-04
1.587E-03	2.777154468E-04
1.588E-03	2.334988871E-04
1.589E-03	1.712706839E-04
1.59E-03	9.465920213E-05
1.591E-03	1.083732964E-05
1.592E-03	-7.176417925E-05
1.593E-03	-1.465322122E-04
1.594E-03	-2.080201127E-04
1.595E-03	-2.503431762E-04
1.596E-03	-2.692075467E-04
1.597E-03	-2.643499097E-04
1.598E-03	-2.373183292E-04
1.599E-03	-1.88705166E-04
1.6E-03	-1.206294274E-04
1.601E-03	-3.983394828E-05
1.602E-03	4.502659617E-05
1.603E-03	1.276361808E-04
1.604E-03	2.032192595E-04
1.605E-03	2.657142456E-04
1.606E-03	3.088992277E-04
1.607E-03	3.295812838E-04
1.608E-03	3.272998344E-04
1.609E-03	3.015430733E-04
1.61E-03	2.522474358E-04
1.611E-03	1.832435349E-04
1.612E-03	1.018573461E-04
1.613E-03	1.420212875E-05
1.614E-03	-7.581198719E-05
1.615E-03	-1.622269727E-04
1.616E-03	-2.361702028E-04
1.617E-03	-2.907938631E-04
1.618E-03	-3.235891895E-04
1.619E-03	-3.330259826E-04
1.62E-03	-3.169941043E-04
1.621E-03	-2.761711683E-04
1.622E-03	-2.155772018E-04
1.623E-03	-1.408093157E-04
1.624E-03	-5.530684549E-05
1.625E-03	3.650342941E-05
1.626E-03	1.259136987E-04
1.627E-03	2.032445119E-04
1.628E-03	2.630914023E-04
1.629E-03	3.0307069E-04
1.63E-03	3.193789846E-04
1.631E-03	3.082335999E-04
1.632E-03	2.706035418E-04
1.633E-03	2.11073058E-04
1.634E-03	1.331215178E-04
1.635E-03	3.988615294E-05
1.636E-03	-6.140410517E-05
1.637E-03	-1.602138175E-04
1.638E-03	-2.480685317E-04
1.639E-03	-3.200506378E-04
1.64E-03	-3.711119572E-04
1.641E-03	-3.946606268E-04
1.642E-03	-3.865721842E-04
1.643E-03	-3.480041058E-04
1.644E-03	-2.822818919E-04
1.645E-03	-1.919456143E-04
1.646E-03	-8.167518487E-05
1.647E-03	3.896799533E-05
1.648E-03	1.593309464E-04
1.649E-03	2.719428404E-04
1.65E-03	3.704818546E-04
1.651E-03	4.466885787E-04
1.652E-03	4.928869082E-04
1.653E-03	5.061487364E-04
1.654E-03	4.875507592E-04
1.655E-03	4.384999857E-04
1.656E-03	3.604760026E-04
1.657E-03	2.582030222E-04
1.658E-03	1.399682923E-04
1.659E-03	1.373128368E-05
1.66E-03	-1.142859539E-04
1.661E-03	-2.364018146E-04
1.662E-03	-3.428374435E-04
1.663E-03	-4.260496964E-04
1.664E-03	-4.827424874E-04
1.665E-03	-5.10858545E-04
1.666E-03	-5.078907836E-04
1.667E-03	-4.733649456E-04
1.668E-03	-4.10847953E-04
1.669E-03	-3.26301488E-04
1.67E-03	-2.254852771E-04
1.671E-03	-1.142191489E-04
1.672E-03	-3.453669205E-07
1.673E-03	1.072894571E-04
1.674E-03	2.022795401E-04
1.675E-03	2.806636242E-04
1.676E-03	3.379381075E-04
1.677E-03	3.696894076E-04
1.678E-03	3.751520251E-04
1.679E-03	3.570758691E-04
1.68E-03	3.186609927E-04
1.681E-03	2.631771298E-04
1.682E-03	1.95649035E-04
1.683E-03	1.225121537E-04
1.684E-03	4.956963753E-05
1.685E-03	-1.870841325E-05
1.686E-03	-7.801916602E-05
1.687E-03	-1.237634909E-04
1.688E-03	-1.529685511E-04
1.689E-03	-1.659507093E-04
1.69E-03	-1.64808209E-04
1.691E-03	-1.513203431E-04
1.692E-03	-1.276521161E-04
1.693E-03	-9.766198418E-05
1.694E-03	-6.598045074E-05
1.695E-03	-3.665854905E-05
1.696E-03	-1.323984983E-05
1.697E-03	1.058960511E-06
1.698E-03	4.178193072E-06
1.699E-03	-3.786546914E-06
1.7E-03	-2.081255939E-05
1.701E-03	-4.451277247E-05
1.702E-03	-7.284763567E-05
1.703E-03	-1.026955387E-04
1.704E-03	-1.290452654E-04
1.705E-03	-1.468691679E-04
1.706E-03	-1.528965769E-04
1.707E-03	-1.452089756E-04
1.708E-03	-1.227084817E-04
1.709E-03	-8.549502491E-05
1.71E-03	-3.482075269E-05
1.711E-03	2.71648757E-05
1.712E-03	9.702839586E-05
1.713E-03	1.698241491E-04
1.714E-03	2.394341437E-04
1.715E-03	2.991057884E-04
1.716E-03	3.426566736E-04
1.717E-03	3.658463831E-04
1.718E-03	3.660668487E-04
1.719E-03	3.410662051E-04
1.72E-03	2.894416421E-04
1.721E-03	2.125413355E-04
1.722E-03	1.149266308E-04
1.723E-03	2.95853114E-06
1.724E-03	-1.164960714E-04
1.725E-03	-2.362433849E-04
1.726E-03	-3.486242705E-04
1.727E-03	-4.46032653E-04
1.728E-03	-5.21753601E-04
1.729E-03	-5.699933849E-04
1.73E-03	-5.856765955E-04
1.731E-03	-5.658144753E-04
1.732E-03	-5.113100749E-04
1.733E-03	-4.260692865E-04
1.734E-03	-3.144887593E-04
1.735E-03	-1.814676135E-04
1.736E-03	-3.458798963E-05
1.737E-03	1.156828017E-04
1.738E-03	2.58337275E-04
1.739E-03	3.837114048E-04
1.74E-03	4.838243548E-04
1.741E-03	5.524733849E-04
1.742E-03	5.857042844E-04
1.743E-03	5.819758481E-04
1.744E-03	5.415852452E-04
1.745E-03	4.664114799E-04
1.746E-03	3.610539468E-04
1.747E-03	2.336812107E-04
1.748E-03	9.425937874E-05
1.749E-03	-4.816116858E-05
1.75E-03	-1.858540446E-04
1.751E-03	-3.112314294E-04
1.752E-03	-4.166906225E-04
1.753E-03	-4.955532957E-04
1.754E-03	-5.42977645E-04
1.755E-03	-5.566377214E-04
1.756E-03	-5.369646248E-04
1.757E-03	-4.867610328E-04
1.758E-03	-4.105094307E-04
1.759E-03	-3.136482139E-04
1.76E-03	-2.023630794E-04
1.761E-03	-8.422148512E-05
1.762E-03	3.176965511E-05
1.763E-03	1.367875483E-04
1.764E-03	2.23825677E-04
1.765E-03	2.878793651E-04
1.766E-03	3.257379606E-04
1.767E-03	3.360397129E-04
1.768E-03	3.190035087E-04
1.769E-03	2.76341623E-04
1.77E-03	2.120012953E-04
1.771E-03	1.325601314E-04
1.772E-03	4.603664652E-05
1.773E-03	-4.010896489E-05
1.774E-03	-1.199140385E-04
1.775E-03	-1.882417373E-04
1.776E-03	-2.40232143E-04
1.777E-03	-2.722286523E-04
1.778E-03	-2.827242213E-04
1.779E-03	-2.720412238E-04
1.78E-03	-2.421765368E-04
1.781E-03	-1.97432004E-04
1.782E-03	-1.439548906E-04
1.783E-03	-8.782935686E-05
1.784E-03	-3.391689338E-05
1.785E-03	1.343654452E-05
1.786E-03	4.933951451E-05
1.787E-03	6.914287296E-05
1.788E-03	7.076990019E-05
1.789E-03	5.531237078E-05
1.79E-03	2.501853493E-05
1.791E-03	-1.753539929E-05
1.792E-03	-6.797011063E-05
1.793E-03	-1.203200381E-04
1.794E-03	-1.694345627E-04
1.795E-03	-2.113408475E-04
1.796E-03	-2.415186731E-04
1.797E-03	-2.551151316E-04
1.798E-03	-2.493514082E-04
1.799E-03	-2.246842385E-04
1.8E-03	-1.832640245E-04
1.801E-03	-1.270533782E-04
1.802E-03	-5.870148428E-05
1.803E-03	1.619692188E-05
1.804E-03	9.008596044E-05
1.805E-03	1.567998171E-04
1.806E-03	2.116792106E-04
1.807E-03	2.493239939E-04
1.808E-03	2.646085914E-04
1.809E-03	2.556088907E-04
1.81E-03	2.231484716E-04
1.811E-03	1.682559485E-04
1.812E-03	9.217500857E-05
1.813E-03	-1.356772071E-06
1.814E-03	-1.054027879E-04
1.815E-03	-2.121687288E-04
1.816E-03	-3.152714629E-04
1.817E-03	-4.086234899E-04
1.818E-03	-4.845922366E-04
1.819E-03	-5.35898321E-04
1.82E-03	-5.585757845E-04
1.821E-03	-5.511034125E-04
1.822E-03	-5.123578223E-04
1.823E-03	-4.429200536E-04
1.824E-03	-3.473164028E-04
1.825E-03	-2.33034424E-04
1.826E-03	-1.076876611E-04
1.827E-03	2.169005511E-05
1.828E-03	1.468502916E-04
1.829E-03	2.579826231E-04
1.83E-03	3.467378148E-04
1.831E-03	4.082608782E-04
1.832E-03	4.392139811E-04
1.833E-03	4.364622416E-04
1.834E-03	3.995442158E-04
1.835E-03	3.321210126E-04
1.836E-03	2.397085043E-04
1.837E-03	1.280078443E-04
1.838E-03	4.064498251E-06
1.839E-03	-1.228717047E-04
1.84E-03	-2.429550148E-04
1.841E-03	-3.481788318E-04
1.842E-03	-4.327069223E-04
1.843E-03	-4.911324375E-04
1.844E-03	-5.185970407E-04
1.845E-03	-5.136176296E-04
1.846E-03	-4.785404559E-04
1.847E-03	-4.165276064E-04
1.848E-03	-3.308565659E-04
1.849E-03	-2.274536544E-04
1.85E-03	-1.149576567E-04
1.851E-03	-1.684816722E-06
1.852E-03	1.054167782E-04
1.853E-03	1.990694355E-04
1.854E-03	2.714016031E-04
1.855E-03	3.164499193E-04
1.856E-03	3.319154599E-04
1.857E-03	3.177614599E-04
1.858E-03	2.746438185E-04
1.859E-03	2.054159467E-04
1.86E-03	1.167628596E-04
1.861E-03	1.712433721E-05
1.862E-03	-8.618776292E-05
1.863E-03	-1.864961579E-04
1.864E-03	-2.761432096E-04
1.865E-03	-3.476856691E-04
1.866E-03	-3.964364715E-04
1.867E-03	-4.204898041E-04
1.868E-03	-4.186473744E-04
1.869E-03	-3.903142626E-04
1.87E-03	-3.378421898E-04
1.871E-03	-2.667439302E-04
1.872E-03	-1.827808834E-04
1.873E-03	-9.103082523E-05
1.874E-03	1.881299443E-06
1.875E-03	8.759049365E-05
1.876E-03	1.590609534E-04
1.877E-03	2.122186531E-04
1.878E-03	2.444796775E-04
1.879E-03	2.53522495E-04
1.88E-03	2.385969985E-04
1.881E-03	2.02352418E-04
1.882E-03	1.497859878E-04
1.883E-03	8.540029448E-05
1.884E-03	1.335231125E-05
1.885E-03	-6.001351336E-05
1.886E-03	-1.270552089E-04
1.887E-03	-1.825322814E-04
1.888E-03	-2.23800027E-04
1.889E-03	-2.479223521E-04
1.89E-03	-2.516659871E-04
1.891E-03	-2.34553176E-04
1.892E-03	-1.997686944E-04
1.893E-03	-1.513994074E-04
1.894E-03	-9.235491866E-05
1.895E-03	-2.628638695E-05
1.896E-03	4.021463211E-05
1.897E-03	1.000052876E-04
1.898E-03	1.487167732E-04
1.899E-03	1.831542338E-04
1.9E-03	1.986228857E-04
1.901E-03	1.912972161E-04
1.902E-03	1.617025548E-04
1.903E-03	1.132434069E-04
1.904E-03	4.888102797E-05
1.905E-03	-2.830796488E-05
1.906E-03	-1.12203976E-04
1.907E-03	-1.938523908E-04
1.908E-03	-2.652502067E-04
1.909E-03	-3.21139353E-04
1.91E-03	-3.565471268E-04
1.911E-03	-3.657358634E-04
1.912E-03	-3.457217495E-04
1.913E-03	-2.983106859E-04
1.914E-03	-2.26925267E-04
1.915E-03	-1.342316397E-04
1.916E-03	-2.471491683E-05
1.917E-03	9.309265387E-05
1.918E-03	2.094208818E-04
1.919E-03	3.169907401E-04
1.92E-03	4.100409333E-04
1.921E-03	4.812525543E-04
1.922E-03	5.230250742E-04
1.923E-03	5.316581287E-04
1.924E-03	5.074092891E-04
1.925E-03	4.511247813E-04
1.926E-03	3.643425573E-04
1.927E-03	2.524076148E-04
1.928E-03	1.241660467E-04
1.929E-03	-1.1814133E-05
1.93E-03	-1.486671762E-04
1.931E-03	-2.787291828E-04
1.932E-03	-3.920322669E-04
1.933E-03	-4.794797888E-04
1.934E-03	-5.365221029E-04
1.935E-03	-5.613575107E-04
1.936E-03	-5.512730726E-04
1.937E-03	-5.045776148E-04
1.938E-03	-4.246573837E-04
1.939E-03	-3.182947945E-04
1.94E-03	-1.916752035E-04
1.941E-03	-5.140848595E-05
1.942E-03	9.251644337E-05
1.943E-03	2.284093512E-04
1.944E-03	3.472890896E-04
1.945E-03	4.437843505E-04
1.946E-03	5.129427119E-04
1.947E-03	5.488956484E-04
1.948E-03	5.486030544E-04
1.949E-03	5.147130606E-04
1.95E-03	4.521948482E-04
1.951E-03	3.647557641E-04
1.952E-03	2.573676581E-04
1.953E-03	1.390531279E-04
1.954E-03	1.979392109E-05
1.955E-03	-9.299553609E-05
1.956E-03	-1.928349273E-04
1.957E-03	-2.718568434E-04
1.958E-03	-3.230792376E-04
1.959E-03	-3.441790585E-04
1.96E-03	-3.369117705E-04
1.961E-03	-3.032244361E-04
1.962E-03	-2.446761883E-04
1.963E-03	-1.660747576E-04
1.964E-03	-7.62557329E-05
1.965E-03	1.612684401E-05
1.966E-03	1.047551764E-04
1.967E-03	1.831689335E-04
1.968E-03	2.4399145E-04
1.969E-03	2.821089852E-04
1.97E-03	2.961563449E-04
1.971E-03	2.860460182E-04
1.972E-03	2.513348017E-04
1.973E-03	1.934236127E-04
1.974E-03	1.178954297E-04
1.975E-03	3.274955344E-05
1.976E-03	-5.510235285E-05
1.977E-03	-1.397903624E-04
1.978E-03	-2.140607943E-04
1.979E-03	-2.700159701E-04
1.98E-03	-3.023213323E-04
1.981E-03	-3.085363432E-04
1.982E-03	-2.871369691E-04
1.983E-03	-2.378824886E-04
1.984E-03	-1.638374788E-04
1.985E-03	-7.10281308E-05
1.986E-03	3.385420449E-05
1.987E-03	1.442642111E-04
1.988E-03	2.526719247E-04
1.989E-03	3.50148438E-04
1.99E-03	4.280401936E-04
1.991E-03	4.798213683E-04
1.992E-03	5.011529409E-04
1.993E-03	4.8938508E-04
1.994E-03	4.442014377E-04
1.995E-03	3.681669874E-04
1.996E-03	2.660196849E-04
1.997E-03	1.441850006E-04
1.998E-03	1.109108596E-05
1.999E-03	-1.233286734E-04
[truncated: 1,001 more rows]
