# Supplementary material for: Study on monitoring broken rails of heavy haul railway based on ultrasonic guided wave
Source: Sci Rep. 2024 Apr 15;14:8667. doi: 10.1038/s41598-024-59328-5 (PMC11385469; doi:10.1038/s41598-024-59328-5)
Supplement: Supplementary file 1 — Supplementary Information. [file 41598_2024_59328_MOESM1_ESM.zip › 1-Rail75-Finite element simulation data/Node64464-1072mm-NoCrack.csv]

TIME	UZ_2
1.E-06	4.40853591E-82
2.E-06	4.07587789E-81
3.E-06	1.74072256E-80
4.E-06	4.628443431E-80
5.E-06	7.620581376E-80
6.E-06	1.07560054E-79
7.E-06	8.699875731E-80
8.E-06	-1.339727533E-79
9.E-06	3.438708799E-78
1.E-05	-4.841320402E-78
1.1E-05	-4.198839627E-77
1.2E-05	2.435826076E-76
1.3E-05	-2.179535535E-76
1.4E-05	-2.833777611E-75
1.5E-05	1.268358785E-74
1.6E-05	-3.583991059E-75
1.7E-05	-1.521632352E-73
1.8E-05	5.096903541E-73
1.9E-05	3.381866963E-73
2.E-05	-7.017159277E-72
2.1E-05	1.557483905E-71
2.2E-05	3.874673546E-71
2.3E-05	-2.789456513E-70
2.4E-05	2.711069197E-70
2.5E-05	2.442542864E-69
2.6E-05	-8.735726191E-69
2.7E-05	-6.650302571E-69
2.8E-05	1.070773709E-67
2.9E-05	-1.513999471E-67
3.E-05	-7.951421814E-67
3.1E-05	2.997246394E-66
3.2E-05	2.474376273E-66
3.3E-05	-3.310421511E-65
3.4E-05	3.05781207E-65
3.5E-05	2.611020942E-64
3.6E-05	-6.851480336E-64
3.7E-05	-1.325212191E-63
3.8E-05	8.127136233E-63
3.9E-05	-7.238550423E-64
4.E-05	-6.886311023E-62
4.1E-05	1.12909113E-61
4.2E-05	3.920687298E-61
4.3E-05	-1.544166762E-60
4.4E-05	-6.137246771E-61
4.5E-05	1.315492164E-59
4.6E-05	-1.732718394E-59
4.7E-05	-7.191672776E-59
4.8E-05	2.556192704E-58
4.9E-05	1.120869627E-58
5.E-05	-2.134330218E-57
5.1E-05	2.713530423E-57
5.2E-05	1.16608287E-56
5.3E-05	-3.878106733E-56
5.4E-05	-2.701906743E-56
5.5E-05	3.235856116E-55
5.6E-05	-2.62234237E-55
5.7E-05	-1.942497692E-54
5.8E-05	4.342266901E-54
5.9E-05	7.940441812E-54
6.E-05	-3.856865372E-53
6.1E-05	-8.847256863E-54
6.2E-05	2.58926219E-52
6.3E-05	-2.104758919E-52
6.4E-05	-1.402762623E-51
6.5E-05	2.601052508E-51
6.6E-05	6.053735973E-51
6.7E-05	-2.044194479E-50
6.8E-05	-1.811812649E-50
6.9E-05	1.295552525E-49
7.E-05	4.046127533E-51
7.1E-05	-7.076482506E-49
7.2E-05	4.556091733E-49
7.3E-05	3.420330778E-48
7.4E-05	-4.43027371E-48
7.5E-05	-1.476757741E-47
7.6E-05	3.012569129E-47
7.7E-05	5.67903535E-47
7.8E-05	-1.728099727E-46
7.9E-05	-1.905831961E-46
8.E-05	8.901637093E-46
8.1E-05	5.223093374E-46
8.2E-05	-4.254465101E-45
8.3E-05	-8.629055803E-46
8.4E-05	1.92966954E-44
8.5E-05	-2.140007695E-45
8.6E-05	-8.453786181E-44
8.7E-05	3.333406948E-44
8.8E-05	3.623256717E-43
8.9E-05	-2.477586095E-43
9.E-05	-1.527337751E-42
9.1E-05	1.559460708E-42
9.2E-05	6.299618947E-42
9.3E-05	-9.202879765E-42
9.4E-05	-2.497179602E-41
9.5E-05	5.225851561E-41
9.6E-05	9.186572024E-41
9.7E-05	-2.861179582E-40
9.8E-05	-2.919093094E-40
9.9E-05	1.503530242E-39
1.E-04	6.373877349E-40
1.01E-04	-7.549444507E-39
1.02E-04	6.077808797E-40
1.03E-04	3.612554206E-38
1.04E-04	-1.910777729E-38
1.05E-04	-1.646051941E-37
1.06E-04	1.561416723E-37
1.07E-04	7.144800632E-37
1.08E-04	-9.72363661E-37
1.09E-04	-2.95805488E-36
1.1E-04	5.275851857E-36
1.11E-04	1.170277166E-35
1.12E-04	-2.611159202E-35
1.13E-04	-4.434247993E-35
1.14E-04	1.204564924E-34
1.15E-04	1.613455757E-34
1.16E-04	-5.242817712E-34
1.17E-04	-5.655521911E-34
1.18E-04	2.169697293E-33
1.19E-04	1.917201265E-33
1.2E-04	-8.583714993E-33
1.21E-04	-6.31792772E-33
1.22E-04	3.2592596E-32
1.23E-04	2.038074376E-32
1.24E-04	-1.19126696E-31
1.25E-04	-6.494928213E-32
1.26E-04	4.199764182E-31
1.27E-04	2.066471267E-31
1.28E-04	-1.429697806E-30
1.29E-04	-6.625934643E-31
1.3E-04	4.700650722E-30
1.31E-04	2.149850836E-30
1.32E-04	-1.491935247E-29
1.33E-04	-7.030963799E-30
1.34E-04	4.567300618E-29
1.35E-04	2.292944495E-29
1.36E-04	-1.347707054E-28
1.37E-04	-7.359202493E-29
1.38E-04	3.832817438E-28
1.39E-04	2.299045361E-28
1.4E-04	-1.051104632E-27
1.41E-04	-6.942971529E-28
1.42E-04	2.779593966E-27
1.43E-04	2.012733971E-27
1.44E-04	-7.057833452E-27
1.45E-04	-5.377719008E-27
1.46E-04	1.705920748E-26
1.47E-04	9.240998403E-27
1.48E-04	-4.581180173E-26
1.49E-04	4.893178703E-26
1.5E-04	3.589164846E-25
1.51E-04	-6.300637816E-25
1.52E-04	-5.988898425E-24
1.53E-04	-4.665477652E-24
1.54E-04	7.203269399E-23
1.55E-04	2.689419534E-22
1.56E-04	-2.004214937E-22
1.57E-04	-4.306053995E-21
1.58E-04	-1.118416261E-20
1.59E-04	1.955531319E-20
1.6E-04	2.126528178E-19
1.61E-04	5.110987014E-19
1.62E-04	-7.667266767E-19
1.63E-04	-9.164528061E-18
1.64E-04	-2.672335541E-17
1.65E-04	-1.547086436E-19
1.66E-04	3.069419385E-16
1.67E-04	1.310691847E-15
1.68E-04	2.349055868E-15
1.69E-04	-3.635518368E-15
1.7E-04	-4.176520869E-14
1.71E-04	-1.602293931E-13
1.72E-04	-3.529819397E-13
1.73E-04	-1.543286721E-13
1.74E-04	2.698791006E-12
1.75E-04	1.575760635E-11
1.76E-04	5.962232803E-11
1.77E-04	1.832485828E-10
1.78E-04	4.915507808E-10
1.79E-04	1.192126603E-09
1.8E-04	2.671066194E-09
1.81E-04	5.612179118E-09
1.82E-04	1.1178598E-08
1.83E-04	2.127815741E-08
1.84E-04	3.893150993E-08
1.85E-04	6.875423902E-08
1.86E-04	1.17554409E-07
1.87E-04	1.950383089E-07
1.88E-04	3.146055851E-07
1.89E-04	4.941859459E-07
1.9E-04	7.570085975E-07
1.91E-04	1.132109535E-06
1.92E-04	1.65430927E-06
1.93E-04	2.363377857E-06
1.94E-04	3.302141032E-06
1.95E-04	4.513301548E-06
1.96E-04	6.034689978E-06
1.97E-04	7.892581323E-06
1.98E-04	1.009282178E-05
1.99E-04	1.260996117E-05
2.E-04	1.537523414E-05
2.01E-04	1.826464611E-05
2.02E-04	2.108833367E-05
2.03E-04	2.35821525E-05
2.04E-04	2.540287624E-05
2.05E-04	2.612963407E-05
2.06E-04	2.527512443E-05
2.07E-04	2.230914786E-05
2.08E-04	1.669418866E-05
2.09E-04	7.930584777E-06
2.1E-04	-4.390476928E-06
2.11E-04	-2.05257869E-05
2.12E-04	-4.051157868E-05
2.13E-04	-6.409495711E-05
2.14E-04	-9.067912228E-05
2.15E-04	-1.192946234E-04
2.16E-04	-1.485993527E-04
2.17E-04	-1.769040312E-04
2.18E-04	-2.022268E-04
2.19E-04	-2.223916363E-04
2.2E-04	-2.351807382E-04
2.21E-04	-2.385269091E-04
2.22E-04	-2.307129318E-04
2.23E-04	-2.105558135E-04
2.24E-04	-1.775810763E-04
2.25E-04	-1.321936356E-04
2.26E-04	-7.581495419E-05
2.27E-04	-1.09280056E-05
2.28E-04	5.899883736E-05
2.29E-04	1.296764896E-04
2.3E-04	1.962021938E-04
2.31E-04	2.533173617E-04
2.32E-04	2.957645124E-04
2.33E-04	3.1874026E-04
2.34E-04	3.183526376E-04
2.35E-04	2.919886259E-04
2.36E-04	2.385916751E-04
2.37E-04	1.589031436E-04
2.38E-04	5.564971715E-05
2.39E-04	-6.643163266E-05
2.4E-04	-2.007972188E-04
2.41E-04	-3.394624003E-04
2.42E-04	-4.734286488E-04
2.43E-04	-5.931782083E-04
2.44E-04	-6.893105913E-04
2.45E-04	-7.53296848E-04
2.46E-04	-7.782007536E-04
2.47E-04	-7.592546115E-04
2.48E-04	-6.943186658E-04
2.49E-04	-5.84270957E-04
2.5E-04	-4.332444552E-04
2.51E-04	-2.485729619E-04
2.52E-04	-4.043423223E-05
2.53E-04	1.786988548E-04
2.54E-04	3.947446956E-04
2.55E-04	5.928891976E-04
2.56E-04	7.58647003E-04
2.57E-04	8.78952825E-04
2.58E-04	9.431313551E-04
2.59E-04	9.437474306E-04
2.6E-04	8.773714936E-04
2.61E-04	7.451320719E-04
2.62E-04	5.52851652E-04
2.63E-04	3.107586812E-04
2.64E-04	3.296676195E-05
2.65E-04	-2.632026994E-04
2.66E-04	-5.582098585E-04
2.67E-04	-8.316697214E-04
2.68E-04	-1.063859467E-03
2.69E-04	-1.237070634E-03
2.7E-04	-1.336835536E-03
2.71E-04	-1.353165439E-03
2.72E-04	-1.281605564E-03
2.73E-04	-1.123741744E-03
2.74E-04	-8.871854711E-04
2.75E-04	-5.853789259E-04
2.76E-04	-2.371790948E-04
2.77E-04	1.342490595E-04
2.78E-04	5.032659359E-04
2.79E-04	8.436372823E-04
2.8E-04	1.13004006E-03
2.81E-04	1.339640666E-03
2.82E-04	1.454118528E-03
2.83E-04	1.461531352E-03
2.84E-04	1.357265836E-03
2.85E-04	1.144316898E-03
2.86E-04	8.335088293E-04
2.87E-04	4.433733096E-04
2.88E-04	-9.958914411E-07
2.89E-04	-4.698155719E-04
2.9E-04	-9.303706068E-04
2.91E-04	-1.348785227E-03
2.92E-04	-1.692559429E-03
2.93E-04	-1.933529299E-03
2.94E-04	-2.050021239E-03
2.95E-04	-2.028025375E-03
2.96E-04	-1.862381394E-03
2.97E-04	-1.55813124E-03
2.98E-04	-1.130901341E-03
2.99E-04	-6.057940149E-04
3.E-04	-1.564574511E-05
3.01E-04	6.007250477E-04
3.02E-04	1.200767388E-03
3.03E-04	1.741261093E-03
3.04E-04	2.181531407E-03
3.05E-04	2.486212717E-03
3.06E-04	2.627754762E-03
3.07E-04	2.58884604E-03
3.08E-04	2.364240604E-03
3.09E-04	1.96138382E-03
3.1E-04	1.399896562E-03
3.11E-04	7.105209863E-04
3.12E-04	-6.609486185E-05
3.13E-04	-8.812432081E-04
3.14E-04	-1.681422578E-03
3.15E-04	-2.412650265E-03
3.16E-04	-3.024228387E-03
3.17E-04	-3.471380754E-03
3.18E-04	-3.718064926E-03
3.19E-04	-3.740469928E-03
3.2E-04	-3.529330081E-03
3.21E-04	-3.089919748E-03
3.22E-04	-2.44161451E-03
3.23E-04	-1.618355473E-03
3.24E-04	-6.677216394E-04
3.25E-04	3.533026766E-04
3.26E-04	1.383245486E-03
3.27E-04	2.358735153E-03
3.28E-04	3.216698036E-03
3.29E-04	3.899330265E-03
3.3E-04	4.359946459E-03
3.31E-04	4.565747535E-03
3.32E-04	4.49836089E-03
3.33E-04	4.155648624E-03
3.34E-04	3.553818976E-03
3.35E-04	2.726025229E-03
3.36E-04	1.718319416E-03
3.37E-04	5.874803057E-04
3.38E-04	-5.995048395E-04
3.39E-04	-1.769370538E-03
3.4E-04	-2.850482019E-03
3.41E-04	-3.778756387E-03
3.42E-04	-4.498873159E-03
3.43E-04	-4.96570197E-03
3.44E-04	-5.149242828E-03
3.45E-04	-5.038427629E-03
3.46E-04	-4.639716491E-03
3.47E-04	-3.974716839E-03
3.48E-04	-3.081270654E-03
3.49E-04	-2.01359051E-03
3.5E-04	-8.36131293E-04
3.51E-04	3.839558802E-04
3.52E-04	1.578355257E-03
3.53E-04	2.676778963E-03
3.54E-04	3.612569978E-03
3.55E-04	4.332343503E-03
3.56E-04	4.79943452E-03
3.57E-04	4.990772782E-03
3.58E-04	4.896793553E-03
3.59E-04	4.526138234E-03
3.6E-04	3.906041335E-03
3.61E-04	3.075890631E-03
3.62E-04	2.083255469E-03
3.63E-04	9.860653885E-04
3.64E-04	-1.48572334E-04
3.65E-04	-1.253953292E-03
3.66E-04	-2.271612082E-03
3.67E-04	-3.149550579E-03
3.68E-04	-3.839781166E-03
3.69E-04	-4.304868265E-03
3.7E-04	-4.525839273E-03
3.71E-04	-4.500052683E-03
3.72E-04	-4.234635028E-03
3.73E-04	-3.74761318E-03
3.74E-04	-3.072777026E-03
3.75E-04	-2.255750253E-03
3.76E-04	-1.344145801E-03
3.77E-04	-3.854918398E-04
3.78E-04	5.678949719E-04
3.79E-04	1.46133375E-03
3.8E-04	2.248727762E-03
3.81E-04	2.897028667E-03
3.82E-04	3.379848776E-03
3.83E-04	3.674698055E-03
3.84E-04	3.770974957E-03
3.85E-04	3.675185089E-03
3.86E-04	3.403653085E-03
3.87E-04	2.974855572E-03
3.88E-04	2.413444826E-03
3.89E-04	1.755718308E-03
3.9E-04	1.042895924E-03
3.91E-04	3.109530354E-04
3.92E-04	-4.076052792E-04
3.93E-04	-1.076828511E-03
3.94E-04	-1.661852319E-03
3.95E-04	-2.139749487E-03
3.96E-04	-2.498547202E-03
3.97E-04	-2.7270932E-03
3.98E-04	-2.81506154E-03
3.99E-04	-2.763558136E-03
4.E-04	-2.586906568E-03
4.01E-04	-2.301932218E-03
4.02E-04	-1.923315413E-03
4.03E-04	-1.471466312E-03
4.04E-04	-9.757554527E-04
4.05E-04	-4.645961285E-04
4.06E-04	4.155835608E-05
4.07E-04	5.235477984E-04
4.08E-04	9.577677689E-04
4.09E-04	1.324124027E-03
4.1E-04	1.614492276E-03
4.11E-04	1.826565258E-03
4.12E-04	1.954123192E-03
4.13E-04	1.991021066E-03
4.14E-04	1.941081583E-03
4.15E-04	1.815741926E-03
4.16E-04	1.624017142E-03
4.17E-04	1.372613989E-03
4.18E-04	1.07422524E-03
4.19E-04	7.470489556E-04
4.2E-04	4.057948876E-04
4.21E-04	6.065880109E-05
4.22E-04	-2.743682341E-04
4.23E-04	-5.803585335E-04
4.24E-04	-8.43256847E-04
4.25E-04	-1.05843521E-03
4.26E-04	-1.222940208E-03
4.27E-04	-1.329835967E-03
4.28E-04	-1.374279875E-03
4.29E-04	-1.359588066E-03
4.3E-04	-1.29248471E-03
4.31E-04	-1.176932772E-03
4.32E-04	-1.017488401E-03
4.33E-04	-8.242229568E-04
4.34E-04	-6.084851018E-04
4.35E-04	-3.770501587E-04
4.36E-04	-1.358474408E-04
4.37E-04	1.038156979E-04
4.38E-04	3.28737652E-04
4.39E-04	5.314147265E-04
4.4E-04	7.090499842E-04
4.41E-04	8.572192592E-04
4.42E-04	9.698658256E-04
4.43E-04	1.0442891E-03
4.44E-04	1.081418981E-03
4.45E-04	1.081956524E-03
4.46E-04	1.046393724E-03
4.47E-04	9.783672555E-04
4.48E-04	8.84045369E-04
4.49E-04	7.677365893E-04
4.5E-04	6.309141662E-04
4.51E-04	4.757696233E-04
4.52E-04	3.068696187E-04
4.53E-04	1.286038857E-04
4.54E-04	-5.649515574E-05
4.55E-04	-2.458889511E-04
4.56E-04	-4.354714646E-04
4.57E-04	-6.205550614E-04
4.58E-04	-7.962830218E-04
4.59E-04	-9.561966508E-04
4.6E-04	-1.092267688E-03
4.61E-04	-1.19709127E-03
4.62E-04	-1.264544612E-03
4.63E-04	-1.28828508E-03
4.64E-04	-1.261670149E-03
4.65E-04	-1.179605283E-03
4.66E-04	-1.039296458E-03
4.67E-04	-8.399718874E-04
4.68E-04	-5.84095916E-04
4.69E-04	-2.790435537E-04
4.7E-04	6.358878199E-05
4.71E-04	4.298461011E-04
4.72E-04	8.03481665E-04
4.73E-04	1.16504798E-03
4.74E-04	1.492625912E-03
4.75E-04	1.763771392E-03
4.76E-04	1.956902909E-03
4.77E-04	2.052737089E-03
4.78E-04	2.036798763E-03
4.79E-04	1.901280114E-03
4.8E-04	1.644501905E-03
4.81E-04	1.270056935E-03
4.82E-04	7.885452213E-04
4.83E-04	2.202901581E-04
4.84E-04	-4.049586034E-04
4.85E-04	-1.051260192E-03
4.86E-04	-1.679181969E-03
4.87E-04	-2.247409999E-03
4.88E-04	-2.715579342E-03
4.89E-04	-3.047750216E-03
4.9E-04	-3.213846256E-03
4.91E-04	-3.190362132E-03
4.92E-04	-2.963925332E-03
4.93E-04	-2.535997041E-03
4.94E-04	-1.923309172E-03
4.95E-04	-1.15414489E-03
4.96E-04	-2.660033693E-04
4.97E-04	6.938711977E-04
4.98E-04	1.669360617E-03
4.99E-04	2.59948971E-03
5.E-04	3.422605132E-03
5.01E-04	4.079783093E-03
5.02E-04	4.519869448E-03
5.03E-04	4.705290014E-03
5.04E-04	4.61424829E-03
5.05E-04	4.239370558E-03
5.06E-04	3.588127065E-03
5.07E-04	2.686363597E-03
5.08E-04	1.579381526E-03
5.09E-04	3.273701808E-04
5.1E-04	-1.000315705E-03
5.11E-04	-2.327754788E-03
5.12E-04	-3.574804259E-03
5.13E-04	-4.662939752E-03
5.14E-04	-5.521600494E-03
5.15E-04	-6.090917637E-03
5.16E-04	-6.324035318E-03
5.17E-04	-6.193550002E-03
5.18E-04	-5.697336603E-03
5.19E-04	-4.856316982E-03
5.2E-04	-3.708193949E-03
5.21E-04	-2.306967088E-03
5.22E-04	-7.260868937E-04
5.23E-04	9.4543577E-04
5.24E-04	2.613368855E-03
5.25E-04	4.184276809E-03
5.26E-04	5.566581637E-03
5.27E-04	6.676273746E-03
5.28E-04	7.446779475E-03
5.29E-04	7.832151029E-03
5.3E-04	7.803615031E-03
5.31E-04	7.351265266E-03
5.32E-04	6.491891527E-03
5.33E-04	5.270106412E-03
5.34E-04	3.74927247E-03
5.35E-04	2.00463259E-03
5.36E-04	1.247772497E-04
5.37E-04	-1.788985142E-03
5.38E-04	-3.632585248E-03
5.39E-04	-5.309257694E-03
5.4E-04	-6.731120597E-03
5.41E-04	-7.819702277E-03
5.42E-04	-8.513998509E-03
5.43E-04	-8.778586939E-03
5.44E-04	-8.601689656E-03
5.45E-04	-7.989795987E-03
5.46E-04	-6.97023633E-03
5.47E-04	-5.596314325E-03
5.48E-04	-3.942687186E-03
5.49E-04	-2.094796542E-03
5.5E-04	-1.449570529E-04
5.51E-04	1.806719373E-03
5.52E-04	3.658025447E-03
5.53E-04	5.315791613E-03
5.54E-04	6.701289182E-03
5.55E-04	7.74955403E-03
5.56E-04	8.412180788E-03
5.57E-04	8.66397774E-03
5.58E-04	8.504159777E-03
5.59E-04	7.950850598E-03
5.6E-04	7.038115247E-03
5.61E-04	5.818282026E-03
5.62E-04	4.360987649E-03
5.63E-04	2.744765783E-03
5.64E-04	1.049016302E-03
5.65E-04	-6.475566019E-04
5.66E-04	-2.267432392E-03
5.67E-04	-3.739353112E-03
5.68E-04	-5.003753712E-03
5.69E-04	-6.013608195E-03
5.7E-04	-6.734343258E-03
5.71E-04	-7.1466248E-03
5.72E-04	-7.247879987E-03
5.73E-04	-7.049104232E-03
5.74E-04	-6.571650307E-03
5.75E-04	-5.847899327E-03
5.76E-04	-4.921364014E-03
5.77E-04	-3.842006388E-03
5.78E-04	-2.660683266E-03
5.79E-04	-1.427458922E-03
5.8E-04	-1.915433795E-04
5.81E-04	1.000795339E-03
5.82E-04	2.108664182E-03
5.83E-04	3.096891433E-03
5.84E-04	3.936420952E-03
5.85E-04	4.606513229E-03
5.86E-04	5.095464337E-03
5.87E-04	5.397574727E-03
5.88E-04	5.510483979E-03
5.89E-04	5.436637944E-03
5.9E-04	5.185498239E-03
5.91E-04	4.772083304E-03
5.92E-04	4.214059083E-03
5.93E-04	3.531381675E-03
5.94E-04	2.746999473E-03
5.95E-04	1.885652418E-03
5.96E-04	9.72667185E-04
5.97E-04	3.524146118E-05
5.98E-04	-8.967294029E-04
5.99E-04	-1.793594638E-03
6.E-04	-2.629210375E-03
6.01E-04	-3.379598835E-03
6.02E-04	-4.019711736E-03
6.03E-04	-4.524446356E-03
6.04E-04	-4.87289721E-03
6.05E-04	-5.050006695E-03
6.06E-04	-5.045585677E-03
6.07E-04	-4.855221077E-03
6.08E-04	-4.482427247E-03
6.09E-04	-3.937902792E-03
6.1E-04	-3.237453775E-03
6.11E-04	-2.403213339E-03
6.12E-04	-1.466340219E-03
6.13E-04	-4.65670816E-04
6.14E-04	5.570552005E-04
6.15E-04	1.56005052E-03
6.16E-04	2.501346895E-03
6.17E-04	3.339418877E-03
6.18E-04	4.036331822E-03
6.19E-04	4.561110931E-03
6.2E-04	4.891134126E-03
6.21E-04	5.012471323E-03
6.22E-04	4.921117049E-03
6.23E-04	4.624339015E-03
6.24E-04	4.139555434E-03
6.25E-04	3.491330395E-03
6.26E-04	2.710231542E-03
6.27E-04	1.833793615E-03
6.28E-04	9.050620248E-04
6.29E-04	-3.254842393E-05
6.3E-04	-9.390679093E-04
6.31E-04	-1.777632027E-03
6.32E-04	-2.514091314E-03
6.33E-04	-3.119808904E-03
6.34E-04	-3.574305356E-03
6.35E-04	-3.864588899E-03
6.36E-04	-3.984098187E-03
6.37E-04	-3.934222465E-03
6.38E-04	-3.725495094E-03
6.39E-04	-3.37533682E-03
6.4E-04	-2.905077404E-03
6.41E-04	-2.33970492E-03
6.42E-04	-1.708274905E-03
6.43E-04	-1.041688895E-03
6.44E-04	-3.694384177E-04
6.45E-04	2.814325661E-04
6.46E-04	8.858553072E-04
6.47E-04	1.421434564E-03
6.48E-04	1.870281711E-03
6.49E-04	2.220027731E-03
6.5E-04	2.463578716E-03
6.51E-04	2.598793526E-03
6.52E-04	2.628634088E-03
6.53E-04	2.560935003E-03
6.54E-04	2.406929199E-03
6.55E-04	2.179266387E-03
6.56E-04	1.891268289E-03
6.57E-04	1.557559454E-03
6.58E-04	1.194049513E-03
6.59E-04	8.1630825E-04
6.6E-04	4.382037453E-04
6.61E-04	7.220276552E-05
6.62E-04	-2.703085122E-04
6.63E-04	-5.801600973E-04
6.64E-04	-8.512729127E-04
6.65E-04	-1.079557865E-03
6.66E-04	-1.261635515E-03
6.67E-04	-1.395645258E-03
6.68E-04	-1.482699299E-03
6.69E-04	-1.5261111E-03
6.7E-04	-1.528979961E-03
6.71E-04	-1.493469881E-03
6.72E-04	-1.422622957E-03
6.73E-04	-1.321424787E-03
6.74E-04	-1.194840919E-03
6.75E-04	-1.045782372E-03
6.76E-04	-8.765136185E-04
6.77E-04	-6.908368208E-04
6.78E-04	-4.926172448E-04
6.79E-04	-2.834832893E-04
6.8E-04	-6.511866453E-05
6.81E-04	1.572660673E-04
6.82E-04	3.771828933E-04
6.83E-04	5.911641136E-04
6.84E-04	7.965959254E-04
6.85E-04	9.864273579E-04
6.86E-04	1.15069892E-03
6.87E-04	1.282744073E-03
6.88E-04	1.379514193E-03
6.89E-04	1.436526311E-03
6.9E-04	1.447487368E-03
6.91E-04	1.409287922E-03
6.92E-04	1.32306203E-03
6.93E-04	1.189920941E-03
6.94E-04	1.010449964E-03
6.95E-04	7.90096098E-04
6.96E-04	5.405778845E-04
6.97E-04	2.731350895E-04
6.98E-04	-6.038490181E-06
6.99E-04	-2.908372096E-04
7.E-04	-5.699045489E-04
7.01E-04	-8.305360463E-04
7.02E-04	-1.064624775E-03
7.03E-04	-1.26631174E-03
7.04E-04	-1.427233096E-03
7.05E-04	-1.539636537E-03
7.06E-04	-1.601664921E-03
7.07E-04	-1.613990869E-03
7.08E-04	-1.573390025E-03
7.09E-04	-1.475537368E-03
7.1E-04	-1.322775749E-03
7.11E-04	-1.123177504E-03
7.12E-04	-8.824832994E-04
7.13E-04	-6.029675371E-04
7.14E-04	-2.908330013E-04
7.15E-04	4.106848479E-05
7.16E-04	3.795849284E-04
7.17E-04	7.151617E-04
7.18E-04	1.037235856E-03
7.19E-04	1.331138292E-03
7.2E-04	1.583292681E-03
7.21E-04	1.785355906E-03
7.22E-04	1.929736224E-03
7.23E-04	2.005601078E-03
7.24E-04	2.004223482E-03
7.25E-04	1.925214687E-03
7.26E-04	1.773136443E-03
7.27E-04	1.551016968E-03
7.28E-04	1.262124147E-03
7.29E-04	9.160026647E-04
7.3E-04	5.276949676E-04
7.31E-04	1.119353756E-04
7.32E-04	-3.17523135E-04
7.33E-04	-7.438937219E-04
7.34E-04	-1.148034931E-03
7.35E-04	-1.513962445E-03
7.36E-04	-1.829734971E-03
7.37E-04	-2.08270679E-03
7.38E-04	-2.258801464E-03
7.39E-04	-2.348104018E-03
7.4E-04	-2.347513979E-03
7.41E-04	-2.256825085E-03
7.42E-04	-2.07615306E-03
7.43E-04	-1.80902123E-03
7.44E-04	-1.464865482E-03
7.45E-04	-1.056603366E-03
7.46E-04	-5.980495843E-04
7.47E-04	-1.053581158E-04
7.48E-04	4.014040088E-04
7.49E-04	9.009393862E-04
7.5E-04	1.374286402E-03
7.51E-04	1.80401634E-03
7.52E-04	2.171584547E-03
7.53E-04	2.458814399E-03
7.54E-04	2.652000612E-03
7.55E-04	2.742595783E-03
7.56E-04	2.725226702E-03
7.57E-04	2.598249779E-03
7.58E-04	2.3658873E-03
7.59E-04	2.037373336E-03
7.6E-04	1.624458646E-03
7.61E-04	1.141562534E-03
7.62E-04	6.073874848E-04
7.63E-04	4.40369069E-05
7.64E-04	-5.259149954E-04
7.65E-04	-1.080944081E-03
7.66E-04	-1.599968749E-03
7.67E-04	-2.062146442E-03
7.68E-04	-2.448554582E-03
7.69E-04	-2.743817956E-03
7.7E-04	-2.935716145E-03
7.71E-04	-3.014605773E-03
7.72E-04	-2.97497637E-03
7.73E-04	-2.816953231E-03
7.74E-04	-2.544890929E-03
7.75E-04	-2.165580469E-03
7.76E-04	-1.689701759E-03
7.77E-04	-1.134213168E-03
7.78E-04	-5.213383083E-04
7.79E-04	1.245683582E-04
7.8E-04	7.780412001E-04
7.81E-04	1.411743413E-03
7.82E-04	1.997558055E-03
7.83E-04	2.509433653E-03
7.84E-04	2.924477969E-03
7.85E-04	3.222182094E-03
7.86E-04	3.385401668E-03
7.87E-04	3.403556962E-03
7.88E-04	3.274189288E-03
7.89E-04	3.00143356E-03
7.9E-04	2.594592577E-03
7.91E-04	2.068980412E-03
7.92E-04	1.446985836E-03
7.93E-04	7.566832929E-04
7.94E-04	2.871530541E-05
7.95E-04	-7.05457161E-04
7.96E-04	-1.413215071E-03
7.97E-04	-2.06148689E-03
7.98E-04	-2.619991819E-03
7.99E-04	-3.063521213E-03
8.E-04	-3.371229214E-03
8.01E-04	-3.526883473E-03
8.02E-04	-3.522437176E-03
8.03E-04	-3.360256895E-03
8.04E-04	-3.050454799E-03
8.05E-04	-2.607477777E-03
8.06E-04	-2.050664019E-03
8.07E-04	-1.406380418E-03
8.08E-04	-7.066753244E-04
8.09E-04	1.514746239E-05
8.1E-04	7.270229002E-04
8.11E-04	1.397257267E-03
8.12E-04	1.994862833E-03
8.13E-04	2.493378503E-03
8.14E-04	2.873366118E-03
8.15E-04	3.120516817E-03
8.16E-04	3.224544051E-03
8.17E-04	3.182636271E-03
8.18E-04	3.001923508E-03
8.19E-04	2.696036708E-03
8.2E-04	2.2808352E-03
8.21E-04	1.775433914E-03
8.22E-04	1.204989817E-03
8.23E-04	5.985390208E-04
8.24E-04	-1.626281026E-05
8.25E-04	-6.143574591E-04
8.26E-04	-1.17051831E-03
8.27E-04	-1.659886668E-03
8.28E-04	-2.063073508E-03
8.29E-04	-2.36805681E-03
8.3E-04	-2.566146868E-03
8.31E-04	-2.650055023E-03
8.32E-04	-2.618261933E-03
8.33E-04	-2.477792509E-03
8.34E-04	-2.239771826E-03
8.35E-04	-1.915015366E-03
8.36E-04	-1.516695397E-03
8.37E-04	-1.064166665E-03
8.38E-04	-5.799754313E-04
8.39E-04	-8.448374853E-05
8.4E-04	4.034133733E-04
8.41E-04	8.627360386E-04
8.42E-04	1.272868439E-03
8.43E-04	1.619341215E-03
8.44E-04	1.893103398E-03
8.45E-04	2.084854953E-03
8.46E-04	2.185217675E-03
8.47E-04	2.190969961E-03
8.48E-04	2.106442578E-03
8.49E-04	1.937871961E-03
8.5E-04	1.690896195E-03
8.51E-04	1.375027056E-03
8.52E-04	1.005955951E-03
8.53E-04	6.007124504E-04
8.54E-04	1.740395796E-04
8.55E-04	-2.580480808E-04
8.56E-04	-6.754304566E-04
8.57E-04	-1.058707572E-03
8.58E-04	-1.39405677E-03
8.59E-04	-1.670093471E-03
8.6E-04	-1.873703624E-03
8.61E-04	-1.993656783E-03
8.62E-04	-2.026060994E-03
8.63E-04	-1.9723721E-03
8.64E-04	-1.834325206E-03
8.65E-04	-1.615048435E-03
8.66E-04	-1.323758989E-03
8.67E-04	-9.750838722E-04
8.68E-04	-5.839745563E-04
8.69E-04	-1.649989427E-04
8.7E-04	2.636320382E-04
8.71E-04	6.803638078E-04
8.72E-04	1.06636116E-03
8.73E-04	1.407470564E-03
8.74E-04	1.689367788E-03
8.75E-04	1.896254113E-03
8.76E-04	2.016927754E-03
8.77E-04	2.047960221E-03
8.78E-04	1.989269041E-03
8.79E-04	1.841337907E-03
8.8E-04	1.609052588E-03
8.81E-04	1.304281564E-03
8.82E-04	9.421815848E-04
8.83E-04	5.377060793E-04
8.84E-04	1.076738285E-04
8.85E-04	-3.268141989E-04
8.86E-04	-7.438253341E-04
8.87E-04	-1.125713781E-03
8.88E-04	-1.458095654E-03
8.89E-04	-1.72556052E-03
8.9E-04	-1.913339732E-03
8.91E-04	-2.013374107E-03
8.92E-04	-2.024736871E-03
8.93E-04	-1.948611306E-03
8.94E-04	-1.787484991E-03
8.95E-04	-1.549138558E-03
8.96E-04	-1.246823734E-03
8.97E-04	-8.948093748E-04
8.98E-04	-5.070404745E-04
8.99E-04	-1.002634778E-04
9.E-04	3.055694565E-04
9.01E-04	6.921148833E-04
9.02E-04	1.045703449E-03
9.03E-04	1.354165176E-03
9.04E-04	1.603762238E-03
9.05E-04	1.782545477E-03
9.06E-04	1.88473033E-03
9.07E-04	1.908913449E-03
9.08E-04	1.854643733E-03
9.09E-04	1.724193499E-03
9.1E-04	1.525387707E-03
9.11E-04	1.269410491E-03
9.12E-04	9.674784415E-04
9.13E-04	6.31867801E-04
9.14E-04	2.78156632E-04
9.15E-04	-7.652148788E-05
9.16E-04	-4.174913973E-04
9.17E-04	-7.335260779E-04
9.18E-04	-1.014358328E-03
9.19E-04	-1.249709705E-03
9.2E-04	-1.431917637E-03
9.21E-04	-1.557369715E-03
9.22E-04	-1.624033574E-03
9.23E-04	-1.630183709E-03
9.24E-04	-1.57704936E-03
9.25E-04	-1.469694754E-03
9.26E-04	-1.313548973E-03
9.27E-04	-1.112727237E-03
9.28E-04	-8.730023216E-04
9.29E-04	-6.037222819E-04
9.3E-04	-3.153582809E-04
9.31E-04	-1.71089867E-05
9.32E-04	2.818633059E-04
9.33E-04	5.707367013E-04
9.34E-04	8.386826666E-04
9.35E-04	1.077233454E-03
9.36E-04	1.278928308E-03
9.37E-04	1.435040418E-03
9.38E-04	1.537896294E-03
9.39E-04	1.584554738E-03
9.4E-04	1.575093262E-03
9.41E-04	1.5086924E-03
9.42E-04	1.384822244E-03
9.43E-04	1.206918081E-03
9.44E-04	9.818356205E-04
9.45E-04	7.1711398E-04
9.46E-04	4.215787909E-04
9.47E-04	1.075093018E-04
9.48E-04	-2.10682897E-04
9.49E-04	-5.201034898E-04
9.5E-04	-8.097920616E-04
9.51E-04	-1.067534183E-03
9.52E-04	-1.279379794E-03
9.53E-04	-1.434164974E-03
9.54E-04	-1.526269283E-03
9.55E-04	-1.552683374E-03
9.56E-04	-1.510854978E-03
9.57E-04	-1.401564677E-03
9.58E-04	-1.230752874E-03
9.59E-04	-1.006655322E-03
9.6E-04	-7.381274501E-04
9.61E-04	-4.371169998E-04
9.62E-04	-1.195716176E-04
9.63E-04	1.9815008E-04
9.64E-04	5.022037059E-04
9.65E-04	7.797973592E-04
9.66E-04	1.017113067E-03
9.67E-04	1.201063411E-03
9.68E-04	1.322662451E-03
9.69E-04	1.377230213E-03
9.7E-04	1.362491422E-03
9.71E-04	1.279089289E-03
9.72E-04	1.132638454E-03
9.73E-04	9.329264302E-04
9.74E-04	6.911749937E-04
9.75E-04	4.196835721E-04
9.76E-04	1.333178821E-04
9.77E-04	-1.510974237E-04
9.78E-04	-4.177370969E-04
9.79E-04	-6.537885204E-04
9.8E-04	-8.489842337E-04
9.81E-04	-9.945814191E-04
9.82E-04	-1.083859437E-03
9.83E-04	-1.113250542E-03
9.84E-04	-1.082323999E-03
9.85E-04	-9.935070636E-04
9.86E-04	-8.528574387E-04
9.87E-04	-6.701811225E-04
9.88E-04	-4.571184958E-04
9.89E-04	-2.253855527E-04
9.9E-04	1.316169788E-05
9.91E-04	2.461760275E-04
9.92E-04	4.613132134E-04
9.93E-04	6.469973983E-04
9.94E-04	7.935248212E-04
9.95E-04	8.944506104E-04
9.96E-04	9.467665918E-04
9.97E-04	9.495714461E-04
9.98E-04	9.03277724E-04
9.99E-04	8.104260993E-04
1.E-03	6.766156593E-04
1.001E-03	5.10155455E-04
1.002E-03	3.20993875E-04
1.003E-03	1.198659705E-04
1.004E-03	-8.263328488E-05
1.005E-03	-2.77308188E-04
1.006E-03	-4.567320114E-04
1.007E-03	-6.140397973E-04
1.008E-03	-7.421315996E-04
1.009E-03	-8.35165872E-04
1.01E-03	-8.905842738E-04
1.011E-03	-9.087894244E-04
1.012E-03	-8.911343591E-04
1.013E-03	-8.391665268E-04
1.014E-03	-7.555260692E-04
1.015E-03	-6.443052535E-04
1.016E-03	-5.103816038E-04
1.017E-03	-3.593916899E-04
1.018E-03	-1.98126422E-04
1.019E-03	-3.328429069E-05
1.02E-03	1.306149885E-04
1.021E-03	2.909468912E-04
1.022E-03	4.445085152E-04
1.023E-03	5.865011105E-04
1.024E-03	7.121317846E-04
1.025E-03	8.181660003E-04
1.026E-03	9.024161071E-04
1.027E-03	9.622991505E-04
1.028E-03	9.945873054E-04
1.029E-03	9.963055525E-04
1.03E-03	9.64932974E-04
1.031E-03	8.980448603E-04
1.032E-03	7.944944243E-04
1.033E-03	6.56153604E-04
1.034E-03	4.86950461E-04
1.035E-03	2.905580687E-04
1.036E-03	7.102883851E-05
1.037E-03	-1.646869649E-04
1.038E-03	-4.067141282E-04
1.039E-03	-6.442919088E-04
1.04E-03	-8.666654594E-04
1.041E-03	-1.063042067E-03
1.042E-03	-1.22325566E-03
1.043E-03	-1.338555545E-03
1.044E-03	-1.401641917E-03
1.045E-03	-1.406600396E-03
1.046E-03	-1.34967992E-03
1.047E-03	-1.2307844E-03
1.048E-03	-1.054002989E-03
1.049E-03	-8.26006291E-04
1.05E-03	-5.545510508E-04
1.051E-03	-2.49629943E-04
1.052E-03	7.505199225E-05
1.053E-03	4.03453834E-04
1.054E-03	7.193325832E-04
1.055E-03	1.006427912E-03
1.056E-03	1.248907662E-03
1.057E-03	1.433703582E-03
1.058E-03	1.55170819E-03
1.059E-03	1.596566464E-03
1.06E-03	1.564477367E-03
1.061E-03	1.456315008E-03
1.062E-03	1.278733289E-03
1.063E-03	1.042410817E-03
1.064E-03	7.599327448E-04
1.065E-03	4.456369374E-04
1.066E-03	1.162215328E-04
1.067E-03	-2.10135972E-04
1.068E-03	-5.157966176E-04
1.069E-03	-7.848099555E-04
1.07E-03	-1.003248119E-03
1.071E-03	-1.160369733E-03
1.072E-03	-1.250004766E-03
1.073E-03	-1.2702194E-03
1.074E-03	-1.222273682E-03
1.075E-03	-1.111199531E-03
1.076E-03	-9.468521232E-04
1.077E-03	-7.428017624E-04
1.078E-03	-5.138953548E-04
1.079E-03	-2.750734584E-04
1.08E-03	-4.132980431E-05
1.081E-03	1.729893353E-04
1.082E-03	3.556125425E-04
1.083E-03	4.972354886E-04
1.084E-03	5.917945542E-04
1.085E-03	6.371037638E-04
1.086E-03	6.355963186E-04
1.087E-03	5.936665508E-04
1.088E-03	5.197930242E-04
1.089E-03	4.235475349E-04
1.09E-03	3.157632315E-04
1.091E-03	2.078217545E-04
1.092E-03	1.098076014E-04
1.093E-03	2.943630363E-05
1.094E-03	-2.799186822E-05
1.095E-03	-5.989573139E-05
1.096E-03	-6.674730267E-05
1.097E-03	-5.146758975E-05
1.098E-03	-1.846759255E-05
1.099E-03	2.654616445E-05
1.1E-03	7.62796271E-05
1.101E-03	1.223944683E-04
1.102E-03	1.573102962E-04
1.103E-03	1.756468499E-04
1.104E-03	1.738096814E-04
1.105E-03	1.492546956E-04
1.106E-03	1.015248004E-04
1.107E-03	3.349935693E-05
1.108E-03	-4.947990069E-05
1.109E-03	-1.410439324E-04
1.11E-03	-2.336364223E-04
1.111E-03	-3.183758503E-04
1.112E-03	-3.86695258E-04
1.113E-03	-4.319306588E-04
1.114E-03	-4.490996491E-04
1.115E-03	-4.344437916E-04
1.116E-03	-3.864827157E-04
1.117E-03	-3.073278354E-04
1.118E-03	-2.022361458E-04
1.119E-03	-7.804615219E-05
1.12E-03	5.732626498E-05
1.121E-03	1.943790255E-04
1.122E-03	3.22594946E-04
1.123E-03	4.322978006E-04
1.124E-03	5.156815457E-04
1.125E-03	5.664350913E-04
1.126E-03	5.797484226E-04
1.127E-03	5.534227712E-04
1.128E-03	4.885927895E-04
1.129E-03	3.891463108E-04
1.13E-03	2.610169877E-04
1.131E-03	1.123966181E-04
1.132E-03	-4.620441452E-05
1.133E-03	-2.033264377E-04
1.134E-03	-3.482229255E-04
1.135E-03	-4.710443374E-04
1.136E-03	-5.624013546E-04
1.137E-03	-6.143115453E-04
1.138E-03	-6.221013214E-04
1.139E-03	-5.851904573E-04
1.14E-03	-5.063218157E-04
1.141E-03	-3.907029444E-04
1.142E-03	-2.460551122E-04
1.143E-03	-8.276548951E-05
1.144E-03	8.709306526E-05
1.145E-03	2.513445388E-04
1.146E-03	3.983816545E-04
1.147E-03	5.173472084E-04
1.148E-03	5.994544015E-04
1.149E-03	6.397261479E-04
1.15E-03	6.369492524E-04
1.151E-03	5.922428874E-04
1.152E-03	5.086231301E-04
1.153E-03	3.918581666E-04
1.154E-03	2.507344273E-04
1.155E-03	9.591308557E-05
1.156E-03	-6.156054768E-05
1.157E-03	-2.110272262E-04
1.158E-03	-3.424432954E-04
1.159E-03	-4.469436856E-04
1.16E-03	-5.178672756E-04
1.161E-03	-5.512620391E-04
1.162E-03	-5.455972587E-04
1.163E-03	-5.020733981E-04
1.164E-03	-4.257857713E-04
1.165E-03	-3.253077871E-04
1.166E-03	-2.099696827E-04
1.167E-03	-8.827752474E-05
1.168E-03	3.096022672E-05
1.169E-03	1.383869933E-04
1.17E-03	2.263399897E-04
1.171E-03	2.900020927E-04
1.172E-03	3.263686617E-04
1.173E-03	3.344411062E-04
1.174E-03	3.16755858E-04
1.175E-03	2.786993819E-04
1.176E-03	2.259862519E-04
1.177E-03	1.639041474E-04
1.178E-03	9.848765843E-05
1.179E-03	3.67775627E-05
1.18E-03	-1.482163277E-05
1.181E-03	-5.22924878E-05
1.182E-03	-7.400836456E-05
1.183E-03	-7.976441906E-05
1.184E-03	-7.093219757E-05
1.185E-03	-5.094645098E-05
1.186E-03	-2.399941E-05
1.187E-03	6.213674516E-06
1.188E-03	3.525349693E-05
1.189E-03	5.716673145E-05
1.19E-03	6.69522456E-05
1.191E-03	6.261119156E-05
1.192E-03	4.371383936E-05
1.193E-03	9.824824402E-06
1.194E-03	-3.830614691E-05
1.195E-03	-9.729509886E-05
1.196E-03	-1.619404416E-04
1.197E-03	-2.266485754E-04
1.198E-03	-2.852409824E-04
1.199E-03	-3.305295877E-04
1.2E-03	-3.561832771E-04
1.201E-03	-3.590597914E-04
1.202E-03	-3.380762034E-04
1.203E-03	-2.914825742E-04
1.204E-03	-2.179001726E-04
1.205E-03	-1.198364384E-04
1.206E-03	-3.726374901E-06
1.207E-03	1.232379799E-04
1.208E-03	2.541823838E-04
1.209E-03	3.809143815E-04
1.21E-03	4.936995459E-04
1.211E-03	5.835810807E-04
1.212E-03	6.437097642E-04
1.213E-03	6.678803629E-04
1.214E-03	6.501365376E-04
1.215E-03	5.883036307E-04
1.216E-03	4.864021962E-04
1.217E-03	3.511986787E-04
1.218E-03	1.885084433E-04
1.219E-03	5.589129067E-06
1.22E-03	-1.855007446E-04
1.221E-03	-3.703800474E-04
1.222E-03	-5.367493213E-04
1.223E-03	-6.744835511E-04
1.224E-03	-7.737878332E-04
1.225E-03	-8.265155637E-04
1.226E-03	-8.292306847E-04
1.227E-03	-7.829748721E-04
1.228E-03	-6.900454405E-04
1.229E-03	-5.538086807E-04
1.23E-03	-3.827059681E-04
1.231E-03	-1.909553238E-04
1.232E-03	7.141850195E-06
1.233E-03	2.010577222E-04
1.234E-03	3.810365347E-04
1.235E-03	5.353839716E-04
1.236E-03	6.536418746E-04
1.237E-03	7.303076978E-04
1.238E-03	7.637261577E-04
1.239E-03	7.53506377E-04
1.24E-03	7.013506986E-04
1.241E-03	6.132652571E-04
1.242E-03	4.979741615E-04
1.243E-03	3.628621438E-04
1.244E-03	2.141399787E-04
1.245E-03	6.093337179E-05
1.246E-03	-8.484365893E-05
1.247E-03	-2.137625621E-04
1.248E-03	-3.208827223E-04
1.249E-03	-4.025741264E-04
1.25E-03	-4.551782889E-04
1.251E-03	-4.773180428E-04
1.252E-03	-4.707995805E-04
1.253E-03	-4.389240696E-04
1.254E-03	-3.856396746E-04
1.255E-03	-3.164521641E-04
1.256E-03	-2.38641307E-04
1.257E-03	-1.592954175E-04
1.258E-03	-8.324402025E-05
1.259E-03	-1.385275591E-05
1.26E-03	4.49082636E-05
1.261E-03	8.931660029E-05
1.262E-03	1.185450309E-04
1.263E-03	1.345541625E-04
1.264E-03	1.399513064E-04
1.265E-03	1.374101181E-04
1.266E-03	1.298720166E-04
1.267E-03	1.197880547E-04
1.268E-03	1.090168417E-04
1.269E-03	9.976953875E-05
1.27E-03	9.436479376E-05
1.271E-03	9.397299887E-05
1.272E-03	9.841590654E-05
1.273E-03	1.067561702E-04
1.274E-03	1.174976926E-04
1.275E-03	1.287649227E-04
1.276E-03	1.387672352E-04
1.277E-03	1.459110603E-04
1.278E-03	1.482672415E-04
1.279E-03	1.430327592E-04
1.28E-03	1.272937224E-04
1.281E-03	1.001876403E-04
1.282E-03	6.367854922E-05
1.283E-03	2.027772211E-05
1.284E-03	-2.868635657E-05
1.285E-03	-8.123093783E-05
1.286E-03	-1.330438493E-04
1.287E-03	-1.794916861E-04
1.288E-03	-2.176365139E-04
1.289E-03	-2.448366375E-04
1.29E-03	-2.575632074E-04
1.291E-03	-2.535983711E-04
1.292E-03	-2.33910432E-04
1.293E-03	-2.007051356E-04
1.294E-03	-1.549256003E-04
1.295E-03	-9.749322829E-05
1.296E-03	-3.215847183E-05
1.297E-03	3.508121915E-05
1.298E-03	9.937159943E-05
1.299E-03	1.577696409E-04
1.3E-03	2.066171591E-04
1.301E-03	2.408889036E-04
1.302E-03	2.571851288E-04
1.303E-03	2.55207584E-04
1.304E-03	2.354119981E-04
1.305E-03	1.976359272E-04
1.306E-03	1.435637424E-04
1.307E-03	7.859650913E-05
1.308E-03	9.335905524E-06
1.309E-03	-5.956598714E-05
1.31E-03	-1.242564792E-04
1.311E-03	-1.789348979E-04
1.312E-03	-2.172956873E-04
1.313E-03	-2.363557896E-04
1.314E-03	-2.361922125E-04
1.315E-03	-2.165345473E-04
1.316E-03	-1.769734891E-04
1.317E-03	-1.205764016E-04
1.318E-03	-5.404287631E-05
1.319E-03	1.643808798E-05
1.32E-03	8.70035289E-05
1.321E-03	1.533086178E-04
1.322E-03	2.089364337E-04
1.323E-03	2.486005479E-04
1.324E-03	2.709678727E-04
1.325E-03	2.763353467E-04
1.326E-03	2.638171674E-04
1.327E-03	2.336140675E-04
1.328E-03	1.898455256E-04
1.329E-03	1.377757469E-04
1.33E-03	7.98902258E-05
1.331E-03	1.759460268E-05
1.332E-03	-4.518754589E-05
1.333E-03	-1.034385365E-04
1.334E-03	-1.549631973E-04
1.335E-03	-1.999678807E-04
1.336E-03	-2.373237742E-04
1.337E-03	-2.641696089E-04
1.338E-03	-2.793150574E-04
1.339E-03	-2.839961986E-04
1.34E-03	-2.78587274E-04
1.341E-03	-2.617465931E-04
1.342E-03	-2.337824027E-04
1.343E-03	-1.975337544E-04
1.344E-03	-1.547615603E-04
1.345E-03	-1.048053713E-04
1.346E-03	-4.796731616E-05
1.347E-03	1.253614728E-05
1.348E-03	7.325398364E-05
1.349E-03	1.329221676E-04
1.35E-03	1.906467876E-04
1.351E-03	2.434042038E-04
1.352E-03	2.875966826E-04
1.353E-03	3.218878271E-04
1.354E-03	3.458180351E-04
1.355E-03	3.569230297E-04
1.356E-03	3.525347868E-04
1.357E-03	3.331637507E-04
1.358E-03	3.008406622E-04
1.359E-03	2.556795563E-04
1.36E-03	1.972252223E-04
1.361E-03	1.278196943E-04
1.362E-03	5.195758807E-05
1.363E-03	-2.693163388E-05
1.364E-03	-1.070647601E-04
1.365E-03	-1.858594026E-04
1.366E-03	-2.589294986E-04
1.367E-03	-3.225148E-04
1.368E-03	-3.749195559E-04
1.369E-03	-4.139253956E-04
1.37E-03	-4.354486315E-04
1.371E-03	-4.37102434E-04
1.372E-03	-4.202252968E-04
1.373E-03	-3.8620003E-04
1.374E-03	-3.339627359E-04
1.375E-03	-2.63327969E-04
1.376E-03	-1.78094817E-04
1.377E-03	-8.392641845E-05
1.378E-03	1.511023817E-05
1.379E-03	1.161275167E-04
1.38E-03	2.144509415E-04
1.381E-03	3.035271454E-04
1.382E-03	3.783337921E-04
1.383E-03	4.362973465E-04
1.384E-03	4.74105547E-04
1.385E-03	4.873670914E-04
1.386E-03	4.750029267E-04
1.387E-03	4.403422661E-04
1.388E-03	3.865332342E-04
1.389E-03	3.144150501E-04
1.39E-03	2.261790198E-04
1.391E-03	1.28004075E-04
1.392E-03	2.728262385E-05
1.393E-03	-7.102913183E-05
1.394E-03	-1.635653053E-04
1.395E-03	-2.453635814E-04
1.396E-03	-3.105015825E-04
1.397E-03	-3.56048294E-04
1.398E-03	-3.823064161E-04
1.399E-03	-3.887923969E-04
1.4E-03	-3.736841495E-04
1.401E-03	-3.381743533E-04
1.402E-03	-2.87756361E-04
1.403E-03	-2.277903314E-04
1.404E-03	-1.607321912E-04
1.405E-03	-8.929914394E-05
1.406E-03	-1.961560298E-05
1.407E-03	4.167634547E-05
1.408E-03	9.216754865E-05
1.409E-03	1.325340113E-04
1.41E-03	1.616634086E-04
1.411E-03	1.769427243E-04
1.412E-03	1.792059351E-04
1.413E-03	1.72951528E-04
1.414E-03	1.61041156E-04
1.415E-03	1.433423137E-04
1.416E-03	1.214382799E-04
1.417E-03	1.003693752E-04
1.418E-03	8.372825893E-05
1.419E-03	7.035545366E-05
1.42E-03	5.833932289E-05
1.421E-03	4.94753972E-05
1.422E-03	4.638902406E-05
1.423E-03	4.722604026E-05
1.424E-03	4.73397853E-05
1.425E-03	4.522369224E-05
1.426E-03	4.237740083E-05
1.427E-03	3.783406073E-05
1.428E-03	2.779838545E-05
1.429E-03	1.127980406E-05
1.43E-03	-8.546235339E-06
1.431E-03	-2.964399379E-05
1.432E-03	-5.333969273E-05
1.433E-03	-7.953947934E-05
1.434E-03	-1.03793132E-04
1.435E-03	-1.216799047E-04
1.436E-03	-1.330006076E-04
1.437E-03	-1.387685729E-04
1.438E-03	-1.366744815E-04
1.439E-03	-1.232429482E-04
1.44E-03	-9.907403109E-05
1.441E-03	-6.811902701E-05
1.442E-03	-3.245286566E-05
1.443E-03	8.178619069E-06
1.444E-03	5.16823021E-05
1.445E-03	9.280434347E-05
1.446E-03	1.278087839E-04
1.447E-03	1.561238003E-04
1.448E-03	1.763008658E-04
1.449E-03	1.841984373E-04
1.45E-03	1.770751825E-04
1.451E-03	1.564458765E-04
1.452E-03	1.247821373E-04
1.453E-03	8.210037563E-05
1.454E-03	2.853123474E-05
1.455E-03	-3.180014168E-05
1.456E-03	-9.248300077E-05
1.457E-03	-1.490059282E-04
1.458E-03	-1.985221165E-04
1.459E-03	-2.369299921E-04
1.46E-03	-2.5934942E-04
1.461E-03	-2.630870507E-04
1.462E-03	-2.478875856E-04
1.463E-03	-2.136656716E-04
1.464E-03	-1.603187777E-04
1.465E-03	-9.027830631E-05
1.466E-03	-9.282753356E-06
1.467E-03	7.653533932E-05
1.468E-03	1.627061321E-04
1.469E-03	2.445024471E-04
1.47E-03	3.152761618E-04
1.471E-03	3.684886015E-04
1.472E-03	3.997457655E-04
1.473E-03	4.061934566E-04
1.474E-03	3.86271335E-04
1.475E-03	3.408377659E-04
1.476E-03	2.731127751E-04
1.477E-03	1.875698756E-04
1.478E-03	8.955509139E-05
1.479E-03	-1.472934388E-05
1.48E-03	-1.184460778E-04
1.481E-03	-2.146116027E-04
1.482E-03	-2.971963365E-04
1.483E-03	-3.617279667E-04
1.484E-03	-4.046745195E-04
1.485E-03	-4.235731258E-04
1.486E-03	-4.179575388E-04
1.487E-03	-3.888048174E-04
1.488E-03	-3.379842544E-04
1.489E-03	-2.695586957E-04
1.49E-03	-1.89636591E-04
1.491E-03	-1.038457325E-04
1.492E-03	-1.689696904E-05
1.493E-03	6.585049908E-05
1.494E-03	1.389892531E-04
1.495E-03	1.986423609E-04
1.496E-03	2.421618668E-04
1.497E-03	2.677234997E-04
1.498E-03	2.750435861E-04
1.499E-03	2.656523875E-04
1.5E-03	2.424518932E-04
1.501E-03	2.088413495E-04
1.502E-03	1.677556995E-04
1.503E-03	1.223610518E-04
1.504E-03	7.729157948E-05
1.505E-03	3.698420408E-05
1.506E-03	3.478229967E-06
1.507E-03	-2.211329071E-05
1.508E-03	-3.800178029E-05
1.509E-03	-4.376789179E-05
1.51E-03	-4.1680788E-05
1.511E-03	-3.442185678E-05
1.512E-03	-2.355156366E-05
1.513E-03	-1.090092174E-05
1.514E-03	3.721508721E-07
1.515E-03	7.047086134E-06
1.516E-03	7.628118749E-06
1.517E-03	2.013723781E-06
1.518E-03	-1.047040606E-05
1.519E-03	-3.079689399E-05
1.52E-03	-5.762142442E-05
1.521E-03	-8.763233021E-05
1.522E-03	-1.187314188E-04
1.523E-03	-1.496397937E-04
1.524E-03	-1.767437124E-04
1.525E-03	-1.949458903E-04
1.526E-03	-2.011574222E-04
1.527E-03	-1.941988376E-04
1.528E-03	-1.724780153E-04
1.529E-03	-1.344641095E-04
1.53E-03	-8.103383017E-05
1.531E-03	-1.563922542E-05
1.532E-03	5.784249384E-05
1.533E-03	1.358948836E-04
1.534E-03	2.133306441E-04
1.535E-03	2.825554144E-04
1.536E-03	3.368386373E-04
1.537E-03	3.725732587E-04
1.538E-03	3.868252301E-04
1.539E-03	3.757125093E-04
1.54E-03	3.374092537E-04
1.541E-03	2.741088912E-04
1.542E-03	1.895555574E-04
1.543E-03	8.73410572E-05
1.544E-03	-2.713416531E-05
1.545E-03	-1.453980347E-04
1.546E-03	-2.583106838E-04
1.547E-03	-3.58810539E-04
1.548E-03	-4.410817369E-04
1.549E-03	-4.981963415E-04
1.55E-03	-5.233956048E-04
1.551E-03	-5.13936767E-04
1.552E-03	-4.711565315E-04
1.553E-03	-3.971143699E-04
1.554E-03	-2.944969442E-04
1.555E-03	-1.694793264E-04
1.556E-03	-3.121954831E-05
1.557E-03	1.114568838E-04
1.558E-03	2.504943031E-04
1.559E-03	3.765343198E-04
1.56E-03	4.793120343E-04
1.561E-03	5.51151284E-04
1.562E-03	5.890177248E-04
1.563E-03	5.923097379E-04
1.564E-03	5.601306489E-04
1.565E-03	4.929953261E-04
1.566E-03	3.959954556E-04
1.567E-03	2.772456262E-04
1.568E-03	1.442992773E-04
1.569E-03	4.862323339E-06
1.57E-03	-1.311498868E-04
1.571E-03	-2.539895623E-04
1.572E-03	-3.573178698E-04
1.573E-03	-4.367265139E-04
1.574E-03	-4.868835387E-04
1.575E-03	-5.03027427E-04
1.576E-03	-4.848546304E-04
1.577E-03	-4.367982638E-04
1.578E-03	-3.643356084E-04
1.579E-03	-2.721212286E-04
1.58E-03	-1.662546111E-04
1.581E-03	-5.543401935E-05
1.582E-03	5.186647365E-05
1.583E-03	1.490753747E-04
1.584E-03	2.296492406E-04
1.585E-03	2.870664989E-04
1.586E-03	3.182773238E-04
1.587E-03	3.245134892E-04
1.588E-03	3.077992878E-04
1.589E-03	2.692309632E-04
1.59E-03	2.11587713E-04
1.591E-03	1.413238247E-04
1.592E-03	6.641468694E-05
1.593E-03	-6.524533887E-06
1.594E-03	-7.183714386E-05
1.595E-03	-1.236049416E-04
1.596E-03	-1.575000909E-04
1.597E-03	-1.726747386E-04
1.598E-03	-1.695030971E-04
1.599E-03	-1.474025994E-04
1.6E-03	-1.076543769E-04
1.601E-03	-5.61601516E-05
1.602E-03	-3.699426855E-07
1.603E-03	5.479204081E-05
1.604E-03	1.0581485E-04
1.605E-03	1.477911876E-04
1.606E-03	1.755832221E-04
1.607E-03	1.867265086E-04
1.608E-03	1.809440391E-04
1.609E-03	1.577088798E-04
1.61E-03	1.171381339E-04
1.611E-03	6.318602155E-05
1.612E-03	2.660565882E-06
1.613E-03	-5.952227227E-05
1.614E-03	-1.20783559E-04
1.615E-03	-1.763039222E-04
1.616E-03	-2.183682612E-04
1.617E-03	-2.415145539E-04
1.618E-03	-2.446991875E-04
1.619E-03	-2.277716471E-04
1.62E-03	-1.899766722E-04
1.621E-03	-1.332642448E-04
1.622E-03	-6.348740594E-05
1.623E-03	1.353707976E-05
1.624E-03	9.442391636E-05
1.625E-03	1.74736177E-04
1.626E-03	2.459340446E-04
1.627E-03	2.99164593E-04
1.628E-03	3.304937435E-04
1.629E-03	3.39166156E-04
1.63E-03	3.228530951E-04
1.631E-03	2.791818366E-04
1.632E-03	2.1059727E-04
1.633E-03	1.231896221E-04
1.634E-03	2.191474198E-05
1.635E-03	-8.872032526E-05
1.636E-03	-2.004872051E-04
1.637E-03	-3.02535936E-04
1.638E-03	-3.867371493E-04
1.639E-03	-4.487890842E-04
1.64E-03	-4.842332158E-04
1.641E-03	-4.871493151E-04
1.642E-03	-4.544716557E-04
1.643E-03	-3.889112746E-04
1.644E-03	-2.956180031E-04
1.645E-03	-1.788421225E-04
1.646E-03	-4.45811761E-05
1.647E-03	9.670563518E-05
1.648E-03	2.337522973E-04
1.649E-03	3.586573515E-04
1.65E-03	4.64839972E-04
1.651E-03	5.439677653E-04
1.652E-03	5.885247716E-04
1.653E-03	5.960781776E-04
1.654E-03	5.685294239E-04
1.655E-03	5.081820127E-04
1.656E-03	4.172075217E-04
1.657E-03	3.008786043E-04
1.658E-03	1.68169415E-04
1.659E-03	2.790393958E-05
1.66E-03	-1.12939759E-04
1.661E-03	-2.462399689E-04
1.662E-03	-3.620157167E-04
1.663E-03	-4.52652839E-04
1.664E-03	-5.149503059E-04
1.665E-03	-5.470823794E-04
1.666E-03	-5.467162675E-04
1.667E-03	-5.13435664E-04
1.668E-03	-4.509954311E-04
1.669E-03	-3.658609462E-04
1.67E-03	-2.643755489E-04
1.671E-03	-1.526416204E-04
1.672E-03	-3.846345576E-05
1.673E-03	6.939856688E-05
1.674E-03	1.645866853E-04
1.675E-03	2.433085586E-04
1.676E-03	3.013782372E-04
1.677E-03	3.346825644E-04
1.678E-03	3.427151455E-04
1.679E-03	3.285859342E-04
1.68E-03	2.958887074E-04
1.681E-03	2.480177127E-04
1.682E-03	1.897794744E-04
1.683E-03	1.273422628E-04
1.684E-03	6.637245071E-05
1.685E-03	1.110061536E-05
1.686E-03	-3.478866281E-05
1.687E-03	-6.762424902E-05
1.688E-03	-8.543276838E-05
1.689E-03	-8.949279024E-05
1.69E-03	-8.274781527E-05
1.691E-03	-6.750561747E-05
1.692E-03	-4.606233561E-05
1.693E-03	-2.225492501E-05
1.694E-03	-7.671468623E-07
1.695E-03	1.44311945E-05
1.696E-03	2.041419706E-05
1.697E-03	1.513643044E-05
1.698E-03	-2.117750412E-06
1.699E-03	-3.001804064E-05
1.7E-03	-6.542582049E-05
1.701E-03	-1.049633695E-04
1.702E-03	-1.458069064E-04
1.703E-03	-1.84230622E-04
1.704E-03	-2.147586626E-04
1.705E-03	-2.322453457E-04
1.706E-03	-2.338951954E-04
1.707E-03	-2.186695804E-04
1.708E-03	-1.862518008E-04
1.709E-03	-1.372335121E-04
1.71E-03	-7.333190542E-05
1.711E-03	2.65059755E-06
1.712E-03	8.652945419E-05
1.713E-03	1.726362549E-04
1.714E-03	2.542015864E-04
1.715E-03	3.240424511E-04
1.716E-03	3.759210139E-04
1.717E-03	4.057128396E-04
1.718E-03	4.106874417E-04
1.719E-03	3.882278666E-04
1.72E-03	3.367897707E-04
1.721E-03	2.58075847E-04
1.722E-03	1.572321056E-04
1.723E-03	4.108560864E-05
1.724E-03	-8.316424468E-05
1.725E-03	-2.080183307E-04
1.726E-03	-3.255662905E-04
1.727E-03	-4.279792085E-04
1.728E-03	-5.081701054E-04
1.729E-03	-5.598598969E-04
1.73E-03	-5.77792456E-04
1.731E-03	-5.593783404E-04
1.732E-03	-5.061669018E-04
1.733E-03	-4.224192308E-04
1.734E-03	-3.125440888E-04
1.735E-03	-1.81469274E-04
1.736E-03	-3.69710889E-05
1.737E-03	1.103239234E-04
1.738E-03	2.494136896E-04
1.739E-03	3.707215257E-04
1.74E-03	4.664287276E-04
1.741E-03	5.306692739E-04
1.742E-03	5.598926996E-04
1.743E-03	5.52752441E-04
1.744E-03	5.095400805E-04
1.745E-03	4.322665331E-04
1.746E-03	3.259156498E-04
1.747E-03	1.98948147E-04
1.748E-03	6.122979562E-05
1.749E-03	-7.852294801E-05
1.75E-03	-2.128411758E-04
1.751E-03	-3.342709335E-04
1.752E-03	-4.352987109E-04
1.753E-03	-5.092493369E-04
1.754E-03	-5.512199544E-04
1.755E-03	-5.59004014E-04
1.756E-03	-5.33448593E-04
1.757E-03	-4.777631532E-04
1.758E-03	-3.964796211E-04
1.759E-03	-2.948221089E-04
1.76E-03	-1.788345504E-04
1.761E-03	-5.610084491E-05
1.762E-03	6.434017265E-05
1.763E-03	1.73644552E-04
1.764E-03	2.647127042E-04
1.765E-03	3.324139121E-04
1.766E-03	3.734520343E-04
1.767E-03	3.863011916E-04
1.768E-03	3.707767697E-04
1.769E-03	3.280631278E-04
1.77E-03	2.617374985E-04
1.771E-03	1.782247764E-04
1.772E-03	8.542417939E-05
1.773E-03	-9.36371095E-06
1.774E-03	-1.002329753E-04
1.775E-03	-1.819006688E-04
1.776E-03	-2.491958926E-04
1.777E-03	-2.979534579E-04
1.778E-03	-3.258357586E-04
1.779E-03	-3.320731762E-04
1.78E-03	-3.175929603E-04
1.781E-03	-2.858179482E-04
1.782E-03	-2.421172105E-04
1.783E-03	-1.918241772E-04
1.784E-03	-1.391937309E-04
1.785E-03	-8.823320919E-05
1.786E-03	-4.375991483E-05
1.787E-03	-1.059449242E-05
1.788E-03	8.749097041E-06
1.789E-03	1.468296288E-05
1.79E-03	8.565487623E-06
1.791E-03	-8.180105632E-06
1.792E-03	-3.262004464E-05
1.793E-03	-6.037509234E-05
1.794E-03	-8.778268938E-05
1.795E-03	-1.12112078E-04
1.796E-03	-1.297645441E-04
1.797E-03	-1.364338202E-04
1.798E-03	-1.29566925E-04
1.799E-03	-1.096560135E-04
1.8E-03	-7.864531859E-05
1.801E-03	-3.779205854E-05
1.802E-03	1.151722776E-05
1.803E-03	6.514686803E-05
1.804E-03	1.168191177E-04
1.805E-03	1.614824863E-04
1.806E-03	1.955956308E-04
1.807E-03	2.147776864E-04
1.808E-03	2.146220104E-04
1.809E-03	1.937033765E-04
1.81E-03	1.532731309E-04
1.811E-03	9.4514681E-05
1.812E-03	1.829522781E-05
1.813E-03	-7.22959225E-05
1.814E-03	-1.707715187E-04
1.815E-03	-2.69705042E-04
1.816E-03	-3.635324072E-04
1.817E-03	-4.474183328E-04
1.818E-03	-5.147799138E-04
1.819E-03	-5.589084303E-04
1.82E-03	-5.762777508E-04
1.821E-03	-5.657734929E-04
1.822E-03	-5.26195896E-04
1.823E-03	-4.574529939E-04
1.824E-03	-3.633662111E-04
1.825E-03	-2.509517833E-04
1.826E-03	-1.270543088E-04
1.827E-03	2.648018275E-06
1.828E-03	1.311492578E-04
1.829E-03	2.490732646E-04
1.83E-03	3.480407922E-04
1.831E-03	4.233111548E-04
1.832E-03	4.714940122E-04
1.833E-03	4.885462871E-04
1.834E-03	4.724251653E-04
1.835E-03	4.252609106E-04
1.836E-03	3.511097467E-04
1.837E-03	2.538026092E-04
1.838E-03	1.383794344E-04
1.839E-03	1.283807456E-05
1.84E-03	-1.134005837E-04
1.841E-03	-2.327433711E-04
1.842E-03	-3.399052021E-04
1.843E-03	-4.292373663E-04
1.844E-03	-4.943601957E-04
1.845E-03	-5.316990448E-04
1.846E-03	-5.415343902E-04
1.847E-03	-5.24570042E-04
1.848E-03	-4.809242104E-04
1.849E-03	-4.134114323E-04
1.85E-03	-3.283495395E-04
1.851E-03	-2.321745287E-04
1.852E-03	-1.298932442E-04
1.853E-03	-2.736268509E-05
1.854E-03	6.75601106E-05
1.855E-03	1.477395199E-04
1.856E-03	2.093584437E-04
1.857E-03	2.505081816E-04
1.858E-03	2.689258049E-04
1.859E-03	2.635496103E-04
1.86E-03	2.370716056E-04
1.861E-03	1.943253956E-04
1.862E-03	1.390590018E-04
1.863E-03	7.444081954E-05
1.864E-03	5.501530729E-06
1.865E-03	-6.156560743E-05
1.866E-03	-1.224374268E-04
1.867E-03	-1.750760882E-04
1.868E-03	-2.170731625E-04
1.869E-03	-2.449799331E-04
1.87E-03	-2.572307406E-04
1.871E-03	-2.553273168E-04
1.872E-03	-2.409957179E-04
1.873E-03	-2.14864318E-04
1.874E-03	-1.790949064E-04
1.875E-03	-1.384923597E-04
1.876E-03	-9.763425797E-05
1.877E-03	-5.88236625E-05
1.878E-03	-2.369624956E-05
1.879E-03	4.890170454E-06
1.88E-03	2.415647871E-05
1.881E-03	3.401917694E-05
1.882E-03	3.647620717E-05
1.883E-03	3.246970158E-05
1.884E-03	2.1961231E-05
1.885E-03	7.101996535E-06
1.886E-03	-8.068707028E-06
1.887E-03	-2.134025731E-05
1.888E-03	-3.260731138E-05
1.889E-03	-4.060625836E-05
1.89E-03	-4.251260075E-05
1.891E-03	-3.715415354E-05
1.892E-03	-2.635901181E-05
1.893E-03	-1.229413271E-05
1.894E-03	4.79609664E-06
1.895E-03	2.455679094E-05
1.896E-03	4.381448127E-05
1.897E-03	5.859810365E-05
1.898E-03	6.751208117E-05
1.899E-03	7.01829034E-05
1.9E-03	6.425024288E-05
1.901E-03	4.729588241E-05
1.902E-03	2.021651111E-05
1.903E-03	-1.410410908E-05
1.904E-03	-5.405255836E-05
1.905E-03	-9.873063529E-05
1.906E-03	-1.448617599E-04
1.907E-03	-1.866786432E-04
1.908E-03	-2.194751652E-04
1.909E-03	-2.412988509E-04
1.91E-03	-2.502931789E-04
1.911E-03	-2.432172927E-04
1.912E-03	-2.185480003E-04
1.913E-03	-1.784500395E-04
1.914E-03	-1.258055244E-04
1.915E-03	-6.19101317E-05
1.916E-03	1.105886328E-05
1.917E-03	8.768245005E-05
1.918E-03	1.616149491E-04
1.919E-03	2.289098383E-04
1.92E-03	2.869962739E-04
1.921E-03	3.315376545E-04
1.922E-03	3.573313415E-04
1.923E-03	3.621389905E-04
1.924E-03	3.467757878E-04
1.925E-03	3.118958354E-04
1.926E-03	2.579741735E-04
1.927E-03	1.882208824E-04
1.928E-03	1.084719055E-04
1.929E-03	2.392220295E-05
1.93E-03	-6.203089986E-05
1.931E-03	-1.453599033E-04
1.932E-03	-2.197418702E-04
1.933E-03	-2.791069487E-04
1.934E-03	-3.208454444E-04
1.935E-03	-3.441807843E-04
1.936E-03	-3.468001324E-04
1.937E-03	-3.26553698E-04
1.938E-03	-2.851331416E-04
1.939E-03	-2.265952768E-04
1.94E-03	-1.539313859E-04
1.941E-03	-7.027331469E-05
1.942E-03	1.824243998E-05
1.943E-03	1.038108274E-04
1.944E-03	1.806671977E-04
1.945E-03	2.457509279E-04
1.946E-03	2.958752709E-04
1.947E-03	3.265163191E-04
1.948E-03	3.350765592E-04
1.949E-03	3.234012754E-04
1.95E-03	2.947531716E-04
1.951E-03	2.506509789E-04
1.952E-03	1.93258611E-04
1.953E-03	1.279961304E-04
1.954E-03	6.095773794E-05
1.955E-03	-3.893847731E-06
1.956E-03	-6.303359207E-05
1.957E-03	-1.113234969E-04
1.958E-03	-1.439630232E-04
1.959E-03	-1.595863492E-04
1.96E-03	-1.596678902E-04
1.961E-03	-1.452155112E-04
1.962E-03	-1.163357289E-04
1.963E-03	-7.547785079E-05
1.964E-03	-2.825673927E-05
1.965E-03	2.005568225E-05
1.966E-03	6.624479437E-05
1.967E-03	1.068452073E-04
1.968E-03	1.373443247E-04
1.969E-03	1.547598268E-04
1.97E-03	1.587429126E-04
1.971E-03	1.494716534E-04
1.972E-03	1.263929549E-04
1.973E-03	9.010392306E-05
1.974E-03	4.426399998E-05
1.975E-03	-5.845120697E-06
1.976E-03	-5.610527976E-05
1.977E-03	-1.033346787E-04
1.978E-03	-1.431177243E-04
1.979E-03	-1.703791399E-04
1.98E-03	-1.819864177E-04
1.981E-03	-1.768736747E-04
1.982E-03	-1.54372172E-04
1.983E-03	-1.145700381E-04
1.984E-03	-5.982911813E-05
1.985E-03	5.655722544E-06
1.986E-03	7.748876696E-05
1.987E-03	1.513797995E-04
1.988E-03	2.222516361E-04
1.989E-03	2.840358769E-04
1.99E-03	3.308458576E-04
1.991E-03	3.582436428E-04
1.992E-03	3.633687764E-04
1.993E-03	3.447079219E-04
1.994E-03	3.024998171E-04
1.995E-03	2.388997783E-04
1.996E-03	1.574459372E-04
1.997E-03	6.304818107E-05
1.998E-03	-3.763761782E-05
1.999E-03	-1.369528312E-04
[truncated: 1,001 more rows]
