# Supplementary material for: Study on monitoring broken rails of heavy haul railway based on ultrasonic guided wave
Source: Sci Rep. 2024 Apr 15;14:8667. doi: 10.1038/s41598-024-59328-5 (PMC11385469; doi:10.1038/s41598-024-59328-5)
Supplement: Supplementary file 1 — Supplementary Information. [file 41598_2024_59328_MOESM1_ESM.zip › 1-Rail75-Finite element simulation data/Node64464-1072mm-WebCrack.csv]

TIME	UZ_2
1.E-06	4.40853591E-82
2.E-06	4.07587789E-81
3.E-06	1.74072256E-80
4.E-06	4.628443431E-80
5.E-06	7.620581376E-80
6.E-06	1.07560054E-79
7.E-06	8.699875731E-80
8.E-06	-1.339727533E-79
9.E-06	3.438708799E-78
1.E-05	-4.841320402E-78
1.1E-05	-4.198839627E-77
1.2E-05	2.435826076E-76
1.3E-05	-2.179535535E-76
1.4E-05	-2.833777611E-75
1.5E-05	1.268358785E-74
1.6E-05	-3.583991059E-75
1.7E-05	-1.521632352E-73
1.8E-05	5.096903541E-73
1.9E-05	3.381866963E-73
2.E-05	-7.017159277E-72
2.1E-05	1.557483905E-71
2.2E-05	3.874673546E-71
2.3E-05	-2.789456513E-70
2.4E-05	2.711069197E-70
2.5E-05	2.442542864E-69
2.6E-05	-8.735726191E-69
2.7E-05	-6.650302571E-69
2.8E-05	1.070773709E-67
2.9E-05	-1.513999471E-67
3.E-05	-7.951421814E-67
3.1E-05	2.997246394E-66
3.2E-05	2.474376273E-66
3.3E-05	-3.310421511E-65
3.4E-05	3.05781207E-65
3.5E-05	2.611020942E-64
3.6E-05	-6.851480336E-64
3.7E-05	-1.325212191E-63
3.8E-05	8.127136233E-63
3.9E-05	-7.238550423E-64
4.E-05	-6.886311023E-62
4.1E-05	1.12909113E-61
4.2E-05	3.920687298E-61
4.3E-05	-1.544166762E-60
4.4E-05	-6.137246771E-61
4.5E-05	1.315492164E-59
4.6E-05	-1.732718394E-59
4.7E-05	-7.191672776E-59
4.8E-05	2.556192704E-58
4.9E-05	1.120869627E-58
5.E-05	-2.134330218E-57
5.1E-05	2.713530423E-57
5.2E-05	1.16608287E-56
5.3E-05	-3.878106733E-56
5.4E-05	-2.701906743E-56
5.5E-05	3.235856116E-55
5.6E-05	-2.62234237E-55
5.7E-05	-1.942497692E-54
5.8E-05	4.342266901E-54
5.9E-05	7.940441812E-54
6.E-05	-3.856865372E-53
6.1E-05	-8.847256863E-54
6.2E-05	2.58926219E-52
6.3E-05	-2.104758919E-52
6.4E-05	-1.402762623E-51
6.5E-05	2.601052508E-51
6.6E-05	6.053735973E-51
6.7E-05	-2.044194479E-50
6.8E-05	-1.811812649E-50
6.9E-05	1.295552525E-49
7.E-05	4.046127533E-51
7.1E-05	-7.076482506E-49
7.2E-05	4.556091733E-49
7.3E-05	3.420330778E-48
7.4E-05	-4.43027371E-48
7.5E-05	-1.476757741E-47
7.6E-05	3.012569129E-47
7.7E-05	5.67903535E-47
7.8E-05	-1.728099727E-46
7.9E-05	-1.905831961E-46
8.E-05	8.901637093E-46
8.1E-05	5.223093374E-46
8.2E-05	-4.254465101E-45
8.3E-05	-8.629055803E-46
8.4E-05	1.92966954E-44
8.5E-05	-2.140007695E-45
8.6E-05	-8.453786181E-44
8.7E-05	3.333406948E-44
8.8E-05	3.623256717E-43
8.9E-05	-2.477586095E-43
9.E-05	-1.527337751E-42
9.1E-05	1.559460708E-42
9.2E-05	6.299618947E-42
9.3E-05	-9.202879765E-42
9.4E-05	-2.497179602E-41
9.5E-05	5.225851561E-41
9.6E-05	9.186572024E-41
9.7E-05	-2.861179582E-40
9.8E-05	-2.919093094E-40
9.9E-05	1.503530242E-39
1.E-04	6.373877349E-40
1.01E-04	-7.549444507E-39
1.02E-04	6.077808797E-40
1.03E-04	3.612554206E-38
1.04E-04	-1.910777729E-38
1.05E-04	-1.646051941E-37
1.06E-04	1.561416723E-37
1.07E-04	7.144800632E-37
1.08E-04	-9.72363661E-37
1.09E-04	-2.95805488E-36
1.1E-04	5.275851857E-36
1.11E-04	1.170277166E-35
1.12E-04	-2.611159202E-35
1.13E-04	-4.434247993E-35
1.14E-04	1.204564924E-34
1.15E-04	1.613455757E-34
1.16E-04	-5.242817712E-34
1.17E-04	-5.655521911E-34
1.18E-04	2.169697293E-33
1.19E-04	1.917201265E-33
1.2E-04	-8.583714993E-33
1.21E-04	-6.31792772E-33
1.22E-04	3.2592596E-32
1.23E-04	2.038074376E-32
1.24E-04	-1.19126696E-31
1.25E-04	-6.494928213E-32
1.26E-04	4.199764182E-31
1.27E-04	2.066471267E-31
1.28E-04	-1.429697806E-30
1.29E-04	-6.625934643E-31
1.3E-04	4.700650722E-30
1.31E-04	2.149850836E-30
1.32E-04	-1.491935247E-29
1.33E-04	-7.030963799E-30
1.34E-04	4.567300618E-29
1.35E-04	2.292944495E-29
1.36E-04	-1.347707054E-28
1.37E-04	-7.359202493E-29
1.38E-04	3.832817438E-28
1.39E-04	2.299045361E-28
1.4E-04	-1.051104632E-27
1.41E-04	-6.942971529E-28
1.42E-04	2.779593966E-27
1.43E-04	2.012733971E-27
1.44E-04	-7.057833452E-27
1.45E-04	-5.377719008E-27
1.46E-04	1.705920748E-26
1.47E-04	9.240998404E-27
1.48E-04	-4.581180173E-26
1.49E-04	4.893178703E-26
1.5E-04	3.589164846E-25
1.51E-04	-6.300637816E-25
1.52E-04	-5.988898425E-24
1.53E-04	-4.665477652E-24
1.54E-04	7.203269399E-23
1.55E-04	2.689419534E-22
1.56E-04	-2.004214937E-22
1.57E-04	-4.306053995E-21
1.58E-04	-1.118416261E-20
1.59E-04	1.955531319E-20
1.6E-04	2.126528178E-19
1.61E-04	5.110987014E-19
1.62E-04	-7.667266767E-19
1.63E-04	-9.164528061E-18
1.64E-04	-2.672335541E-17
1.65E-04	-1.547086436E-19
1.66E-04	3.069419385E-16
1.67E-04	1.310691847E-15
1.68E-04	2.349055868E-15
1.69E-04	-3.635518368E-15
1.7E-04	-4.176520869E-14
1.71E-04	-1.602293931E-13
1.72E-04	-3.529819397E-13
1.73E-04	-1.543286721E-13
1.74E-04	2.698791006E-12
1.75E-04	1.575760635E-11
1.76E-04	5.962232803E-11
1.77E-04	1.832485828E-10
1.78E-04	4.915507808E-10
1.79E-04	1.192126603E-09
1.8E-04	2.671066194E-09
1.81E-04	5.612179118E-09
1.82E-04	1.1178598E-08
1.83E-04	2.127815741E-08
1.84E-04	3.893150993E-08
1.85E-04	6.875423902E-08
1.86E-04	1.17554409E-07
1.87E-04	1.950383089E-07
1.88E-04	3.146055851E-07
1.89E-04	4.941859459E-07
1.9E-04	7.570085975E-07
1.91E-04	1.132109535E-06
1.92E-04	1.65430927E-06
1.93E-04	2.363377857E-06
1.94E-04	3.302141032E-06
1.95E-04	4.513301548E-06
1.96E-04	6.034689978E-06
1.97E-04	7.892581323E-06
1.98E-04	1.009282178E-05
1.99E-04	1.260996117E-05
2.E-04	1.537523414E-05
2.01E-04	1.826464611E-05
2.02E-04	2.108833367E-05
2.03E-04	2.35821525E-05
2.04E-04	2.540287624E-05
2.05E-04	2.612963407E-05
2.06E-04	2.527512443E-05
2.07E-04	2.230914786E-05
2.08E-04	1.669418866E-05
2.09E-04	7.930584777E-06
2.1E-04	-4.390476928E-06
2.11E-04	-2.05257869E-05
2.12E-04	-4.051157868E-05
2.13E-04	-6.409495711E-05
2.14E-04	-9.067912228E-05
2.15E-04	-1.192946234E-04
2.16E-04	-1.485993527E-04
2.17E-04	-1.769040312E-04
2.18E-04	-2.022268E-04
2.19E-04	-2.223916363E-04
2.2E-04	-2.351807382E-04
2.21E-04	-2.385269091E-04
2.22E-04	-2.307129318E-04
2.23E-04	-2.105558135E-04
2.24E-04	-1.775810763E-04
2.25E-04	-1.321936356E-04
2.26E-04	-7.581495419E-05
2.27E-04	-1.09280056E-05
2.28E-04	5.899883736E-05
2.29E-04	1.296764896E-04
2.3E-04	1.962021938E-04
2.31E-04	2.533173617E-04
2.32E-04	2.957645124E-04
2.33E-04	3.1874026E-04
2.34E-04	3.183526376E-04
2.35E-04	2.919886259E-04
2.36E-04	2.385916751E-04
2.37E-04	1.589031436E-04
2.38E-04	5.564971715E-05
2.39E-04	-6.643163266E-05
2.4E-04	-2.007972188E-04
2.41E-04	-3.394624003E-04
2.42E-04	-4.734286488E-04
2.43E-04	-5.931782083E-04
2.44E-04	-6.893105913E-04
2.45E-04	-7.53296848E-04
2.46E-04	-7.782007536E-04
2.47E-04	-7.592546115E-04
2.48E-04	-6.943186658E-04
2.49E-04	-5.84270957E-04
2.5E-04	-4.332444552E-04
2.51E-04	-2.485729619E-04
2.52E-04	-4.043423223E-05
2.53E-04	1.786988548E-04
2.54E-04	3.947446956E-04
2.55E-04	5.928891976E-04
2.56E-04	7.58647003E-04
2.57E-04	8.78952825E-04
2.58E-04	9.431313551E-04
2.59E-04	9.437474306E-04
2.6E-04	8.773714936E-04
2.61E-04	7.451320719E-04
2.62E-04	5.52851652E-04
2.63E-04	3.107586812E-04
2.64E-04	3.296676195E-05
2.65E-04	-2.632026994E-04
2.66E-04	-5.582098585E-04
2.67E-04	-8.316697214E-04
2.68E-04	-1.063859467E-03
2.69E-04	-1.237070634E-03
2.7E-04	-1.336835536E-03
2.71E-04	-1.353165439E-03
2.72E-04	-1.281605564E-03
2.73E-04	-1.123741744E-03
2.74E-04	-8.871854711E-04
2.75E-04	-5.853789259E-04
2.76E-04	-2.371790948E-04
2.77E-04	1.342490595E-04
2.78E-04	5.032659359E-04
2.79E-04	8.436372823E-04
2.8E-04	1.13004006E-03
2.81E-04	1.339640666E-03
2.82E-04	1.454118528E-03
2.83E-04	1.461531352E-03
2.84E-04	1.357265836E-03
2.85E-04	1.144316898E-03
2.86E-04	8.335088293E-04
2.87E-04	4.433733096E-04
2.88E-04	-9.958914411E-07
2.89E-04	-4.698155719E-04
2.9E-04	-9.303706068E-04
2.91E-04	-1.348785227E-03
2.92E-04	-1.692559429E-03
2.93E-04	-1.933529299E-03
2.94E-04	-2.050021239E-03
2.95E-04	-2.028025375E-03
2.96E-04	-1.862381394E-03
2.97E-04	-1.55813124E-03
2.98E-04	-1.130901341E-03
2.99E-04	-6.057940149E-04
3.E-04	-1.564574511E-05
3.01E-04	6.007250477E-04
3.02E-04	1.200767388E-03
3.03E-04	1.741261093E-03
3.04E-04	2.181531407E-03
3.05E-04	2.486212717E-03
3.06E-04	2.627754762E-03
3.07E-04	2.58884604E-03
3.08E-04	2.364240604E-03
3.09E-04	1.96138382E-03
3.1E-04	1.399896562E-03
3.11E-04	7.105209863E-04
3.12E-04	-6.609486185E-05
3.13E-04	-8.812432081E-04
3.14E-04	-1.681422578E-03
3.15E-04	-2.412650265E-03
3.16E-04	-3.024228387E-03
3.17E-04	-3.471380754E-03
3.18E-04	-3.718064926E-03
3.19E-04	-3.740469928E-03
3.2E-04	-3.529330081E-03
3.21E-04	-3.089919748E-03
3.22E-04	-2.44161451E-03
3.23E-04	-1.618355473E-03
3.24E-04	-6.677216394E-04
3.25E-04	3.533026766E-04
3.26E-04	1.383245486E-03
3.27E-04	2.358735153E-03
3.28E-04	3.216698036E-03
3.29E-04	3.899330265E-03
3.3E-04	4.359946459E-03
3.31E-04	4.565747535E-03
3.32E-04	4.49836089E-03
3.33E-04	4.155648624E-03
3.34E-04	3.553818976E-03
3.35E-04	2.726025229E-03
3.36E-04	1.718319416E-03
3.37E-04	5.874803057E-04
3.38E-04	-5.995048395E-04
3.39E-04	-1.769370538E-03
3.4E-04	-2.850482019E-03
3.41E-04	-3.778756387E-03
3.42E-04	-4.498873159E-03
3.43E-04	-4.96570197E-03
3.44E-04	-5.149242828E-03
3.45E-04	-5.038427629E-03
3.46E-04	-4.639716491E-03
3.47E-04	-3.974716839E-03
3.48E-04	-3.081270654E-03
3.49E-04	-2.01359051E-03
3.5E-04	-8.36131293E-04
3.51E-04	3.839558802E-04
3.52E-04	1.578355257E-03
3.53E-04	2.676778963E-03
3.54E-04	3.612569978E-03
3.55E-04	4.332343503E-03
3.56E-04	4.79943452E-03
3.57E-04	4.990772782E-03
3.58E-04	4.896793553E-03
3.59E-04	4.526138234E-03
3.6E-04	3.906041335E-03
3.61E-04	3.075890631E-03
3.62E-04	2.083255469E-03
3.63E-04	9.860653885E-04
3.64E-04	-1.48572334E-04
3.65E-04	-1.253953292E-03
3.66E-04	-2.271612082E-03
3.67E-04	-3.149550579E-03
3.68E-04	-3.839781166E-03
3.69E-04	-4.304868265E-03
3.7E-04	-4.525839273E-03
3.71E-04	-4.500052683E-03
3.72E-04	-4.234635028E-03
3.73E-04	-3.74761318E-03
3.74E-04	-3.072777026E-03
3.75E-04	-2.255750253E-03
3.76E-04	-1.344145801E-03
3.77E-04	-3.854918398E-04
3.78E-04	5.678949719E-04
3.79E-04	1.46133375E-03
3.8E-04	2.248727762E-03
3.81E-04	2.897028667E-03
3.82E-04	3.379848776E-03
3.83E-04	3.674698055E-03
3.84E-04	3.770974957E-03
3.85E-04	3.675185089E-03
3.86E-04	3.403653085E-03
3.87E-04	2.974855572E-03
3.88E-04	2.413444826E-03
3.89E-04	1.755718308E-03
3.9E-04	1.042895924E-03
3.91E-04	3.109530354E-04
3.92E-04	-4.076052792E-04
3.93E-04	-1.076828511E-03
3.94E-04	-1.661852319E-03
3.95E-04	-2.139749487E-03
3.96E-04	-2.498547202E-03
3.97E-04	-2.7270932E-03
3.98E-04	-2.81506154E-03
3.99E-04	-2.763558136E-03
4.E-04	-2.586906568E-03
4.01E-04	-2.301932218E-03
4.02E-04	-1.923315413E-03
4.03E-04	-1.471466312E-03
4.04E-04	-9.757554527E-04
4.05E-04	-4.645961285E-04
4.06E-04	4.155835608E-05
4.07E-04	5.235477984E-04
4.08E-04	9.577677689E-04
4.09E-04	1.324124027E-03
4.1E-04	1.614492276E-03
4.11E-04	1.826565258E-03
4.12E-04	1.954123192E-03
4.13E-04	1.991021066E-03
4.14E-04	1.941081583E-03
4.15E-04	1.815741926E-03
4.16E-04	1.624017142E-03
4.17E-04	1.372613989E-03
4.18E-04	1.07422524E-03
4.19E-04	7.470489556E-04
4.2E-04	4.057948876E-04
4.21E-04	6.065880109E-05
4.22E-04	-2.743682341E-04
4.23E-04	-5.803585335E-04
4.24E-04	-8.43256847E-04
4.25E-04	-1.05843521E-03
4.26E-04	-1.222940208E-03
4.27E-04	-1.329835967E-03
4.28E-04	-1.374279875E-03
4.29E-04	-1.359588066E-03
4.3E-04	-1.29248471E-03
4.31E-04	-1.176932772E-03
4.32E-04	-1.017488401E-03
4.33E-04	-8.242229568E-04
4.34E-04	-6.084851018E-04
4.35E-04	-3.770501587E-04
4.36E-04	-1.358474408E-04
4.37E-04	1.038156979E-04
4.38E-04	3.28737652E-04
4.39E-04	5.314147265E-04
4.4E-04	7.090499842E-04
4.41E-04	8.572192592E-04
4.42E-04	9.698658256E-04
4.43E-04	1.0442891E-03
4.44E-04	1.081418981E-03
4.45E-04	1.081956524E-03
4.46E-04	1.046393724E-03
4.47E-04	9.783672555E-04
4.48E-04	8.84045369E-04
4.49E-04	7.677365893E-04
4.5E-04	6.309141662E-04
4.51E-04	4.757696233E-04
4.52E-04	3.068696187E-04
4.53E-04	1.286038857E-04
4.54E-04	-5.649515574E-05
4.55E-04	-2.458889511E-04
4.56E-04	-4.354714646E-04
4.57E-04	-6.205550614E-04
4.58E-04	-7.962830218E-04
4.59E-04	-9.561966508E-04
4.6E-04	-1.092267688E-03
4.61E-04	-1.19709127E-03
4.62E-04	-1.264544612E-03
4.63E-04	-1.28828508E-03
4.64E-04	-1.261670149E-03
4.65E-04	-1.179605283E-03
4.66E-04	-1.039296458E-03
4.67E-04	-8.399718874E-04
4.68E-04	-5.84095916E-04
4.69E-04	-2.790435537E-04
4.7E-04	6.358878199E-05
4.71E-04	4.298461011E-04
4.72E-04	8.03481665E-04
4.73E-04	1.16504798E-03
4.74E-04	1.492625912E-03
4.75E-04	1.763771392E-03
4.76E-04	1.956902909E-03
4.77E-04	2.052737089E-03
4.78E-04	2.036798763E-03
4.79E-04	1.901280114E-03
4.8E-04	1.644501905E-03
4.81E-04	1.270056935E-03
4.82E-04	7.885452213E-04
4.83E-04	2.202901581E-04
4.84E-04	-4.049586034E-04
4.85E-04	-1.051260192E-03
4.86E-04	-1.679181969E-03
4.87E-04	-2.247409999E-03
4.88E-04	-2.715579342E-03
4.89E-04	-3.047750216E-03
4.9E-04	-3.213846256E-03
4.91E-04	-3.190362132E-03
4.92E-04	-2.963925332E-03
4.93E-04	-2.535997041E-03
4.94E-04	-1.923309172E-03
4.95E-04	-1.15414489E-03
4.96E-04	-2.660033687E-04
4.97E-04	6.938711987E-04
4.98E-04	1.669360618E-03
4.99E-04	2.599489713E-03
5.E-04	3.422605136E-03
5.01E-04	4.079783099E-03
5.02E-04	4.519869457E-03
5.03E-04	4.705290028E-03
5.04E-04	4.614248311E-03
5.05E-04	4.239370589E-03
5.06E-04	3.588127112E-03
5.07E-04	2.686363664E-03
5.08E-04	1.579381624E-03
5.09E-04	3.273703197E-04
5.1E-04	-1.000315508E-03
5.11E-04	-2.327754514E-03
5.12E-04	-3.574803879E-03
5.13E-04	-4.662939232E-03
5.14E-04	-5.521599789E-03
5.15E-04	-6.09091669E-03
5.16E-04	-6.324034061E-03
5.17E-04	-6.19354835E-03
5.18E-04	-5.697334456E-03
5.19E-04	-4.856314221E-03
5.2E-04	-3.70819044E-03
5.21E-04	-2.30696268E-03
5.22E-04	-7.260814227E-04
5.23E-04	9.45442475E-04
5.24E-04	2.613376964E-03
5.25E-04	4.184286478E-03
5.26E-04	5.566592996E-03
5.27E-04	6.676286873E-03
5.28E-04	7.446794375E-03
5.29E-04	7.832167603E-03
5.3E-04	7.803633045E-03
5.31E-04	7.351284312E-03
5.32E-04	6.491910988E-03
5.33E-04	5.270125427E-03
5.34E-04	3.7492899E-03
5.35E-04	2.004647E-03
5.36E-04	1.247868945E-04
5.37E-04	-1.788982307E-03
5.38E-04	-3.632591537E-03
5.39E-04	-5.309275634E-03
5.4E-04	-6.731152841E-03
5.41E-04	-7.819751483E-03
5.42E-04	-8.51406719E-03
5.43E-04	-8.778677279E-03
5.44E-04	-8.601803311E-03
5.45E-04	-7.989933864E-03
5.46E-04	-6.970398375E-03
5.47E-04	-5.596499327E-03
5.48E-04	-3.942892619E-03
5.49E-04	-2.095018473E-03
5.5E-04	-1.45190128E-04
5.51E-04	1.806481826E-03
5.52E-04	3.6577912E-03
5.53E-04	5.315569185E-03
5.54E-04	6.701087343E-03
5.55E-04	7.749381186E-03
5.56E-04	8.412044256E-03
5.57E-04	8.663882962E-03
5.58E-04	8.504109514E-03
5.59E-04	7.950844176E-03
5.6E-04	7.038147923E-03
5.61E-04	5.818344551E-03
5.62E-04	4.36106611E-03
5.63E-04	2.744841785E-03
5.64E-04	1.049067551E-03
5.65E-04	-6.475552912E-04
5.66E-04	-2.267507668E-03
5.67E-04	-3.739531276E-03
5.68E-04	-5.004058606E-03
5.69E-04	-6.0140589E-03
5.7E-04	-6.734951757E-03
5.71E-04	-7.147393802E-03
5.72E-04	-7.248801123E-03
5.73E-04	-7.050156824E-03
5.74E-04	-6.572800902E-03
5.75E-04	-5.849102145E-03
5.76E-04	-4.922562448E-03
5.77E-04	-3.843135607E-03
5.78E-04	-2.661673893E-03
5.79E-04	-1.428241622E-03
5.8E-04	-1.920541005E-04
5.81E-04	1.000609773E-03
5.82E-04	2.108840477E-03
5.83E-04	3.097444674E-03
5.84E-04	3.937340414E-03
5.85E-04	4.60775973E-03
5.86E-04	5.096969532E-03
5.87E-04	5.399242578E-03
5.88E-04	5.512194505E-03
5.89E-04	5.438253353E-03
5.9E-04	5.186871444E-03
5.91E-04	4.773068499E-03
5.92E-04	4.21452356E-03
5.93E-04	3.531217851E-03
5.94E-04	2.746136267E-03
5.95E-04	1.884065309E-03
5.96E-04	9.703861213E-04
5.97E-04	3.235533135E-05
5.98E-04	-9.000730598E-04
5.99E-04	-1.797195211E-03
6.E-04	-2.632824555E-03
6.01E-04	-3.38295502E-03
6.02E-04	-4.022528212E-03
6.03E-04	-4.52645313E-03
6.04E-04	-4.873860171E-03
6.05E-04	-5.049751228E-03
6.06E-04	-5.04401666E-03
6.07E-04	-4.852337748E-03
6.08E-04	-4.478332715E-03
6.09E-04	-3.93280728E-03
6.1E-04	-3.231669106E-03
6.11E-04	-2.397136605E-03
6.12E-04	-1.46042761E-03
6.13E-04	-4.604052921E-04
6.14E-04	5.611993164E-04
6.15E-04	1.562645327E-03
6.16E-04	2.502050493E-03
6.17E-04	3.338012843E-03
6.18E-04	4.032750161E-03
6.19E-04	4.555456109E-03
6.2E-04	4.883680383E-03
6.21E-04	5.003656962E-03
6.22E-04	4.911524646E-03
6.23E-04	4.614660701E-03
6.24E-04	4.130543777E-03
6.25E-04	3.483740847E-03
6.26E-04	2.704763477E-03
6.27E-04	1.83103322E-03
6.28E-04	9.054280297E-04
6.29E-04	-2.885229781E-05
6.3E-04	-9.320863309E-04
6.31E-04	-1.767671514E-03
6.32E-04	-2.501713539E-03
6.33E-04	-3.105806131E-03
6.34E-04	-3.559658077E-03
6.35E-04	-3.850404441E-03
6.36E-04	-3.971532871E-03
6.37E-04	-3.924394769E-03
6.38E-04	-3.719397628E-03
6.39E-04	-3.37375188E-03
6.4E-04	-2.908500353E-03
6.41E-04	-2.348282475E-03
6.42E-04	-1.721766494E-03
6.43E-04	-1.059456065E-03
6.44E-04	-3.904635404E-04
6.45E-04	2.584980124E-04
6.46E-04	8.62613187E-04
6.47E-04	1.399636605E-03
6.48E-04	1.851706817E-03
6.49E-04	2.206347552E-03
6.5E-04	2.45621946E-03
6.51E-04	2.598805429E-03
6.52E-04	2.636582516E-03
6.53E-04	2.576823333E-03
6.54E-04	2.430157082E-03
6.55E-04	2.208626976E-03
6.56E-04	1.924993051E-03
6.57E-04	1.593416538E-03
6.58E-04	1.229487835E-03
6.59E-04	8.486298698E-04
6.6E-04	4.647531205E-04
6.61E-04	9.057030992E-05
6.62E-04	-2.620784803E-04
6.63E-04	-5.833832188E-04
6.64E-04	-8.664866071E-04
6.65E-04	-1.106438022E-03
6.66E-04	-1.298963813E-03
6.67E-04	-1.441334235E-03
6.68E-04	-1.533892375E-03
6.69E-04	-1.579358859E-03
6.7E-04	-1.580468903E-03
6.71E-04	-1.539278993E-03
6.72E-04	-1.459001691E-03
6.73E-04	-1.345087232E-03
6.74E-04	-1.203248077E-03
6.75E-04	-1.037373688E-03
6.76E-04	-8.508691987E-04
6.77E-04	-6.487718321E-04
6.78E-04	-4.362010219E-04
6.79E-04	-2.159612319E-04
6.8E-04	9.269302649E-06
6.81E-04	2.335470841E-04
6.82E-04	4.499675356E-04
6.83E-04	6.550115094E-04
6.84E-04	8.464168788E-04
6.85E-04	1.017884253E-03
6.86E-04	1.160554466E-03
6.87E-04	1.269141786E-03
6.88E-04	1.342190222E-03
6.89E-04	1.376927176E-03
6.9E-04	1.368752031E-03
6.91E-04	1.316088367E-03
6.92E-04	1.221337872E-03
6.93E-04	1.086530555E-03
6.94E-04	9.127280845E-04
6.95E-04	7.053293765E-04
6.96E-04	4.75463391E-04
6.97E-04	2.332849973E-04
6.98E-04	-1.653680552E-05
6.99E-04	-2.698056375E-04
7.E-04	-5.17347974E-04
7.01E-04	-7.48734063E-04
7.02E-04	-9.580415934E-04
7.03E-04	-1.141379333E-03
7.04E-04	-1.292017808E-03
7.05E-04	-1.40334519E-03
7.06E-04	-1.473997997E-03
7.07E-04	-1.504441977E-03
7.08E-04	-1.490579912E-03
7.09E-04	-1.42658449E-03
7.1E-04	-1.312697739E-03
7.11E-04	-1.154401475E-03
7.12E-04	-9.545648802E-04
7.13E-04	-7.125296464E-04
7.14E-04	-4.316781814E-04
7.15E-04	-1.223369746E-04
7.16E-04	2.043395723E-04
7.17E-04	5.400630344E-04
7.18E-04	8.747163017E-04
7.19E-04	1.193238152E-03
7.2E-04	1.480793947E-03
7.21E-04	1.726918171E-03
7.22E-04	1.921168699E-03
7.23E-04	2.049383397E-03
7.24E-04	2.099260162E-03
7.25E-04	2.066776146E-03
7.26E-04	1.953035869E-03
7.27E-04	1.758097174E-03
7.28E-04	1.48300299E-03
7.29E-04	1.135940383E-03
7.3E-04	7.31528933E-04
7.31E-04	2.851107009E-04
7.32E-04	-1.878826871E-04
7.33E-04	-6.68042431E-04
7.34E-04	-1.132891546E-03
7.35E-04	-1.562584159E-03
7.36E-04	-1.940954613E-03
7.37E-04	-2.251041707E-03
7.38E-04	-2.474730804E-03
7.39E-04	-2.598645041E-03
7.4E-04	-2.616971254E-03
7.41E-04	-2.527706896E-03
7.42E-04	-2.330298535E-03
7.43E-04	-2.028847186E-03
7.44E-04	-1.634553584E-03
7.45E-04	-1.163158303E-03
7.46E-04	-6.322600339E-04
7.47E-04	-6.259692515E-05
7.48E-04	5.207136923E-04
7.49E-04	1.091264187E-03
7.5E-04	1.625233273E-03
7.51E-04	2.100822284E-03
7.52E-04	2.495908E-03
7.53E-04	2.789869638E-03
7.54E-04	2.967920622E-03
7.55E-04	3.02186058E-03
7.56E-04	2.948084811E-03
7.57E-04	2.748097646E-03
7.58E-04	2.430505527E-03
7.59E-04	2.009896411E-03
7.6E-04	1.504018801E-03
7.61E-04	9.335788168E-04
7.62E-04	3.234353817E-04
7.63E-04	-2.987585291E-04
7.64E-04	-9.059288503E-04
7.65E-04	-1.47343146E-03
7.66E-04	-1.978660926E-03
7.67E-04	-2.400986004E-03
7.68E-04	-2.723504388E-03
7.69E-04	-2.934639613E-03
7.7E-04	-3.027544548E-03
7.71E-04	-2.999128279E-03
7.72E-04	-2.851117233E-03
7.73E-04	-2.59107875E-03
7.74E-04	-2.230551684E-03
7.75E-04	-1.782741418E-03
7.76E-04	-1.263450916E-03
7.77E-04	-6.93072645E-04
7.78E-04	-9.533818151E-05
7.79E-04	5.059676919E-04
7.8E-04	1.08807902E-03
7.81E-04	1.628315501E-03
7.82E-04	2.104773648E-03
7.83E-04	2.498732536E-03
7.84E-04	2.795360286E-03
7.85E-04	2.98245356E-03
7.86E-04	3.050731454E-03
7.87E-04	2.996341081E-03
7.88E-04	2.821971666E-03
7.89E-04	2.53510054E-03
7.9E-04	2.146344219E-03
7.91E-04	1.670083965E-03
7.92E-04	1.125525881E-03
7.93E-04	5.355686275E-04
7.94E-04	-7.597390716E-05
7.95E-04	-6.857464804E-04
7.96E-04	-1.269938028E-03
7.97E-04	-1.804221354E-03
7.98E-04	-2.2663466E-03
7.99E-04	-2.638035568E-03
8.E-04	-2.903878705E-03
8.01E-04	-3.050992366E-03
8.02E-04	-3.072109247E-03
8.03E-04	-2.967811174E-03
8.04E-04	-2.744196427E-03
8.05E-04	-2.409745193E-03
8.06E-04	-1.976131236E-03
8.07E-04	-1.460897892E-03
8.08E-04	-8.868623456E-04
8.09E-04	-2.783038195E-04
8.1E-04	3.410451236E-04
8.11E-04	9.464752373E-04
8.12E-04	1.511901161E-03
8.13E-04	2.013329051E-03
8.14E-04	2.431435286E-03
8.15E-04	2.749724358E-03
8.16E-04	2.953267084E-03
8.17E-04	3.032227195E-03
8.18E-04	2.984938147E-03
8.19E-04	2.815286843E-03
8.2E-04	2.529088417E-03
8.21E-04	2.135699395E-03
8.22E-04	1.651573019E-03
8.23E-04	1.098872475E-03
8.24E-04	5.006877823E-04
8.25E-04	-1.1990771E-04
8.26E-04	-7.367710141E-04
8.27E-04	-1.321033791E-03
8.28E-04	-1.846532438E-03
8.29E-04	-2.292463552E-03
8.3E-04	-2.640025098E-03
8.31E-04	-2.870932878E-03
8.32E-04	-2.972410423E-03
8.33E-04	-2.940970347E-03
8.34E-04	-2.778987845E-03
8.35E-04	-2.490943946E-03
8.36E-04	-2.086492403E-03
8.37E-04	-1.58462574E-03
8.38E-04	-1.01078897E-03
8.39E-04	-3.911926099E-04
8.4E-04	2.469496644E-04
8.41E-04	8.722369147E-04
8.42E-04	1.45200921E-03
8.43E-04	1.959085388E-03
8.44E-04	2.372276161E-03
8.45E-04	2.671679292E-03
8.46E-04	2.839378013E-03
8.47E-04	2.866126723E-03
8.48E-04	2.753330285E-03
8.49E-04	2.507865458E-03
8.5E-04	2.139662345E-03
8.51E-04	1.665928319E-03
8.52E-04	1.112983944E-03
8.53E-04	5.10671255E-04
8.54E-04	-1.122859164E-04
8.55E-04	-7.257299568E-04
8.56E-04	-1.296042303E-03
8.57E-04	-1.791775929E-03
8.58E-04	-2.189556871E-03
8.59E-04	-2.472000366E-03
8.6E-04	-2.62412822E-03
8.61E-04	-2.636988777E-03
8.62E-04	-2.512864252E-03
8.63E-04	-2.262985763E-03
8.64E-04	-1.90198264E-03
8.65E-04	-1.448188936E-03
8.66E-04	-9.273070045E-04
8.67E-04	-3.705907595E-04
8.68E-04	1.914824572E-04
8.69E-04	7.311806167E-04
8.7E-04	1.220501987E-03
8.71E-04	1.632074923E-03
8.72E-04	1.94555389E-03
8.73E-04	2.149849051E-03
8.74E-04	2.238395135E-03
8.75E-04	2.207533143E-03
8.76E-04	2.061716582E-03
8.77E-04	1.815494997E-03
8.78E-04	1.487858529E-03
8.79E-04	1.098251057E-03
8.8E-04	6.691289622E-04
8.81E-04	2.272514481E-04
8.82E-04	-2.011128209E-04
8.83E-04	-5.944996972E-04
8.84E-04	-9.347836877E-04
8.85E-04	-1.205079018E-03
8.86E-04	-1.393015311E-03
8.87E-04	-1.495158356E-03
8.88E-04	-1.515002249E-03
8.89E-04	-1.457595091E-03
8.9E-04	-1.32996326E-03
8.91E-04	-1.145725912E-03
8.92E-04	-9.24006886E-04
8.93E-04	-6.830288212E-04
8.94E-04	-4.380933487E-04
8.95E-04	-2.045453157E-04
8.96E-04	2.73316758E-06
8.97E-04	1.739533864E-04
8.98E-04	3.054473017E-04
8.99E-04	3.95905874E-04
9.E-04	4.451162309E-04
9.01E-04	4.576332747E-04
9.02E-04	4.443498281E-04
9.03E-04	4.175878049E-04
9.04E-04	3.863070446E-04
9.05E-04	3.579301172E-04
9.06E-04	3.414360071E-04
9.07E-04	3.44592274E-04
9.08E-04	3.699069467E-04
9.09E-04	4.161418434E-04
9.1E-04	4.81209797E-04
9.11E-04	5.604548732E-04
9.12E-04	6.443330589E-04
9.13E-04	7.209120609E-04
9.14E-04	7.797757952E-04
9.15E-04	8.119101386E-04
9.16E-04	8.072472082E-04
9.17E-04	7.55161311E-04
9.18E-04	6.483399759E-04
9.19E-04	4.850033138E-04
9.2E-04	2.672734739E-04
9.21E-04	2.114653253E-07
9.22E-04	-3.059499626E-04
9.23E-04	-6.352820374E-04
9.24E-04	-9.696971688E-04
9.25E-04	-1.290786101E-03
9.26E-04	-1.577608589E-03
9.27E-04	-1.806681526E-03
9.28E-04	-1.956821087E-03
9.29E-04	-2.012898522E-03
9.3E-04	-1.965051287E-03
9.31E-04	-1.807571337E-03
9.32E-04	-1.540857973E-03
9.33E-04	-1.173416068E-03
9.34E-04	-7.204490986E-04
9.35E-04	-2.016348276E-04
9.36E-04	3.580137278E-04
9.37E-04	9.272629296E-04
9.38E-04	1.472793246E-03
9.39E-04	1.964541022E-03
9.4E-04	2.375480817E-03
9.41E-04	2.679279246E-03
9.42E-04	2.853029719E-03
9.43E-04	2.882239177E-03
9.44E-04	2.761459184E-03
9.45E-04	2.492639226E-03
9.46E-04	2.086242319E-03
9.47E-04	1.562891728E-03
9.48E-04	9.509238263E-04
9.49E-04	2.818303673E-04
9.5E-04	-4.108291431E-04
9.51E-04	-1.089392839E-03
9.52E-04	-1.713494568E-03
9.53E-04	-2.246609999E-03
9.54E-04	-2.66048912E-03
9.55E-04	-2.933615147E-03
9.56E-04	-3.050185895E-03
9.57E-04	-3.003570548E-03
9.58E-04	-2.798153735E-03
9.59E-04	-2.446423595E-03
9.6E-04	-1.967369317E-03
9.61E-04	-1.388538719E-03
9.62E-04	-7.455103685E-04
9.63E-04	-7.63241037E-05
9.64E-04	5.830315689E-04
9.65E-04	1.198161976E-03
9.66E-04	1.735188454E-03
9.67E-04	2.163795729E-03
9.68E-04	2.461813701E-03
9.69E-04	2.616227293E-03
9.7E-04	2.621767341E-03
9.71E-04	2.481591643E-03
9.72E-04	2.208854577E-03
9.73E-04	1.824792997E-03
9.74E-04	1.354881655E-03
9.75E-04	8.278149263E-04
9.76E-04	2.763463152E-04
9.77E-04	-2.645972278E-04
9.78E-04	-7.626338588E-04
9.79E-04	-1.191393233E-03
9.8E-04	-1.530737264E-03
9.81E-04	-1.765911004E-03
9.82E-04	-1.888100783E-03
9.83E-04	-1.895572571E-03
9.84E-04	-1.79346897E-03
9.85E-04	-1.593123158E-03
9.86E-04	-1.312202667E-03
9.87E-04	-9.738018267E-04
9.88E-04	-6.030394934E-04
9.89E-04	-2.238186575E-04
9.9E-04	1.418958399E-04
9.91E-04	4.737969708E-04
9.92E-04	7.538545242E-04
9.93E-04	9.677698713E-04
9.94E-04	1.106813652E-03
9.95E-04	1.169138532E-03
9.96E-04	1.159036933E-03
9.97E-04	1.084530337E-03
9.98E-04	9.557260958E-04
9.99E-04	7.84847807E-04
1.E-03	5.864068749E-04
1.001E-03	3.763525764E-04
1.002E-03	1.705937021E-04
1.003E-03	-1.66887467E-05
1.004E-03	-1.75028858E-04
1.005E-03	-2.991413944E-04
1.006E-03	-3.882215755E-04
1.007E-03	-4.434804537E-04
1.008E-03	-4.669962903E-04
1.009E-03	-4.632716474E-04
1.01E-03	-4.405864464E-04
1.011E-03	-4.092862838E-04
1.012E-03	-3.785891805E-04
1.013E-03	-3.551272254E-04
1.014E-03	-3.432438413E-04
1.015E-03	-3.450158063E-04
1.016E-03	-3.600160516E-04
1.017E-03	-3.860618714E-04
1.018E-03	-4.197429082E-04
1.019E-03	-4.548663488E-04
1.02E-03	-4.809888346E-04
1.021E-03	-4.856278723E-04
1.022E-03	-4.586010412E-04
1.023E-03	-3.937270701E-04
1.024E-03	-2.873639141E-04
1.025E-03	-1.374851663E-04
1.026E-03	5.495019267E-05
1.027E-03	2.842326185E-04
1.028E-03	5.396971157E-04
1.029E-03	8.066026116E-04
1.03E-03	1.066793382E-03
1.031E-03	1.299875123E-03
1.032E-03	1.486181307E-03
1.033E-03	1.609338194E-03
1.034E-03	1.65557615E-03
1.035E-03	1.612517294E-03
1.036E-03	1.471736324E-03
1.037E-03	1.232656667E-03
1.038E-03	9.028412283E-04
1.039E-03	4.958824029E-04
1.04E-03	3.053236899E-05
1.041E-03	-4.696547101E-04
1.042E-03	-9.779185637E-04
1.043E-03	-1.465872298E-03
1.044E-03	-1.904146324E-03
1.045E-03	-2.26363525E-03
1.046E-03	-2.518433632E-03
1.047E-03	-2.649142024E-03
1.048E-03	-2.644130993E-03
1.049E-03	-2.498376139E-03
1.05E-03	-2.212906033E-03
1.051E-03	-1.796865259E-03
1.052E-03	-1.269090827E-03
1.053E-03	-6.562954355E-04
1.054E-03	9.515656694E-06
1.055E-03	6.920052139E-04
1.056E-03	1.35244743E-03
1.057E-03	1.953723565E-03
1.058E-03	2.462655663E-03
1.059E-03	2.849780179E-03
1.06E-03	3.090670502E-03
1.061E-03	3.169787944E-03
1.062E-03	3.082628505E-03
1.063E-03	2.83427511E-03
1.064E-03	2.437529713E-03
1.065E-03	1.913033265E-03
1.066E-03	1.289553003E-03
1.067E-03	6.020817889E-04
1.068E-03	-1.112589797E-04
1.069E-03	-8.112774897E-04
1.07E-03	-1.459302618E-03
1.071E-03	-2.020090718E-03
1.072E-03	-2.464761913E-03
1.073E-03	-2.771480679E-03
1.074E-03	-2.925418561E-03
1.075E-03	-2.920569841E-03
1.076E-03	-2.761597331E-03
1.077E-03	-2.462632799E-03
1.078E-03	-2.044434323E-03
1.079E-03	-1.533022166E-03
1.08E-03	-9.592780427E-04
1.081E-03	-3.571994652E-04
1.082E-03	2.389715121E-04
1.083E-03	7.96976565E-04
1.084E-03	1.288050036E-03
1.085E-03	1.68882308E-03
1.086E-03	1.983141732E-03
1.087E-03	2.162132872E-03
1.088E-03	2.222984975E-03
1.089E-03	2.168783025E-03
1.09E-03	2.009314957E-03
1.091E-03	1.760267563E-03
1.092E-03	1.440616985E-03
1.093E-03	1.070747234E-03
1.094E-03	6.719024782E-04
1.095E-03	2.653408973E-04
1.096E-03	-1.290153605E-04
1.097E-03	-4.933027418E-04
1.098E-03	-8.119639998E-04
1.099E-03	-1.072596972E-03
1.1E-03	-1.267253042E-03
1.101E-03	-1.392617692E-03
1.102E-03	-1.448408856E-03
1.103E-03	-1.436022958E-03
1.104E-03	-1.359433729E-03
1.105E-03	-1.226412609E-03
1.106E-03	-1.047133757E-03
1.107E-03	-8.317812577E-04
1.108E-03	-5.904001906E-04
1.109E-03	-3.337969493E-04
1.11E-03	-7.280186821E-05
1.111E-03	1.828338952E-04
1.112E-03	4.238443592E-04
1.113E-03	6.407972487E-04
1.114E-03	8.25340728E-04
1.115E-03	9.716213708E-04
1.116E-03	1.075558698E-03
1.117E-03	1.133244798E-03
1.118E-03	1.14126E-03
1.119E-03	1.098579496E-03
1.12E-03	1.00719912E-03
1.121E-03	8.709197977E-04
1.122E-03	6.947623371E-04
1.123E-03	4.858717722E-04
1.124E-03	2.537800179E-04
1.125E-03	9.114405218E-06
1.126E-03	-2.373428975E-04
1.127E-03	-4.742217275E-04
1.128E-03	-6.89432445E-04
1.129E-03	-8.715662092E-04
1.13E-03	-1.01131934E-03
1.131E-03	-1.101288096E-03
1.132E-03	-1.135364475E-03
1.133E-03	-1.109735623E-03
1.134E-03	-1.024432158E-03
1.135E-03	-8.830452412E-04
1.136E-03	-6.913625498E-04
1.137E-03	-4.574808293E-04
1.138E-03	-1.930541905E-04
1.139E-03	8.689271942E-05
1.14E-03	3.659531066E-04
1.141E-03	6.279716699E-04
1.142E-03	8.572780128E-04
1.143E-03	1.038967658E-03
1.144E-03	1.160478732E-03
1.145E-03	1.213234926E-03
1.146E-03	1.192781403E-03
1.147E-03	1.098528015E-03
1.148E-03	9.348201652E-04
1.149E-03	7.119333703E-04
1.15E-03	4.446961956E-04
1.151E-03	1.499352872E-04
1.152E-03	-1.545450562E-04
1.153E-03	-4.497816083E-04
1.154E-03	-7.164892117E-04
1.155E-03	-9.370906748E-04
1.156E-03	-1.097345863E-03
1.157E-03	-1.186988448E-03
1.158E-03	-1.20009404E-03
1.159E-03	-1.135622811E-03
1.16E-03	-9.976946368E-04
1.161E-03	-7.951075444E-04
1.162E-03	-5.405805159E-04
1.163E-03	-2.506672445E-04
1.164E-03	5.429595782E-05
1.165E-03	3.521958859E-04
1.166E-03	6.226101397E-04
1.167E-03	8.483864988E-04
1.168E-03	1.01491571E-03
1.169E-03	1.110716598E-03
1.17E-03	1.129839672E-03
1.171E-03	1.072413336E-03
1.172E-03	9.432825223E-04
1.173E-03	7.522172377E-04
1.174E-03	5.146878919E-04
1.175E-03	2.496080182E-04
1.176E-03	-2.419864963E-05
1.177E-03	-2.887873848E-04
1.178E-03	-5.262698863E-04
1.179E-03	-7.198529623E-04
1.18E-03	-8.565226796E-04
1.181E-03	-9.286982055E-04
1.182E-03	-9.339171033E-04
1.183E-03	-8.741952734E-04
1.184E-03	-7.563590309E-04
1.185E-03	-5.917133596E-04
1.186E-03	-3.937402597E-04
1.187E-03	-1.766586793E-04
1.188E-03	4.342492326E-05
1.189E-03	2.488175965E-04
1.19E-03	4.241064859E-04
1.191E-03	5.586454247E-04
1.192E-03	6.449280371E-04
1.193E-03	6.774359117E-04
1.194E-03	6.547101554E-04
1.195E-03	5.809068986E-04
1.196E-03	4.642640378E-04
1.197E-03	3.152729236E-04
1.198E-03	1.469637881E-04
1.199E-03	-2.511436275E-05
1.2E-03	-1.859374726E-04
1.201E-03	-3.241153623E-04
1.202E-03	-4.307016374E-04
1.203E-03	-4.966214731E-04
1.204E-03	-5.146662534E-04
1.205E-03	-4.837594973E-04
1.206E-03	-4.087340337E-04
1.207E-03	-2.966865382E-04
1.208E-03	-1.560840322E-04
1.209E-03	1.406559579E-06
1.21E-03	1.613287477E-04
1.211E-03	3.096297743E-04
1.212E-03	4.342152186E-04
1.213E-03	5.234990555E-04
1.214E-03	5.666167503E-04
1.215E-03	5.577362503E-04
1.216E-03	4.985615376E-04
1.217E-03	3.945571571E-04
1.218E-03	2.513275984E-04
1.219E-03	7.736221311E-05
1.22E-03	-1.12741696E-04
1.221E-03	-3.014297795E-04
1.222E-03	-4.731463715E-04
1.223E-03	-6.145885571E-04
1.224E-03	-7.130221448E-04
1.225E-03	-7.580458252E-04
1.226E-03	-7.451388674E-04
1.227E-03	-6.755900215E-04
1.228E-03	-5.531103316E-04
1.229E-03	-3.834129642E-04
1.23E-03	-1.780583531E-04
1.231E-03	4.50111736E-05
1.232E-03	2.67444556E-04
1.233E-03	4.747221518E-04
1.234E-03	6.535452015E-04
1.235E-03	7.894687414E-04
1.236E-03	8.704382838E-04
1.237E-03	8.909109824E-04
1.238E-03	8.509287255E-04
1.239E-03	7.532483108E-04
1.24E-03	6.037545864E-04
1.241E-03	4.136926898E-04
1.242E-03	1.982716999E-04
1.243E-03	-2.789294818E-05
1.244E-03	-2.517171263E-04
1.245E-03	-4.581970177E-04
1.246E-03	-6.304868394E-04
1.247E-03	-7.554064774E-04
1.248E-03	-8.261979058E-04
1.249E-03	-8.396252843E-04
1.25E-03	-7.942080434E-04
1.251E-03	-6.924905688E-04
1.252E-03	-5.425060082E-04
1.253E-03	-3.558936331E-04
1.254E-03	-1.456603281E-04
1.255E-03	7.390466361E-05
1.256E-03	2.866352992E-04
1.257E-03	4.761409682E-04
1.258E-03	6.29068211E-04
1.259E-03	7.359474016E-04
1.26E-03	7.894425721E-04
1.261E-03	7.846351413E-04
1.262E-03	7.218159726E-04
1.263E-03	6.070395114E-04
1.264E-03	4.496997593E-04
1.265E-03	2.609178387E-04
1.266E-03	5.353338901E-05
1.267E-03	-1.582114891E-04
1.268E-03	-3.595891832E-04
1.269E-03	-5.366102052E-04
1.27E-03	-6.774359787E-04
1.271E-03	-7.728811326E-04
1.272E-03	-8.16123099E-04
1.273E-03	-8.034622975E-04
1.274E-03	-7.356108228E-04
1.275E-03	-6.172074754E-04
1.276E-03	-4.553508693E-04
1.277E-03	-2.59620362E-04
1.278E-03	-4.296971835E-05
1.279E-03	1.789799111E-04
1.28E-03	3.906157908E-04
1.281E-03	5.788273359E-04
1.282E-03	7.331052889E-04
1.283E-03	8.440766179E-04
1.284E-03	9.039593716E-04
1.285E-03	9.092775913E-04
1.286E-03	8.615251268E-04
1.287E-03	7.646581302E-04
1.288E-03	6.241211139E-04
1.289E-03	4.488206266E-04
1.29E-03	2.511454315E-04
1.291E-03	4.350966623E-05
1.292E-03	-1.634757259E-04
1.293E-03	-3.59016346E-04
1.294E-03	-5.310392245E-04
1.295E-03	-6.690784294E-04
1.296E-03	-7.672248587E-04
1.297E-03	-8.228735959E-04
1.298E-03	-8.339040102E-04
1.299E-03	-7.994930994E-04
1.3E-03	-7.232392212E-04
1.301E-03	-6.127900799E-04
1.302E-03	-4.761258891E-04
1.303E-03	-3.20504191E-04
1.304E-03	-1.548991218E-04
1.305E-03	9.855136758E-06
1.306E-03	1.647521032E-04
1.307E-03	3.04450801E-04
1.308E-03	4.245369068E-04
1.309E-03	5.193880268E-04
1.31E-03	5.847822797E-04
1.311E-03	6.208837222E-04
1.312E-03	6.300967039E-04
1.313E-03	6.132139542E-04
1.314E-03	5.705231307E-04
1.315E-03	5.055244269E-04
1.316E-03	4.239573394E-04
1.317E-03	3.294617615E-04
1.318E-03	2.235014146E-04
1.319E-03	1.095291587E-04
1.32E-03	-6.143869958E-06
1.321E-03	-1.183595469E-04
1.322E-03	-2.249242859E-04
1.323E-03	-3.22977923E-04
1.324E-03	-4.065227297E-04
1.325E-03	-4.699918627E-04
1.326E-03	-5.116803961E-04
1.327E-03	-5.308004151E-04
1.328E-03	-5.24019088E-04
1.329E-03	-4.887323066E-04
1.33E-03	-4.275651608E-04
1.331E-03	-3.459743091E-04
1.332E-03	-2.474414054E-04
1.333E-03	-1.347499244E-04
1.334E-03	-1.439644609E-05
1.335E-03	1.043440984E-04
1.336E-03	2.145022533E-04
1.337E-03	3.121897522E-04
1.338E-03	3.924254052E-04
1.339E-03	4.483505725E-04
1.34E-03	4.758648732E-04
1.341E-03	4.753702897E-04
1.342E-03	4.47689674E-04
1.343E-03	3.923558541E-04
1.344E-03	3.116884251E-04
1.345E-03	2.127481048E-04
1.346E-03	1.031872834E-04
1.347E-03	-1.190184508E-05
1.348E-03	-1.272790928E-04
1.349E-03	-2.346000685E-04
1.35E-03	-3.25004966E-04
1.351E-03	-3.93226284E-04
1.352E-03	-4.364874816E-04
1.353E-03	-4.509988923E-04
1.354E-03	-4.33459097E-04
1.355E-03	-3.851302913E-04
1.356E-03	-3.105287443E-04
1.357E-03	-2.132378942E-04
1.358E-03	-9.699928573E-05
1.359E-03	3.043682675E-05
1.36E-03	1.586224112E-04
1.361E-03	2.790014348E-04
1.362E-03	3.85495505E-04
1.363E-03	4.713519223E-04
1.364E-03	5.284099347E-04
1.365E-03	5.504859953E-04
1.366E-03	5.357399298E-04
1.367E-03	4.845793975E-04
1.368E-03	3.9778587E-04
1.369E-03	2.791793094E-04
1.37E-03	1.374204742E-04
1.371E-03	-1.789370987E-05
1.372E-03	-1.792779693E-04
1.373E-03	-3.381217646E-04
1.374E-03	-4.82058155E-04
1.375E-03	-5.988305199E-04
1.376E-03	-6.808084464E-04
1.377E-03	-7.239038499E-04
1.378E-03	-7.24250522E-04
1.379E-03	-6.787156947E-04
1.38E-03	-5.884463514E-04
1.381E-03	-4.59466808E-04
1.382E-03	-2.992385411E-04
1.383E-03	-1.154906544E-04
1.384E-03	8.07807224E-05
1.385E-03	2.753630472E-04
1.386E-03	4.560263914E-04
1.387E-03	6.145165226E-04
1.388E-03	7.425403085E-04
1.389E-03	8.299945076E-04
1.39E-03	8.691923565E-04
1.391E-03	8.583704128E-04
1.392E-03	7.997172036E-04
1.393E-03	6.960972062E-04
1.394E-03	5.518194912E-04
1.395E-03	3.754766226E-04
1.396E-03	1.78918485E-04
1.397E-03	-2.693185906E-05
1.398E-03	-2.324633538E-04
1.399E-03	-4.257856568E-04
1.4E-03	-5.930966587E-04
1.401E-03	-7.241464341E-04
1.402E-03	-8.143894915E-04
1.403E-03	-8.61049668E-04
1.404E-03	-8.605918393E-04
1.405E-03	-8.12028128E-04
1.406E-03	-7.202911429E-04
1.407E-03	-5.9371575E-04
1.408E-03	-4.394992321E-04
1.409E-03	-2.644880435E-04
1.41E-03	-7.913316019E-05
1.411E-03	1.037985091E-04
1.412E-03	2.748295724E-04
1.413E-03	4.28301013E-04
1.414E-03	5.573544449E-04
1.415E-03	6.531298343E-04
1.416E-03	7.103080456E-04
1.417E-03	7.296321404E-04
1.418E-03	7.133193151E-04
1.419E-03	6.615208305E-04
1.42E-03	5.758778539E-04
1.421E-03	4.636889106E-04
1.422E-03	3.34841245E-04
1.423E-03	1.961362864E-04
1.424E-03	5.238609454E-05
1.425E-03	-8.836681441E-05
1.426E-03	-2.158223896E-04
1.427E-03	-3.237201685E-04
1.428E-03	-4.105642921E-04
1.429E-03	-4.738048098E-04
1.43E-03	-5.083929721E-04
1.431E-03	-5.125241915E-04
1.432E-03	-4.902030398E-04
1.433E-03	-4.460298986E-04
1.434E-03	-3.814636416E-04
1.435E-03	-2.987661745E-04
1.436E-03	-2.04904133E-04
1.437E-03	-1.078587537E-04
1.438E-03	-1.142451733E-05
1.439E-03	8.258848907E-05
1.44E-03	1.688850622E-04
1.441E-03	2.400547471E-04
1.442E-03	2.928454093E-04
1.443E-03	3.285178839E-04
1.444E-03	3.469835482E-04
1.445E-03	3.455122812E-04
1.446E-03	3.241142369E-04
1.447E-03	2.873569699E-04
1.448E-03	2.391853303E-04
1.449E-03	1.802539216E-04
1.45E-03	1.123935527E-04
1.451E-03	4.155622709E-05
1.452E-03	-2.661697603E-05
1.453E-03	-9.086622536E-05
1.454E-03	-1.507093899E-04
1.455E-03	-2.016448963E-04
1.456E-03	-2.37811119E-04
1.457E-03	-2.574108733E-04
1.458E-03	-2.617513804E-04
1.459E-03	-2.506530451E-04
1.46E-03	-2.227703594E-04
1.461E-03	-1.795098565E-04
1.462E-03	-1.249748954E-04
1.463E-03	-6.222205391E-05
1.464E-03	7.172248066E-06
1.465E-03	7.937033886E-05
1.466E-03	1.473910059E-04
1.467E-03	2.055623981E-04
1.468E-03	2.520723644E-04
1.469E-03	2.853628408E-04
1.47E-03	3.012928621E-04
1.471E-03	2.962982596E-04
1.472E-03	2.705010318E-04
1.473E-03	2.258689549E-04
1.474E-03	1.642973501E-04
1.475E-03	8.911028495E-05
1.476E-03	6.069419248E-06
1.477E-03	-7.842495684E-05
1.478E-03	-1.590515673E-04
1.479E-03	-2.310387371E-04
1.48E-03	-2.888556797E-04
1.481E-03	-3.26964966E-04
1.482E-03	-3.424792739E-04
1.483E-03	-3.356077238E-04
1.484E-03	-3.070753325E-04
1.485E-03	-2.575275996E-04
1.486E-03	-1.897545956E-04
1.487E-03	-1.087243378E-04
1.488E-03	-1.969267564E-05
1.489E-03	7.143873149E-05
1.49E-03	1.574227548E-04
1.491E-03	2.31551209E-04
1.492E-03	2.890870912E-04
1.493E-03	3.264584567E-04
1.494E-03	3.407803172E-04
1.495E-03	3.302872185E-04
1.496E-03	2.947926626E-04
1.497E-03	2.365366241E-04
1.498E-03	1.603121744E-04
1.499E-03	7.208687389E-05
1.5E-03	-2.173008271E-05
1.501E-03	-1.141764576E-04
1.502E-03	-1.985865925E-04
1.503E-03	-2.689818442E-04
1.504E-03	-3.192985793E-04
1.505E-03	-3.444304397E-04
1.506E-03	-3.423226091E-04
1.507E-03	-3.133633363E-04
1.508E-03	-2.589606453E-04
1.509E-03	-1.824749283E-04
1.51E-03	-8.985338176E-05
1.511E-03	1.19393422E-05
1.512E-03	1.159030955E-04
1.513E-03	2.145248744E-04
1.514E-03	2.999511972E-04
1.515E-03	3.652912776E-04
1.516E-03	4.058285867E-04
1.517E-03	4.188358616E-04
1.518E-03	4.022839857E-04
1.519E-03	3.552842304E-04
1.52E-03	2.804156374E-04
1.521E-03	1.834147619E-04
1.522E-03	7.021729697E-05
1.523E-03	-5.303854687E-05
1.524E-03	-1.776977772E-04
1.525E-03	-2.937629022E-04
1.526E-03	-3.930924977E-04
1.527E-03	-4.69275791E-04
1.528E-03	-5.158841119E-04
1.529E-03	-5.275282822E-04
1.53E-03	-5.024023613E-04
1.531E-03	-4.424296038E-04
1.532E-03	-3.510069045E-04
1.533E-03	-2.321008675E-04
1.534E-03	-9.238759153E-05
1.535E-03	5.770544248E-05
1.536E-03	2.07221711E-04
1.537E-03	3.473066738E-04
1.538E-03	4.692144005E-04
1.539E-03	5.630684502E-04
1.54E-03	6.212480707E-04
1.541E-03	6.405455036E-04
1.542E-03	6.196028576E-04
1.543E-03	5.573583995E-04
1.544E-03	4.558028179E-04
1.545E-03	3.220541706E-04
1.546E-03	1.659407425E-04
1.547E-03	-3.342192828E-06
1.548E-03	-1.766910709E-04
1.549E-03	-3.425569505E-04
1.55E-03	-4.881956553E-04
1.551E-03	-6.039166462E-04
1.552E-03	-6.836200066E-04
1.553E-03	-7.218170008E-04
1.554E-03	-7.141361829E-04
1.555E-03	-6.609697091E-04
1.556E-03	-5.672662188E-04
1.557E-03	-4.388840644E-04
1.558E-03	-2.820984366E-04
1.559E-03	-1.064079468E-04
1.56E-03	7.523463183E-05
1.561E-03	2.502995561E-04
1.562E-03	4.095838734E-04
1.563E-03	5.454018949E-04
1.564E-03	6.490102768E-04
1.565E-03	7.128121398E-04
1.566E-03	7.34105302E-04
1.567E-03	7.137966246E-04
1.568E-03	6.532109419E-04
1.569E-03	5.556751472E-04
1.57E-03	4.292020902E-04
1.571E-03	2.838156691E-04
1.572E-03	1.276896449E-04
1.573E-03	-3.14350985E-05
1.574E-03	-1.83180955E-04
1.575E-03	-3.162869349E-04
1.576E-03	-4.23094928E-04
1.577E-03	-5.002398225E-04
1.578E-03	-5.453863592E-04
1.579E-03	-5.56176394E-04
1.58E-03	-5.331883383E-04
1.581E-03	-4.810508592E-04
1.582E-03	-4.053627874E-04
1.583E-03	-3.11378705E-04
1.584E-03	-2.065119471E-04
1.585E-03	-1.002571785E-04
1.586E-03	-1.905766182E-08
1.587E-03	9.016886659E-05
1.588E-03	1.662707028E-04
1.589E-03	2.22932866E-04
1.59E-03	2.567375791E-04
1.591E-03	2.683958558E-04
1.592E-03	2.60553258E-04
1.593E-03	2.355316922E-04
1.594E-03	1.967616719E-04
1.595E-03	1.50096768E-04
1.596E-03	1.010307684E-04
1.597E-03	5.236577322E-05
1.598E-03	7.018708356E-06
1.599E-03	-2.964147671E-05
1.6E-03	-5.350732285E-05
1.601E-03	-6.516127948E-05
1.602E-03	-6.657344595E-05
1.603E-03	-5.719352795E-05
1.604E-03	-3.631756699E-05
1.605E-03	-6.703223116E-06
1.606E-03	2.729946755E-05
1.607E-03	6.334062752E-05
1.608E-03	9.9788525E-05
1.609E-03	1.323377359E-04
1.61E-03	1.556490316E-04
1.611E-03	1.680570472E-04
1.612E-03	1.707979501E-04
1.613E-03	1.626652181E-04
1.614E-03	1.402118927E-04
1.615E-03	1.038964659E-04
1.616E-03	5.90016139E-05
1.617E-03	9.516480939E-06
1.618E-03	-4.384552506E-05
1.619E-03	-9.863017482E-05
1.62E-03	-1.490182096E-04
1.621E-03	-1.910034669E-04
1.622E-03	-2.246534255E-04
1.623E-03	-2.491756385E-04
1.624E-03	-2.600376827E-04
1.625E-03	-2.541366186E-04
1.626E-03	-2.344383742E-04
1.627E-03	-2.056828698E-04
1.628E-03	-1.683977909E-04
1.629E-03	-1.217202683E-04
1.63E-03	-6.944986607E-05
1.631E-03	-1.773322456E-05
1.632E-03	3.133822022E-05
1.633E-03	7.825160762E-05
1.634E-03	1.200439096E-04
1.635E-03	1.516533385E-04
1.636E-03	1.723475051E-04
1.637E-03	1.854636892E-04
1.638E-03	1.920463458E-04
1.639E-03	1.896090215E-04
1.64E-03	1.778076508E-04
1.641E-03	1.607955679E-04
1.642E-03	1.420108571E-04
1.643E-03	1.205218184E-04
1.644E-03	9.530500859E-05
1.645E-03	6.928650804E-05
1.646E-03	4.534060289E-05
1.647E-03	2.181218196E-05
1.648E-03	-3.739599967E-06
1.649E-03	-2.950474106E-05
1.65E-03	-5.229388989E-05
1.651E-03	-7.265010981E-05
1.652E-03	-9.293164287E-05
1.653E-03	-1.120311831E-04
1.654E-03	-1.25824689E-04
1.655E-03	-1.3233809E-04
1.656E-03	-1.329732506E-04
1.657E-03	-1.281989077E-04
1.658E-03	-1.158297614E-04
1.659E-03	-9.518251691E-05
1.66E-03	-6.909437301E-05
1.661E-03	-3.968106869E-05
1.662E-03	-6.049218134E-06
1.663E-03	3.14533347E-05
1.664E-03	6.845436261E-05
1.665E-03	1.002940191E-04
1.666E-03	1.256343721E-04
1.667E-03	1.444682435E-04
1.668E-03	1.546961311E-04
1.669E-03	1.529305064E-04
1.67E-03	1.380440219E-04
1.671E-03	1.11642055E-04
1.672E-03	7.492991712E-05
1.673E-03	2.813673649E-05
1.674E-03	-2.613667674E-05
1.675E-03	-8.253266303E-05
1.676E-03	-1.370153202E-04
1.677E-03	-1.879216242E-04
1.678E-03	-2.323595838E-04
1.679E-03	-2.650423824E-04
1.68E-03	-2.814269874E-04
1.681E-03	-2.796819999E-04
1.682E-03	-2.593722361E-04
1.683E-03	-2.200878826E-04
1.684E-03	-1.622102554E-04
1.685E-03	-8.826824125E-05
1.686E-03	-2.330563567E-06
1.687E-03	9.171893238E-05
1.688E-03	1.896122008E-04
1.689E-03	2.846066052E-04
1.69E-03	3.683652772E-04
1.691E-03	4.343054271E-04
1.692E-03	4.784262965E-04
1.693E-03	4.972230856E-04
1.694E-03	4.868233389E-04
1.695E-03	4.446839219E-04
1.696E-03	3.71347699E-04
1.697E-03	2.702228805E-04
1.698E-03	1.463478225E-04
1.699E-03	6.387213077E-06
1.7E-03	-1.4080893E-04
1.701E-03	-2.857285196E-04
1.702E-03	-4.203921627E-04
1.703E-03	-5.375875392E-04
1.704E-03	-6.29012947E-04
1.705E-03	-6.866562807E-04
1.706E-03	-7.058084045E-04
1.707E-03	-6.85490222E-04
1.708E-03	-6.267557734E-04
1.709E-03	-5.317646974E-04
1.71E-03	-4.043240529E-04
1.711E-03	-2.507976814E-04
1.712E-03	-7.998688894E-05
1.713E-03	9.812631531E-05
1.714E-03	2.730231714E-04
1.715E-03	4.33504364E-04
1.716E-03	5.690458217E-04
1.717E-03	6.720593964E-04
1.718E-03	7.37547195E-04
1.719E-03	7.609626911E-04
1.72E-03	7.387737542E-04
1.721E-03	6.714901195E-04
1.722E-03	5.644850284E-04
1.723E-03	4.256218434E-04
1.724E-03	2.63282828E-04
1.725E-03	8.670197884E-05
1.726E-03	-9.338643382E-05
1.727E-03	-2.657844611E-04
1.728E-03	-4.204065338E-04
1.729E-03	-5.482903176E-04
1.73E-03	-6.411699611E-04
1.731E-03	-6.932417702E-04
1.732E-03	-7.034336641E-04
1.733E-03	-6.741747969E-04
1.734E-03	-6.082817114E-04
1.735E-03	-5.091783485E-04
1.736E-03	-3.837577629E-04
1.737E-03	-2.42573996E-04
1.738E-03	-9.685610739E-05
1.739E-03	4.353165668E-05
1.74E-03	1.699205368E-04
1.741E-03	2.747265273E-04
1.742E-03	3.523774472E-04
1.743E-03	3.998535562E-04
1.744E-03	4.159612254E-04
1.745E-03	4.008325083E-04
1.746E-03	3.570712144E-04
1.747E-03	2.906818735E-04
1.748E-03	2.094014445E-04
1.749E-03	1.202674685E-04
1.75E-03	2.946116187E-05
1.751E-03	-5.659513851E-05
1.752E-03	-1.312739898E-04
1.753E-03	-1.886253548E-04
1.754E-03	-2.242083606E-04
1.755E-03	-2.359207434E-04
1.756E-03	-2.243147716E-04
1.757E-03	-1.920367987E-04
1.758E-03	-1.431257692E-04
1.759E-03	-8.252973534E-05
1.76E-03	-1.579285569E-05
1.761E-03	5.080592007E-05
1.762E-03	1.101994534E-04
1.763E-03	1.554170918E-04
1.764E-03	1.807973507E-04
1.765E-03	1.827457779E-04
1.766E-03	1.601824612E-04
1.767E-03	1.143317132E-04
1.768E-03	4.778772556E-05
1.769E-03	-3.563774133E-05
1.77E-03	-1.299350475E-04
1.771E-03	-2.268312574E-04
1.772E-03	-3.174605185E-04
1.773E-03	-3.939739712E-04
1.774E-03	-4.498007085E-04
1.775E-03	-4.79496577E-04
1.776E-03	-4.794305447E-04
1.777E-03	-4.486032346E-04
1.778E-03	-3.880998934E-04
1.779E-03	-3.001925897E-04
1.78E-03	-1.892696365E-04
1.781E-03	-6.321205466E-05
1.782E-03	6.778893531E-05
1.783E-03	1.938856013E-04
1.784E-03	3.065397677E-04
1.785E-03	3.978997478E-04
1.786E-03	4.607035937E-04
1.787E-03	4.893595806E-04
1.788E-03	4.811505702E-04
1.789E-03	4.361779649E-04
1.79E-03	3.565873066E-04
1.791E-03	2.471491582E-04
1.792E-03	1.161622202E-04
1.793E-03	-2.64027125E-05
1.794E-03	-1.716770594E-04
1.795E-03	-3.113832206E-04
1.796E-03	-4.358751002E-04
1.797E-03	-5.351401046E-04
1.798E-03	-6.016724041E-04
1.799E-03	-6.314935068E-04
1.8E-03	-6.230111441E-04
1.801E-03	-5.761441419E-04
1.802E-03	-4.933411853E-04
1.803E-03	-3.807881914E-04
1.804E-03	-2.469048205E-04
1.805E-03	-1.000372166E-04
1.806E-03	5.058258188E-05
1.807E-03	1.932614318E-04
1.808E-03	3.165422549E-04
1.809E-03	4.128383434E-04
1.81E-03	4.77534813E-04
1.811E-03	5.06288276E-04
1.812E-03	4.955728238E-04
1.813E-03	4.452374027E-04
1.814E-03	3.590711036E-04
1.815E-03	2.428490758E-04
1.816E-03	1.029883982E-04
1.817E-03	-5.217366575E-05
1.818E-03	-2.11562425E-04
1.819E-03	-3.6411108E-04
1.82E-03	-5.012579978E-04
1.821E-03	-6.151352566E-04
1.822E-03	-6.967125607E-04
1.823E-03	-7.385504352E-04
1.824E-03	-7.382766026E-04
1.825E-03	-6.976968185E-04
1.826E-03	-6.196903523E-04
1.827E-03	-5.078437576E-04
1.828E-03	-3.687531153E-04
1.829E-03	-2.122549189E-04
1.83E-03	-4.821989716E-05
1.831E-03	1.148613289E-04
1.832E-03	2.673234509E-04
1.833E-03	3.979595983E-04
1.834E-03	4.983563405E-04
1.835E-03	5.649806545E-04
1.836E-03	5.960034957E-04
1.837E-03	5.892482532E-04
1.838E-03	5.446231547E-04
1.839E-03	4.663516131E-04
1.84E-03	3.612932705E-04
1.841E-03	2.359554297E-04
1.842E-03	9.660161876E-05
1.843E-03	-4.83660586E-05
1.844E-03	-1.891816401E-04
1.845E-03	-3.186003251E-04
1.846E-03	-4.319298035E-04
1.847E-03	-5.230023903E-04
1.848E-03	-5.844742611E-04
1.849E-03	-6.130118257E-04
1.85E-03	-6.104291623E-04
1.851E-03	-5.793228111E-04
1.852E-03	-5.212256597E-04
1.853E-03	-4.39681769E-04
1.854E-03	-3.418522949E-04
1.855E-03	-2.354621467E-04
1.856E-03	-1.262325068E-04
1.857E-03	-1.986596155E-05
1.858E-03	7.603725766E-05
1.859E-03	1.551421252E-04
1.86E-03	2.158759801E-04
1.861E-03	2.589263363E-04
1.862E-03	2.829805015E-04
1.863E-03	2.859819619E-04
1.864E-03	2.692202285E-04
1.865E-03	2.370490658E-04
1.866E-03	1.930171989E-04
1.867E-03	1.390351838E-04
1.868E-03	7.842544277E-05
1.869E-03	1.661134421E-05
1.87E-03	-4.24312878E-05
1.871E-03	-9.743258356E-05
1.872E-03	-1.462508655E-04
1.873E-03	-1.845471578E-04
1.874E-03	-2.098772711E-04
1.875E-03	-2.240259287E-04
1.876E-03	-2.295446668E-04
1.877E-03	-2.264851975E-04
1.878E-03	-2.142172031E-04
1.879E-03	-1.945677949E-04
1.88E-03	-1.708607689E-04
1.881E-03	-1.445421152E-04
1.882E-03	-1.154239326E-04
1.883E-03	-8.509347283E-05
1.884E-03	-5.655691805E-05
1.885E-03	-3.019692187E-05
1.886E-03	-4.026441697E-06
1.887E-03	2.163570469E-05
1.888E-03	4.364789393E-05
1.889E-03	6.058408157E-05
1.89E-03	7.429068286E-05
1.891E-03	8.617630586E-05
1.892E-03	9.466100932E-05
1.893E-03	9.764877303E-05
1.894E-03	9.540734294E-05
1.895E-03	8.866982579E-05
1.896E-03	7.563978492E-05
1.897E-03	5.421190519E-05
1.898E-03	2.56478437E-05
1.899E-03	-7.626524137E-06
1.9E-03	-4.610153007E-05
1.901E-03	-9.120786499E-05
1.902E-03	-1.408346919E-04
1.903E-03	-1.901646694E-04
1.904E-03	-2.35767059E-04
1.905E-03	-2.760368577E-04
1.906E-03	-3.080928911E-04
1.907E-03	-3.269773697E-04
1.908E-03	-3.287820928E-04
1.909E-03	-3.123552026E-04
1.91E-03	-2.767105359E-04
1.911E-03	-2.197099643E-04
1.912E-03	-1.416719898E-04
1.913E-03	-4.766489786E-05
1.914E-03	5.611756327E-05
1.915E-03	1.658028421E-04
1.916E-03	2.776003538E-04
1.917E-03	3.845609851E-04
1.918E-03	4.782459164E-04
1.919E-03	5.524807816E-04
1.92E-03	6.031763944E-04
1.921E-03	6.255636312E-04
1.922E-03	6.149390201E-04
1.923E-03	5.701433321E-04
1.924E-03	4.933355903E-04
1.925E-03	3.867323355E-04
1.926E-03	2.529450931E-04
1.927E-03	9.8335447E-05
1.928E-03	-6.715782631E-05
1.929E-03	-2.340122714E-04
1.93E-03	-3.950735206E-04
1.931E-03	-5.432667113E-04
1.932E-03	-6.694233388E-04
1.933E-03	-7.643778234E-04
1.934E-03	-8.223445278E-04
1.935E-03	-8.400189742E-04
1.936E-03	-8.139786016E-04
1.937E-03	-7.425997002E-04
1.938E-03	-6.292261688E-04
1.939E-03	-4.800519716E-04
1.94E-03	-3.006863106E-04
1.941E-03	-9.789941147E-05
1.942E-03	1.172076761E-04
1.943E-03	3.307988425E-04
1.944E-03	5.305399233E-04
1.945E-03	7.06866088E-04
1.946E-03	8.507702863E-04
1.947E-03	9.528615047E-04
1.948E-03	1.00634331E-03
1.949E-03	1.009299968E-03
1.95E-03	9.622275701E-04
1.951E-03	8.658834095E-04
1.952E-03	7.240592961E-04
1.953E-03	5.456167031E-04
1.954E-03	3.41220685E-04
1.955E-03	1.20505226E-04
1.956E-03	-1.05965578E-04
1.957E-03	-3.248138273E-04
1.958E-03	-5.223206911E-04
1.959E-03	-6.879288052E-04
1.96E-03	-8.141641572E-04
1.961E-03	-8.943688601E-04
1.962E-03	-9.231753427E-04
1.963E-03	-8.995896668E-04
1.964E-03	-8.271861904E-04
1.965E-03	-7.1093914E-04
1.966E-03	-5.566025313E-04
1.967E-03	-3.731872641E-04
1.968E-03	-1.726429019E-04
1.969E-03	3.362977899E-05
1.97E-03	2.358389969E-04
1.971E-03	4.237239669E-04
1.972E-03	5.860943891E-04
1.973E-03	7.134824378E-04
1.974E-03	8.002369035E-04
1.975E-03	8.434941786E-04
1.976E-03	8.415735616E-04
1.977E-03	7.950471625E-04
1.978E-03	7.083407724E-04
1.979E-03	5.881745318E-04
1.98E-03	4.412409671E-04
1.981E-03	2.751612031E-04
1.982E-03	1.000443465E-04
1.983E-03	-7.33802595E-05
1.984E-03	-2.363190654E-04
1.985E-03	-3.813847885E-04
1.986E-03	-5.012388071E-04
1.987E-03	-5.895523601E-04
1.988E-03	-6.427115643E-04
1.989E-03	-6.597052275E-04
1.99E-03	-6.410134495E-04
1.991E-03	-5.886370864E-04
1.992E-03	-5.068841516E-04
1.993E-03	-4.01738423E-04
1.994E-03	-2.791251648E-04
1.995E-03	-1.44786106E-04
1.996E-03	-5.497054365E-06
1.997E-03	1.315174083E-04
1.998E-03	2.605752658E-04
1.999E-03	3.775400418E-04
[truncated: 1,001 more rows]
