# Supplementary material for: Study on monitoring broken rails of heavy haul railway based on ultrasonic guided wave
Source: Sci Rep. 2024 Apr 15;14:8667. doi: 10.1038/s41598-024-59328-5 (PMC11385469; doi:10.1038/s41598-024-59328-5)
Supplement: Supplementary file 1 — Supplementary Information. [file 41598_2024_59328_MOESM1_ESM.zip › 1-Rail75-Finite element simulation data/RAIL75节点-NODE.txt]

施加激励点：28
第一个接收点：64464 
第二个接收点：  257722

裂纹位置：5米长钢轨的中心位置
轨头裂纹：5000
轨腰裂纹：5000
轨底裂纹：5000


----------------------------------------------------------------------------------
   NODE        X                   Y                   Z
    82070    12.9708639565         40.4376965542         4360.00000000     

 NODE        X                   Y                   Z
       27    10.3999999500         89.6746778703         3000.00000000     

 NODE        X                   Y                   Z
    64464  -0.782137030446         18.7000516708         4072.00000000

NODE        X                   Y                   Z
   257722    10.5805330673         62.7119050331         7288.00000000          

NODE        X                   Y                   Z
   143760   -16.3534281977         175.095499972         5392.00000000     


施加激励位置：

   NODE        X                   Y                   Z
       28    10.3999999500         94.1690984357         3000.00000000     
轨头缺陷：
 NODE        X                   Y                   Z
   135107   -1.85581650417         192.000000000         5248.00000000   
