# Supplementary material for: Study on monitoring broken rails of heavy haul railway based on ultrasonic guided wave
Source: Sci Rep. 2024 Apr 15;14:8667. doi: 10.1038/s41598-024-59328-5 (PMC11385469; doi:10.1038/s41598-024-59328-5)
Supplement: Supplementary file 1 — Supplementary Information. [file 41598_2024_59328_MOESM1_ESM.zip › Decay experiment data/tek0002.csv]

Model	MDO3054
Firmware Version	1.26
Waveform Type	ANALOG
Point Format	Y
Horizontal Units	s
Horizontal Scale	0.001
Horizontal Delay	0.00272
Sample Interval	1e-07
Record Length	100000
Gating	0.0% to 100.0%
Probe Attenuation	1
Vertical Units	V
Vertical Offset	0
Vertical Scale	2
Vertical Position	0.08
Label
TIME	CH1
-2.2800e-03	-0.0896875
-2.2799e-03	-0.0903125
-2.2798e-03	-0.084375
-2.2797e-03	-0.0928125
-2.2796e-03	-0.0915625
-2.2795e-03	-0.096875
-2.2794e-03	-0.0965625
-2.2793e-03	-0.100625
-2.2792e-03	-0.09875
-2.2791e-03	-0.0903125
-2.2790e-03	-0.100937
-2.2789e-03	-0.098125
-2.2788e-03	-0.093125
-2.2787e-03	-0.093125
-2.2786e-03	-0.095625
-2.2785e-03	-0.102188
-2.2784e-03	-0.102813
-2.2783e-03	-0.102813
-2.2782e-03	-0.100937
-2.2781e-03	-0.101562
-2.2780e-03	-0.100312
-2.2779e-03	-0.1025
-2.2778e-03	-0.102813
-2.2777e-03	-0.0975
-2.2776e-03	-0.0990625
-2.2775e-03	-0.107188
-2.2774e-03	-0.104375
-2.2773e-03	-0.11125
-2.2772e-03	-0.111563
-2.2771e-03	-0.10625
-2.2770e-03	-0.110937
-2.2769e-03	-0.10625
-2.2768e-03	-0.112187
-2.2767e-03	-0.105938
-2.2766e-03	-0.111875
-2.2765e-03	-0.105625
-2.2764e-03	-0.10625
-2.2763e-03	-0.10625
-2.2762e-03	-0.111563
-2.2761e-03	-0.1075
-2.2760e-03	-0.109687
-2.2759e-03	-0.111563
-2.2758e-03	-0.11125
-2.2757e-03	-0.108125
-2.2756e-03	-0.114375
-2.2755e-03	-0.108437
-2.2754e-03	-0.107188
-2.2753e-03	-0.104063
-2.2752e-03	-0.1075
-2.2751e-03	-0.106875
-2.2750e-03	-0.104063
-2.2749e-03	-0.1025
-2.2748e-03	-0.104063
-2.2747e-03	-0.113437
-2.2746e-03	-0.107813
-2.2745e-03	-0.115313
-2.2744e-03	-0.102813
-2.2743e-03	-0.102813
-2.2742e-03	-0.105625
-2.2741e-03	-0.110625
-2.2740e-03	-0.104063
-2.2739e-03	-0.107188
-2.2738e-03	-0.104375
-2.2737e-03	-0.103125
-2.2736e-03	-0.101875
-2.2735e-03	-0.0990625
-2.2734e-03	-0.0990625
-2.2733e-03	-0.10375
-2.2732e-03	-0.099375
-2.2731e-03	-0.09875
-2.2730e-03	-0.0984375
-2.2729e-03	-0.096875
-2.2728e-03	-0.0934375
-2.2727e-03	-0.090625
-2.2726e-03	-0.09875
-2.2725e-03	-0.0921875
-2.2724e-03	-0.0915625
-2.2723e-03	-0.0903125
-2.2722e-03	-0.0940625
-2.2721e-03	-0.0925
-2.2720e-03	-0.0934375
-2.2719e-03	-0.08875
-2.2718e-03	-0.08625
-2.2717e-03	-0.0859375
-2.2716e-03	-0.0865625
-2.2715e-03	-0.0796875
-2.2714e-03	-0.0796875
-2.2713e-03	-0.0790625
-2.2712e-03	-0.0821875
-2.2711e-03	-0.078125
-2.2710e-03	-0.0828125
-2.2709e-03	-0.0821875
-2.2708e-03	-0.08
-2.2707e-03	-0.0825
-2.2706e-03	-0.0703125
-2.2705e-03	-0.0690625
-2.2704e-03	-0.0740625
-2.2703e-03	-0.074375
-2.2702e-03	-0.0671875
-2.2701e-03	-0.06625
-2.2700e-03	-0.0640625
-2.2699e-03	-0.07
-2.2698e-03	-0.0634375
-2.2697e-03	-0.0609375
-2.2696e-03	-0.0621875
-2.2695e-03	-0.0590625
-2.2694e-03	-0.0603125
-2.2693e-03	-0.055
-2.2692e-03	-0.055
-2.2691e-03	-0.055625
-2.2690e-03	-0.065
-2.2689e-03	-0.0503125
-2.2688e-03	-0.05
-2.2687e-03	-0.04875
-2.2686e-03	-0.0546875
-2.2685e-03	-0.046875
-2.2684e-03	-0.046875
-2.2683e-03	-0.0465625
-2.2682e-03	-0.045625
-2.2681e-03	-0.0384375
-2.2680e-03	-0.038125
-2.2679e-03	-0.0396875
-2.2678e-03	-0.0428125
-2.2677e-03	-0.036875
-2.2676e-03	-0.03375
-2.2675e-03	-0.0303125
-2.2674e-03	-0.034375
-2.2673e-03	-0.030625
-2.2672e-03	-0.03
-2.2671e-03	-0.0315625
-2.2670e-03	-0.026875
-2.2669e-03	-0.02625
-2.2668e-03	-0.03375
-2.2667e-03	-0.0271875
-2.2666e-03	-0.02625
-2.2665e-03	-0.0284375
-2.2664e-03	-0.0265625
-2.2663e-03	-0.0209375
-2.2662e-03	-0.0171875
-2.2661e-03	-0.0259375
-2.2660e-03	-0.02125
-2.2659e-03	-0.02375
-2.2658e-03	-0.015
-2.2657e-03	-0.0253125
-2.2656e-03	-0.0240625
-2.2655e-03	-0.0134375
-2.2654e-03	-0.0203125
-2.2653e-03	-0.0140625
-2.2652e-03	-0.021875
-2.2651e-03	-0.0184375
-2.2650e-03	-0.0225
-2.2649e-03	-0.024375
-2.2648e-03	-0.0184375
-2.2647e-03	-0.0246875
-2.2646e-03	-0.0159375
-2.2645e-03	-0.01125
-2.2644e-03	-0.0153125
-2.2643e-03	-0.013125
-2.2642e-03	-0.0128125
-2.2641e-03	-0.0128125
-2.2640e-03	-0.019375
-2.2639e-03	-0.0159375
-2.2638e-03	-0.011875
-2.2637e-03	-0.01
-2.2636e-03	-0.0109375
-2.2635e-03	-0.015625
-2.2634e-03	-0.011875
-2.2633e-03	-0.015
-2.2632e-03	-0.016875
-2.2631e-03	-0.016875
-2.2630e-03	-0.01125
-2.2629e-03	-0.011875
-2.2628e-03	-0.009375
-2.2627e-03	-0.0159375
-2.2626e-03	-0.016875
-2.2625e-03	-0.0115625
-2.2624e-03	-0.0153125
-2.2623e-03	-0.014375
-2.2622e-03	-0.0125
-2.2621e-03	-0.0140625
-2.2620e-03	-0.0125
-2.2619e-03	-0.0171875
-2.2618e-03	-0.019375
-2.2617e-03	-0.0165625
-2.2616e-03	-0.0153125
-2.2615e-03	-0.02
-2.2614e-03	-0.01875
-2.2613e-03	-0.020625
-2.2612e-03	-0.0203125
-2.2611e-03	-0.02625
-2.2610e-03	-0.016875
-2.2609e-03	-0.0296875
-2.2608e-03	-0.0275
-2.2607e-03	-0.024375
-2.2606e-03	-0.019375
-2.2605e-03	-0.0253125
-2.2604e-03	-0.0296875
-2.2603e-03	-0.0271875
-2.2602e-03	-0.026875
-2.2601e-03	-0.024375
-2.2600e-03	-0.0271875
-2.2599e-03	-0.029375
-2.2598e-03	-0.03375
-2.2597e-03	-0.03875
-2.2596e-03	-0.0396875
-2.2595e-03	-0.034375
-2.2594e-03	-0.0346875
-2.2593e-03	-0.0315625
-2.2592e-03	-0.030625
-2.2591e-03	-0.0403125
-2.2590e-03	-0.0425
-2.2589e-03	-0.0296875
-2.2588e-03	-0.0325
-2.2587e-03	-0.0375
-2.2586e-03	-0.04
-2.2585e-03	-0.0403125
-2.2584e-03	-0.0425
-2.2583e-03	-0.0459375
-2.2582e-03	-0.0503125
-2.2581e-03	-0.04375
-2.2580e-03	-0.0434375
-2.2579e-03	-0.0428125
-2.2578e-03	-0.0509375
-2.2577e-03	-0.050625
-2.2576e-03	-0.055625
-2.2575e-03	-0.0565625
-2.2574e-03	-0.054375
-2.2573e-03	-0.0609375
-2.2572e-03	-0.058125
-2.2571e-03	-0.0603125
-2.2570e-03	-0.0603125
-2.2569e-03	-0.0565625
-2.2568e-03	-0.0609375
-2.2567e-03	-0.06375
-2.2566e-03	-0.065
-2.2565e-03	-0.065
-2.2564e-03	-0.0665625
-2.2563e-03	-0.069375
-2.2562e-03	-0.0715625
-2.2561e-03	-0.0740625
-2.2560e-03	-0.0746875
-2.2559e-03	-0.07375
-2.2558e-03	-0.0790625
-2.2557e-03	-0.0790625
-2.2556e-03	-0.07875
-2.2555e-03	-0.0746875
-2.2554e-03	-0.08
-2.2553e-03	-0.0809375
-2.2552e-03	-0.0790625
-2.2551e-03	-0.0884375
-2.2550e-03	-0.0815625
-2.2549e-03	-0.0978125
-2.2548e-03	-0.0925
-2.2547e-03	-0.0915625
-2.2546e-03	-0.0959375
-2.2545e-03	-0.091875
-2.2544e-03	-0.0959375
-2.2543e-03	-0.100625
-2.2542e-03	-0.10125
-2.2541e-03	-0.1075
-2.2540e-03	-0.0996875
-2.2539e-03	-0.095
-2.2538e-03	-0.1
-2.2537e-03	-0.100625
-2.2536e-03	-0.10875
-2.2535e-03	-0.10625
-2.2534e-03	-0.1075
-2.2533e-03	-0.101562
-2.2532e-03	-0.114687
-2.2531e-03	-0.113437
-2.2530e-03	-0.107188
-2.2529e-03	-0.11375
-2.2528e-03	-0.1075
-2.2527e-03	-0.105313
-2.2526e-03	-0.109063
-2.2525e-03	-0.110313
-2.2524e-03	-0.112187
-2.2523e-03	-0.112813
-2.2522e-03	-0.115625
-2.2521e-03	-0.111875
-2.2520e-03	-0.120938
-2.2519e-03	-0.115937
-2.2518e-03	-0.110313
-2.2517e-03	-0.11625
-2.2516e-03	-0.113437
-2.2515e-03	-0.112187
-2.2514e-03	-0.115313
-2.2513e-03	-0.118438
-2.2512e-03	-0.1125
-2.2511e-03	-0.116875
-2.2510e-03	-0.113437
-2.2509e-03	-0.107813
-2.2508e-03	-0.115625
-2.2507e-03	-0.116562
-2.2506e-03	-0.122188
-2.2505e-03	-0.114687
-2.2504e-03	-0.117813
-2.2503e-03	-0.115937
-2.2502e-03	-0.118125
-2.2501e-03	-0.120313
-2.2500e-03	-0.114375
-2.2499e-03	-0.118125
-2.2498e-03	-0.11875
-2.2497e-03	-0.115625
-2.2496e-03	-0.121563
-2.2495e-03	-0.11875
-2.2494e-03	-0.125
-2.2493e-03	-0.117188
-2.2492e-03	-0.117813
-2.2491e-03	-0.122813
-2.2490e-03	-0.114063
-2.2489e-03	-0.12125
-2.2488e-03	-0.114687
-2.2487e-03	-0.115
-2.2486e-03	-0.1125
-2.2485e-03	-0.107188
-2.2484e-03	-0.10625
-2.2483e-03	-0.109687
-2.2482e-03	-0.108125
-2.2481e-03	-0.103125
-2.2480e-03	-0.104375
-2.2479e-03	-0.104688
-2.2478e-03	-0.105625
-2.2477e-03	-0.105625
-2.2476e-03	-0.102188
-2.2475e-03	-0.105625
-2.2474e-03	-0.104688
-2.2473e-03	-0.105938
-2.2472e-03	-0.09875
-2.2471e-03	-0.103125
-2.2470e-03	-0.0990625
-2.2469e-03	-0.0925
-2.2468e-03	-0.0934375
-2.2467e-03	-0.099375
-2.2466e-03	-0.0990625
-2.2465e-03	-0.0953125
-2.2464e-03	-0.100937
-2.2463e-03	-0.088125
-2.2462e-03	-0.0871875
-2.2461e-03	-0.0934375
-2.2460e-03	-0.089375
-2.2459e-03	-0.091875
-2.2458e-03	-0.090625
-2.2457e-03	-0.089375
-2.2456e-03	-0.0884375
-2.2455e-03	-0.0940625
-2.2454e-03	-0.085
-2.2453e-03	-0.086875
-2.2452e-03	-0.0834375
-2.2451e-03	-0.073125
-2.2450e-03	-0.0815625
-2.2449e-03	-0.0846875
-2.2448e-03	-0.080625
-2.2447e-03	-0.079375
-2.2446e-03	-0.075
-2.2445e-03	-0.0696875
-2.2444e-03	-0.065625
-2.2443e-03	-0.0715625
-2.2442e-03	-0.0728125
-2.2441e-03	-0.07375
-2.2440e-03	-0.070625
-2.2439e-03	-0.058125
-2.2438e-03	-0.061875
-2.2437e-03	-0.055625
-2.2436e-03	-0.054375
-2.2435e-03	-0.0628125
-2.2434e-03	-0.055
-2.2433e-03	-0.0559375
-2.2432e-03	-0.0490625
-2.2431e-03	-0.06
-2.2430e-03	-0.0534375
-2.2429e-03	-0.0525
-2.2428e-03	-0.050625
-2.2427e-03	-0.0509375
-2.2426e-03	-0.050625
-2.2425e-03	-0.05625
-2.2424e-03	-0.0525
-2.2423e-03	-0.05125
-2.2422e-03	-0.05125
-2.2421e-03	-0.0490625
-2.2420e-03	-0.0525
-2.2419e-03	-0.0478125
-2.2418e-03	-0.0471875
-2.2417e-03	-0.0509375
-2.2416e-03	-0.0425
-2.2415e-03	-0.038125
-2.2414e-03	-0.0409375
-2.2413e-03	-0.04875
-2.2412e-03	-0.03875
-2.2411e-03	-0.04
-2.2410e-03	-0.0403125
-2.2409e-03	-0.0421875
-2.2408e-03	-0.03625
-2.2407e-03	-0.0353125
-2.2406e-03	-0.03375
-2.2405e-03	-0.0428125
-2.2404e-03	-0.0359375
-2.2403e-03	-0.0378125
-2.2402e-03	-0.034375
-2.2401e-03	-0.0396875
-2.2400e-03	-0.0371875
-2.2399e-03	-0.038125
-2.2398e-03	-0.036875
-2.2397e-03	-0.0334375
-2.2396e-03	-0.0328125
-2.2395e-03	-0.036875
-2.2394e-03	-0.034375
-2.2393e-03	-0.0403125
-2.2392e-03	-0.0309375
-2.2391e-03	-0.0371875
-2.2390e-03	-0.035
-2.2389e-03	-0.0359375
-2.2388e-03	-0.036875
-2.2387e-03	-0.0384375
-2.2386e-03	-0.0328125
-2.2385e-03	-0.035
-2.2384e-03	-0.0371875
-2.2383e-03	-0.039375
-2.2382e-03	-0.0378125
-2.2381e-03	-0.034375
-2.2380e-03	-0.0340625
-2.2379e-03	-0.0321875
-2.2378e-03	-0.035625
-2.2377e-03	-0.035625
-2.2376e-03	-0.0378125
-2.2375e-03	-0.039375
-2.2374e-03	-0.0353125
-2.2373e-03	-0.0375
-2.2372e-03	-0.0425
-2.2371e-03	-0.0296875
-2.2370e-03	-0.031875
-2.2369e-03	-0.0471875
-2.2368e-03	-0.0278125
-2.2367e-03	-0.0403125
-2.2366e-03	-0.036875
-2.2365e-03	-0.03625
-2.2364e-03	-0.0340625
-2.2363e-03	-0.039375
-2.2362e-03	-0.03125
-2.2361e-03	-0.03625
-2.2360e-03	-0.04125
-2.2359e-03	-0.0325
-2.2358e-03	-0.033125
-2.2357e-03	-0.04
-2.2356e-03	-0.040625
-2.2355e-03	-0.034375
-2.2354e-03	-0.0421875
-2.2353e-03	-0.0384375
-2.2352e-03	-0.040625
-2.2351e-03	-0.034375
-2.2350e-03	-0.0446875
-2.2349e-03	-0.0334375
-2.2348e-03	-0.0346875
-2.2347e-03	-0.035
-2.2346e-03	-0.0403125
-2.2345e-03	-0.0375
-2.2344e-03	-0.0428125
-2.2343e-03	-0.0428125
-2.2342e-03	-0.035625
-2.2341e-03	-0.0371875
-2.2340e-03	-0.0434375
-2.2339e-03	-0.0365625
-2.2338e-03	-0.0384375
-2.2337e-03	-0.036875
-2.2336e-03	-0.0375
-2.2335e-03	-0.038125
-2.2334e-03	-0.0396875
-2.2333e-03	-0.041875
-2.2332e-03	-0.0346875
-2.2331e-03	-0.0353125
-2.2330e-03	-0.035
-2.2329e-03	-0.0371875
-2.2328e-03	-0.0421875
-2.2327e-03	-0.035
-2.2326e-03	-0.0390625
-2.2325e-03	-0.0396875
-2.2324e-03	-0.041875
-2.2323e-03	-0.04
-2.2322e-03	-0.0315625
-2.2321e-03	-0.03625
-2.2320e-03	-0.040625
-2.2319e-03	-0.0353125
-2.2318e-03	-0.0371875
-2.2317e-03	-0.0396875
-2.2316e-03	-0.040625
-2.2315e-03	-0.039375
-2.2314e-03	-0.0390625
-2.2313e-03	-0.0396875
-2.2312e-03	-0.0415625
-2.2311e-03	-0.0340625
-2.2310e-03	-0.0384375
-2.2309e-03	-0.0434375
-2.2308e-03	-0.0365625
-2.2307e-03	-0.036875
-2.2306e-03	-0.0353125
-2.2305e-03	-0.0325
-2.2304e-03	-0.0315625
-2.2303e-03	-0.0328125
-2.2302e-03	-0.0346875
-2.2301e-03	-0.0378125
-2.2300e-03	-0.0390625
-2.2299e-03	-0.045
-2.2298e-03	-0.0396875
-2.2297e-03	-0.0353125
-2.2296e-03	-0.036875
-2.2295e-03	-0.035625
-2.2294e-03	-0.034375
-2.2293e-03	-0.0321875
-2.2292e-03	-0.041875
-2.2291e-03	-0.0359375
-2.2290e-03	-0.0371875
-2.2289e-03	-0.041875
-2.2288e-03	-0.03625
-2.2287e-03	-0.04
-2.2286e-03	-0.0378125
-2.2285e-03	-0.038125
-2.2284e-03	-0.02875
-2.2283e-03	-0.0321875
-2.2282e-03	-0.04
-2.2281e-03	-0.0384375
-2.2280e-03	-0.044375
-2.2279e-03	-0.0390625
-2.2278e-03	-0.0384375
-2.2277e-03	-0.045625
-2.2276e-03	-0.0478125
-2.2275e-03	-0.039375
-2.2274e-03	-0.0446875
-2.2273e-03	-0.0453125
-2.2272e-03	-0.044375
-2.2271e-03	-0.0521875
-2.2270e-03	-0.045625
-2.2269e-03	-0.0496875
-2.2268e-03	-0.0390625
-2.2267e-03	-0.044375
-2.2266e-03	-0.0490625
-2.2265e-03	-0.0471875
-2.2264e-03	-0.04375
-2.2263e-03	-0.0475
-2.2262e-03	-0.046875
-2.2261e-03	-0.0490625
-2.2260e-03	-0.0528125
-2.2259e-03	-0.0509375
-2.2258e-03	-0.0540625
-2.2257e-03	-0.05625
-2.2256e-03	-0.0478125
-2.2255e-03	-0.05625
-2.2254e-03	-0.0553125
-2.2253e-03	-0.0571875
-2.2252e-03	-0.054375
-2.2251e-03	-0.0634375
-2.2250e-03	-0.0621875
-2.2249e-03	-0.0653125
-2.2248e-03	-0.06
-2.2247e-03	-0.0596875
-2.2246e-03	-0.0653125
-2.2245e-03	-0.06125
-2.2244e-03	-0.0675
-2.2243e-03	-0.0678125
-2.2242e-03	-0.070625
-2.2241e-03	-0.0609375
-2.2240e-03	-0.075625
-2.2239e-03	-0.0740625
-2.2238e-03	-0.068125
-2.2237e-03	-0.0775
-2.2236e-03	-0.076875
-2.2235e-03	-0.0771875
-2.2234e-03	-0.078125
-2.2233e-03	-0.0771875
-2.2232e-03	-0.0746875
-2.2231e-03	-0.076875
-2.2230e-03	-0.0734375
-2.2229e-03	-0.0740625
-2.2228e-03	-0.0784375
-2.2227e-03	-0.0790625
-2.2226e-03	-0.0790625
-2.2225e-03	-0.07875
-2.2224e-03	-0.07875
-2.2223e-03	-0.08125
-2.2222e-03	-0.0903125
-2.2221e-03	-0.095625
-2.2220e-03	-0.0859375
-2.2219e-03	-0.085
-2.2218e-03	-0.081875
-2.2217e-03	-0.0815625
-2.2216e-03	-0.086875
-2.2215e-03	-0.0953125
-2.2214e-03	-0.096875
-2.2213e-03	-0.095
-2.2212e-03	-0.095
-2.2211e-03	-0.09875
-2.2210e-03	-0.0996875
-2.2209e-03	-0.103438
-2.2208e-03	-0.106875
-2.2207e-03	-0.099375
-2.2206e-03	-0.106563
-2.2205e-03	-0.106563
-2.2204e-03	-0.103438
-2.2203e-03	-0.114375
-2.2202e-03	-0.113125
-2.2201e-03	-0.110625
-2.2200e-03	-0.115
-2.2199e-03	-0.115
-2.2198e-03	-0.12
-2.2197e-03	-0.115
-2.2196e-03	-0.1075
-2.2195e-03	-0.121875
-2.2194e-03	-0.12
-2.2193e-03	-0.115625
-2.2192e-03	-0.119688
-2.2191e-03	-0.126875
-2.2190e-03	-0.121875
-2.2189e-03	-0.121563
-2.2188e-03	-0.122813
-2.2187e-03	-0.124688
-2.2186e-03	-0.125
-2.2185e-03	-0.127812
-2.2184e-03	-0.131875
-2.2183e-03	-0.134688
-2.2182e-03	-0.13375
-2.2181e-03	-0.133125
-2.2180e-03	-0.135
-2.2179e-03	-0.134063
-2.2178e-03	-0.130625
-2.2177e-03	-0.1375
-2.2176e-03	-0.132188
-2.2175e-03	-0.13375
-2.2174e-03	-0.133438
-2.2173e-03	-0.135313
-2.2172e-03	-0.141563
-2.2171e-03	-0.14
-2.2170e-03	-0.136875
-2.2169e-03	-0.142813
-2.2168e-03	-0.140625
-2.2167e-03	-0.140937
-2.2166e-03	-0.14125
-2.2165e-03	-0.139063
-2.2164e-03	-0.142813
-2.2163e-03	-0.1375
-2.2162e-03	-0.139687
-2.2161e-03	-0.143437
-2.2160e-03	-0.140937
-2.2159e-03	-0.143125
-2.2158e-03	-0.13625
-2.2157e-03	-0.14
-2.2156e-03	-0.139063
-2.2155e-03	-0.137188
-2.2154e-03	-0.139063
-2.2153e-03	-0.138125
-2.2152e-03	-0.13875
-2.2151e-03	-0.144063
-2.2150e-03	-0.139063
-2.2149e-03	-0.132188
-2.2148e-03	-0.135313
-2.2147e-03	-0.14
-2.2146e-03	-0.136875
-2.2145e-03	-0.139375
-2.2144e-03	-0.137813
-2.2143e-03	-0.136563
-2.2142e-03	-0.13625
-2.2141e-03	-0.132188
-2.2140e-03	-0.129375
-2.2139e-03	-0.121875
-2.2138e-03	-0.127188
-2.2137e-03	-0.122813
-2.2136e-03	-0.130625
-2.2135e-03	-0.13125
-2.2134e-03	-0.11875
-2.2133e-03	-0.123438
-2.2132e-03	-0.11875
-2.2131e-03	-0.122813
-2.2130e-03	-0.120625
-2.2129e-03	-0.118125
-2.2128e-03	-0.115937
-2.2127e-03	-0.111875
-2.2126e-03	-0.114063
-2.2125e-03	-0.102813
-2.2124e-03	-0.10375
-2.2123e-03	-0.102813
-2.2122e-03	-0.098125
-2.2121e-03	-0.104375
-2.2120e-03	-0.106563
-2.2119e-03	-0.10125
-2.2118e-03	-0.0996875
-2.2117e-03	-0.0953125
-2.2116e-03	-0.085625
-2.2115e-03	-0.0915625
-2.2114e-03	-0.0896875
-2.2113e-03	-0.085625
-2.2112e-03	-0.08125
-2.2111e-03	-0.0803125
-2.2110e-03	-0.08125
-2.2109e-03	-0.08
-2.2108e-03	-0.076875
-2.2107e-03	-0.0653125
-2.2106e-03	-0.0671875
-2.2105e-03	-0.07
-2.2104e-03	-0.0640625
-2.2103e-03	-0.0715625
-2.2102e-03	-0.0584375
-2.2101e-03	-0.0590625
-2.2100e-03	-0.055
-2.2099e-03	-0.0575
-2.2098e-03	-0.0525
-2.2097e-03	-0.045625
-2.2096e-03	-0.040625
-2.2095e-03	-0.03625
-2.2094e-03	-0.04125
-2.2093e-03	-0.033125
-2.2092e-03	-0.0403125
-2.2091e-03	-0.0325
-2.2090e-03	-0.0371875
-2.2089e-03	-0.029375
-2.2088e-03	-0.026875
-2.2087e-03	-0.0225
-2.2086e-03	-0.018125
-2.2085e-03	-0.01375
-2.2084e-03	-0.010625
-2.2083e-03	-0.015
-2.2082e-03	-0.0140625
-2.2081e-03	-0.01
-2.2080e-03	-0.0071875
-2.2079e-03	-0.008125
-2.2078e-03	-0.0115625
-2.2077e-03	-0.005
-2.2076e-03	0.005
-2.2075e-03	-0.001875
-2.2074e-03	0.0059375
-2.2073e-03	0.00125
-2.2072e-03	0.009375
-2.2071e-03	0.00875
-2.2070e-03	0.0134375
-2.2069e-03	0.0225
-2.2068e-03	0.01375
-2.2067e-03	0.0121875
-2.2066e-03	0.0121875
-2.2065e-03	0.015625
-2.2064e-03	0.0225
-2.2063e-03	0.016875
-2.2062e-03	0.0215625
-2.2061e-03	0.0184375
-2.2060e-03	0.0278125
-2.2059e-03	0.021875
-2.2058e-03	0.023125
-2.2057e-03	0.0271875
-2.2056e-03	0.0284375
-2.2055e-03	0.0303125
-2.2054e-03	0.028125
-2.2053e-03	0.0309375
-2.2052e-03	0.03125
-2.2051e-03	0.03375
-2.2050e-03	0.0253125
-2.2049e-03	0.030625
-2.2048e-03	0.0390625
-2.2047e-03	0.04125
-2.2046e-03	0.0375
-2.2045e-03	0.0421875
-2.2044e-03	0.035
-2.2043e-03	0.03625
-2.2042e-03	0.0375
-2.2041e-03	0.03875
-2.2040e-03	0.0359375
-2.2039e-03	0.035
-2.2038e-03	0.040625
-2.2037e-03	0.0321875
-2.2036e-03	0.0275
-2.2035e-03	0.0384375
-2.2034e-03	0.03625
-2.2033e-03	0.0375
-2.2032e-03	0.031875
-2.2031e-03	0.03875
-2.2030e-03	0.0296875
-2.2029e-03	0.029375
-2.2028e-03	0.0253125
-2.2027e-03	0.0284375
-2.2026e-03	0.0290625
-2.2025e-03	0.0290625
-2.2024e-03	0.0284375
-2.2023e-03	0.0334375
-2.2022e-03	0.031875
-2.2021e-03	0.0284375
-2.2020e-03	0.0284375
-2.2019e-03	0.020625
-2.2018e-03	0.0215625
-2.2017e-03	0.0184375
-2.2016e-03	0.0221875
-2.2015e-03	0.0221875
-2.2014e-03	0.0134375
-2.2013e-03	0.020625
-2.2012e-03	0.0190625
-2.2011e-03	0.00875
-2.2010e-03	0.01125
-2.2009e-03	0.008125
-2.2008e-03	0.0075
-2.2007e-03	0.00375
-2.2006e-03	0.0075
-2.2005e-03	0.00125
-2.2004e-03	0.00375
-2.2003e-03	-0.0034375
-2.2002e-03	0.000625
-2.2001e-03	-0.0003125
-2.2000e-03	-0.01375
-2.1999e-03	-0.00375
-2.1998e-03	-0.0025
-2.1997e-03	-0.0053125
-2.1996e-03	-0.0034375
-2.1995e-03	-0.01125
-2.1994e-03	-0.0125
-2.1993e-03	-0.0178125
-2.1992e-03	-0.024375
-2.1991e-03	-0.02625
-2.1990e-03	-0.0203125
-2.1989e-03	-0.0246875
-2.1988e-03	-0.031875
-2.1987e-03	-0.031875
-2.1986e-03	-0.0346875
-2.1985e-03	-0.0371875
-2.1984e-03	-0.035
-2.1983e-03	-0.039375
-2.1982e-03	-0.0409375
-2.1981e-03	-0.0453125
-2.1980e-03	-0.05125
-2.1979e-03	-0.0471875
-2.1978e-03	-0.050625
-2.1977e-03	-0.053125
-2.1976e-03	-0.056875
-2.1975e-03	-0.0559375
-2.1974e-03	-0.060625
-2.1973e-03	-0.070625
-2.1972e-03	-0.07
-2.1971e-03	-0.0725
-2.1970e-03	-0.075
-2.1969e-03	-0.0803125
-2.1968e-03	-0.0771875
-2.1967e-03	-0.0815625
-2.1966e-03	-0.0840625
-2.1965e-03	-0.0909375
-2.1964e-03	-0.08375
-2.1963e-03	-0.0996875
-2.1962e-03	-0.089375
-2.1961e-03	-0.0975
-2.1960e-03	-0.105625
-2.1959e-03	-0.091875
-2.1958e-03	-0.105938
-2.1957e-03	-0.108437
-2.1956e-03	-0.102813
-2.1955e-03	-0.105938
-2.1954e-03	-0.1125
-2.1953e-03	-0.105313
-2.1952e-03	-0.114063
-2.1951e-03	-0.111563
-2.1950e-03	-0.116562
-2.1949e-03	-0.124688
-2.1948e-03	-0.116875
-2.1947e-03	-0.125
-2.1946e-03	-0.116562
-2.1945e-03	-0.128438
-2.1944e-03	-0.12625
-2.1943e-03	-0.128125
-2.1942e-03	-0.135625
-2.1941e-03	-0.131562
-2.1940e-03	-0.137188
-2.1939e-03	-0.135937
-2.1938e-03	-0.13375
-2.1937e-03	-0.129375
-2.1936e-03	-0.137188
-2.1935e-03	-0.13875
-2.1934e-03	-0.13625
-2.1933e-03	-0.135313
-2.1932e-03	-0.138125
-2.1931e-03	-0.1425
-2.1930e-03	-0.13625
-2.1929e-03	-0.141563
-2.1928e-03	-0.14125
-2.1927e-03	-0.143125
-2.1926e-03	-0.144687
-2.1925e-03	-0.145625
-2.1924e-03	-0.144375
-2.1923e-03	-0.144375
-2.1922e-03	-0.146563
-2.1921e-03	-0.144687
-2.1920e-03	-0.1475
-2.1919e-03	-0.142813
-2.1918e-03	-0.146563
-2.1917e-03	-0.14625
-2.1916e-03	-0.149063
-2.1915e-03	-0.145
-2.1914e-03	-0.1475
-2.1913e-03	-0.14875
-2.1912e-03	-0.144375
-2.1911e-03	-0.145625
-2.1910e-03	-0.15125
-2.1909e-03	-0.149063
-2.1908e-03	-0.151562
-2.1907e-03	-0.147187
-2.1906e-03	-0.14875
-2.1905e-03	-0.147187
-2.1904e-03	-0.14875
-2.1903e-03	-0.146875
-2.1902e-03	-0.1475
-2.1901e-03	-0.1425
-2.1900e-03	-0.145
-2.1899e-03	-0.153125
-2.1898e-03	-0.145313
-2.1897e-03	-0.148125
-2.1896e-03	-0.14875
-2.1895e-03	-0.149375
-2.1894e-03	-0.144375
-2.1893e-03	-0.140937
-2.1892e-03	-0.146875
-2.1891e-03	-0.148438
-2.1890e-03	-0.14625
-2.1889e-03	-0.145
-2.1888e-03	-0.14625
-2.1887e-03	-0.145937
-2.1886e-03	-0.14625
-2.1885e-03	-0.143437
-2.1884e-03	-0.14375
-2.1883e-03	-0.145313
-2.1882e-03	-0.139375
-2.1881e-03	-0.139063
-2.1880e-03	-0.139375
-2.1879e-03	-0.140625
-2.1878e-03	-0.1375
-2.1877e-03	-0.138125
-2.1876e-03	-0.134375
-2.1875e-03	-0.13125
-2.1874e-03	-0.132812
-2.1873e-03	-0.133125
-2.1872e-03	-0.127812
-2.1871e-03	-0.135313
-2.1870e-03	-0.131562
-2.1869e-03	-0.124375
-2.1868e-03	-0.12625
-2.1867e-03	-0.120313
-2.1866e-03	-0.128125
-2.1865e-03	-0.124375
-2.1864e-03	-0.119375
-2.1863e-03	-0.121563
-2.1862e-03	-0.11875
-2.1861e-03	-0.117188
-2.1860e-03	-0.120938
-2.1859e-03	-0.112813
-2.1858e-03	-0.107188
-2.1857e-03	-0.113125
-2.1856e-03	-0.0996875
-2.1855e-03	-0.105313
-2.1854e-03	-0.10625
-2.1853e-03	-0.1075
-2.1852e-03	-0.094375
-2.1851e-03	-0.0996875
-2.1850e-03	-0.0959375
-2.1849e-03	-0.09125
-2.1848e-03	-0.089375
-2.1847e-03	-0.083125
-2.1846e-03	-0.0878125
-2.1845e-03	-0.0840625
-2.1844e-03	-0.0828125
-2.1843e-03	-0.0821875
-2.1842e-03	-0.0803125
-2.1841e-03	-0.0709375
-2.1840e-03	-0.074375
-2.1839e-03	-0.0753125
-2.1838e-03	-0.0690625
-2.1837e-03	-0.0615625
-2.1836e-03	-0.07
-2.1835e-03	-0.0703125
-2.1834e-03	-0.063125
-2.1833e-03	-0.0625
-2.1832e-03	-0.059375
-2.1831e-03	-0.0534375
-2.1830e-03	-0.0525
-2.1829e-03	-0.0378125
-2.1828e-03	-0.039375
-2.1827e-03	-0.0478125
-2.1826e-03	-0.0378125
-2.1825e-03	-0.0325
-2.1824e-03	-0.0375
-2.1823e-03	-0.033125
-2.1822e-03	-0.0325
-2.1821e-03	-0.0309375
-2.1820e-03	-0.035625
-2.1819e-03	-0.02625
-2.1818e-03	-0.0303125
-2.1817e-03	-0.0284375
-2.1816e-03	-0.0196875
-2.1815e-03	-0.0196875
-2.1814e-03	-0.0153125
-2.1813e-03	-0.0190625
-2.1812e-03	-0.02
-2.1811e-03	-0.0175
-2.1810e-03	-0.0090625
-2.1809e-03	-0.0146875
-2.1808e-03	-0.01125
-2.1807e-03	-0.00875
-2.1806e-03	-0.0090625
-2.1805e-03	-0.01375
-2.1804e-03	-0.0090625
-2.1803e-03	-0.0046875
-2.1802e-03	-0.0090625
-2.1801e-03	-0.0015625
-2.1800e-03	-0.0075
-2.1799e-03	0.003125
-2.1798e-03	0.0059375
-2.1797e-03	0.001875
-2.1796e-03	0.0075
-2.1795e-03	0.01375
-2.1794e-03	-0.00125
-2.1793e-03	0.008125
-2.1792e-03	0.0103125
-2.1791e-03	0.005
-2.1790e-03	0.0046875
-2.1789e-03	0.0090625
-2.1788e-03	0.0121875
-2.1787e-03	0.0096875
-2.1786e-03	0.0215625
-2.1785e-03	0.0209375
-2.1784e-03	0.0196875
-2.1783e-03	0.01625
-2.1782e-03	0.0184375
-2.1781e-03	0.0246875
-2.1780e-03	0.0290625
-2.1779e-03	0.0278125
-2.1778e-03	0.0221875
-2.1777e-03	0.023125
-2.1776e-03	0.031875
-2.1775e-03	0.02375
-2.1774e-03	0.0246875
-2.1773e-03	0.0265625
-2.1772e-03	0.025625
-2.1771e-03	0.0265625
-2.1770e-03	0.028125
-2.1769e-03	0.02625
-2.1768e-03	0.0246875
-2.1767e-03	0.025
-2.1766e-03	0.0253125
-2.1765e-03	0.0259375
-2.1764e-03	0.0275
-2.1763e-03	0.02
-2.1762e-03	0.0275
-2.1761e-03	0.01875
-2.1760e-03	0.025625
-2.1759e-03	0.0284375
-2.1758e-03	0.021875
-2.1757e-03	0.026875
-2.1756e-03	0.0271875
-2.1755e-03	0.0284375
-2.1754e-03	0.0246875
-2.1753e-03	0.02625
-2.1752e-03	0.0259375
-2.1751e-03	0.0259375
-2.1750e-03	0.025
-2.1749e-03	0.0228125
-2.1748e-03	0.0228125
-2.1747e-03	0.023125
-2.1746e-03	0.02
-2.1745e-03	0.0246875
-2.1744e-03	0.0190625
-2.1743e-03	0.0225
-2.1742e-03	0.0209375
-2.1741e-03	0.020625
-2.1740e-03	0.0153125
-2.1739e-03	0.0190625
-2.1738e-03	0.0165625
-2.1737e-03	0.016875
-2.1736e-03	0.0171875
-2.1735e-03	0.0115625
-2.1734e-03	0.0121875
-2.1733e-03	0.0065625
-2.1732e-03	0.008125
-2.1731e-03	0.008125
-2.1730e-03	0.0053125
-2.1729e-03	0.004375
-2.1728e-03	0.0021875
-2.1727e-03	-0.0003125
-2.1726e-03	0.0046875
-2.1725e-03	-0.005625
-2.1724e-03	-0.011875
-2.1723e-03	-0.001875
-2.1722e-03	-0.009375
-2.1721e-03	-0.0153125
-2.1720e-03	-0.0109375
-2.1719e-03	-0.0121875
-2.1718e-03	-0.015625
-2.1717e-03	-0.013125
-2.1716e-03	-0.0140625
-2.1715e-03	-0.021875
-2.1714e-03	-0.02125
-2.1713e-03	-0.023125
-2.1712e-03	-0.02375
-2.1711e-03	-0.0378125
-2.1710e-03	-0.0303125
-2.1709e-03	-0.0325
-2.1708e-03	-0.0328125
-2.1707e-03	-0.0371875
-2.1706e-03	-0.0421875
-2.1705e-03	-0.0403125
-2.1704e-03	-0.0446875
-2.1703e-03	-0.0478125
-2.1702e-03	-0.04875
-2.1701e-03	-0.050625
-2.1700e-03	-0.0478125
-2.1699e-03	-0.0525
-2.1698e-03	-0.056875
-2.1697e-03	-0.053125
-2.1696e-03	-0.05375
-2.1695e-03	-0.0621875
-2.1694e-03	-0.0615625
-2.1693e-03	-0.0596875
-2.1692e-03	-0.061875
-2.1691e-03	-0.068125
-2.1690e-03	-0.0615625
-2.1689e-03	-0.0725
-2.1688e-03	-0.0746875
-2.1687e-03	-0.0740625
-2.1686e-03	-0.0778125
-2.1685e-03	-0.0703125
-2.1684e-03	-0.0771875
-2.1683e-03	-0.0821875
-2.1682e-03	-0.0871875
-2.1681e-03	-0.0853125
-2.1680e-03	-0.0784375
-2.1679e-03	-0.090625
-2.1678e-03	-0.0875
-2.1677e-03	-0.081875
-2.1676e-03	-0.088125
-2.1675e-03	-0.0953125
-2.1674e-03	-0.091875
-2.1673e-03	-0.090625
-2.1672e-03	-0.0903125
-2.1671e-03	-0.0953125
-2.1670e-03	-0.096875
-2.1669e-03	-0.1025
-2.1668e-03	-0.100312
-2.1667e-03	-0.10625
-2.1666e-03	-0.10375
-2.1665e-03	-0.0990625
-2.1664e-03	-0.107188
-2.1663e-03	-0.10625
-2.1662e-03	-0.108125
-2.1661e-03	-0.102813
-2.1660e-03	-0.10875
-2.1659e-03	-0.108125
-2.1658e-03	-0.11625
-2.1657e-03	-0.110313
-2.1656e-03	-0.115
-2.1655e-03	-0.114687
-2.1654e-03	-0.119375
-2.1653e-03	-0.11875
-2.1652e-03	-0.119063
-2.1651e-03	-0.121563
-2.1650e-03	-0.114063
-2.1649e-03	-0.115313
-2.1648e-03	-0.121875
-2.1647e-03	-0.124375
-2.1646e-03	-0.12125
-2.1645e-03	-0.12125
-2.1644e-03	-0.13
-2.1643e-03	-0.127188
-2.1642e-03	-0.11625
-2.1641e-03	-0.119375
-2.1640e-03	-0.127188
-2.1639e-03	-0.12625
-2.1638e-03	-0.119063
-2.1637e-03	-0.13125
-2.1636e-03	-0.1275
-2.1635e-03	-0.126875
-2.1634e-03	-0.13
-2.1633e-03	-0.135
-2.1632e-03	-0.125
-2.1631e-03	-0.130625
-2.1630e-03	-0.127812
-2.1629e-03	-0.136875
-2.1628e-03	-0.131875
-2.1627e-03	-0.120313
-2.1626e-03	-0.132812
-2.1625e-03	-0.12875
-2.1624e-03	-0.128438
-2.1623e-03	-0.127812
-2.1622e-03	-0.13
-2.1621e-03	-0.135313
-2.1620e-03	-0.13625
-2.1619e-03	-0.141875
-2.1618e-03	-0.131562
-2.1617e-03	-0.13375
-2.1616e-03	-0.1275
-2.1615e-03	-0.128125
-2.1614e-03	-0.130938
-2.1613e-03	-0.130625
-2.1612e-03	-0.133125
-2.1611e-03	-0.129375
-2.1610e-03	-0.1325
-2.1609e-03	-0.134063
-2.1608e-03	-0.136563
-2.1607e-03	-0.128438
-2.1606e-03	-0.130938
-2.1605e-03	-0.134688
-2.1604e-03	-0.128438
-2.1603e-03	-0.133125
-2.1602e-03	-0.134375
-2.1601e-03	-0.13375
-2.1600e-03	-0.131875
-2.1599e-03	-0.135625
-2.1598e-03	-0.135313
-2.1597e-03	-0.135
-2.1596e-03	-0.13
-2.1595e-03	-0.134063
-2.1594e-03	-0.133438
-2.1593e-03	-0.131875
-2.1592e-03	-0.133438
-2.1591e-03	-0.133438
-2.1590e-03	-0.129375
-2.1589e-03	-0.125938
-2.1588e-03	-0.13
-2.1587e-03	-0.131562
-2.1586e-03	-0.12875
-2.1585e-03	-0.121563
-2.1584e-03	-0.125625
-2.1583e-03	-0.122188
-2.1582e-03	-0.125938
-2.1581e-03	-0.128125
-2.1580e-03	-0.124062
-2.1579e-03	-0.125312
-2.1578e-03	-0.124062
-2.1577e-03	-0.130938
-2.1576e-03	-0.114063
-2.1575e-03	-0.1225
-2.1574e-03	-0.120313
-2.1573e-03	-0.119063
-2.1572e-03	-0.113437
-2.1571e-03	-0.119688
-2.1570e-03	-0.122813
-2.1569e-03	-0.110313
-2.1568e-03	-0.110937
-2.1567e-03	-0.117813
-2.1566e-03	-0.115313
-2.1565e-03	-0.1175
-2.1564e-03	-0.113125
-2.1563e-03	-0.112813
-2.1562e-03	-0.110625
-2.1561e-03	-0.11125
-2.1560e-03	-0.10375
-2.1559e-03	-0.103438
-2.1558e-03	-0.105
-2.1557e-03	-0.0996875
-2.1556e-03	-0.109063
-2.1555e-03	-0.102188
-2.1554e-03	-0.0975
-2.1553e-03	-0.1
-2.1552e-03	-0.0996875
-2.1551e-03	-0.0978125
-2.1550e-03	-0.0965625
-2.1549e-03	-0.100937
-2.1548e-03	-0.0896875
-2.1547e-03	-0.0928125
-2.1546e-03	-0.0909375
-2.1545e-03	-0.0875
-2.1544e-03	-0.089375
-2.1543e-03	-0.0934375
-2.1542e-03	-0.0909375
-2.1541e-03	-0.088125
-2.1540e-03	-0.080625
-2.1539e-03	-0.0878125
-2.1538e-03	-0.0834375
-2.1537e-03	-0.0840625
-2.1536e-03	-0.0790625
-2.1535e-03	-0.07375
-2.1534e-03	-0.074375
-2.1533e-03	-0.0690625
-2.1532e-03	-0.07
-2.1531e-03	-0.0775
-2.1530e-03	-0.0746875
-2.1529e-03	-0.070625
-2.1528e-03	-0.0675
-2.1527e-03	-0.0728125
-2.1526e-03	-0.069375
-2.1525e-03	-0.0659375
-2.1524e-03	-0.06125
-2.1523e-03	-0.06375
-2.1522e-03	-0.055625
-2.1521e-03	-0.059375
-2.1520e-03	-0.0609375
-2.1519e-03	-0.064375
-2.1518e-03	-0.05625
-2.1517e-03	-0.0578125
-2.1516e-03	-0.0575
-2.1515e-03	-0.051875
-2.1514e-03	-0.0490625
-2.1513e-03	-0.0478125
-2.1512e-03	-0.05125
-2.1511e-03	-0.0453125
-2.1510e-03	-0.041875
-2.1509e-03	-0.0428125
-2.1508e-03	-0.041875
-2.1507e-03	-0.0353125
-2.1506e-03	-0.04
-2.1505e-03	-0.0325
-2.1504e-03	-0.03375
-2.1503e-03	-0.0303125
-2.1502e-03	-0.025625
-2.1501e-03	-0.024375
-2.1500e-03	-0.0290625
-2.1499e-03	-0.02625
-2.1498e-03	-0.025
-2.1497e-03	-0.0203125
-2.1496e-03	-0.014375
-2.1495e-03	-0.0109375
-2.1494e-03	-0.0128125
-2.1493e-03	-0.0125
-2.1492e-03	-0.009375
-2.1491e-03	-0.006875
-2.1490e-03	-0.005
-2.1489e-03	-0.00625
-2.1488e-03	-0.001875
-2.1487e-03	-0.0015625
-2.1486e-03	0.001875
-2.1485e-03	0.01
-2.1484e-03	0.00125
-2.1483e-03	0.0078125
-2.1482e-03	0.0071875
-2.1481e-03	0.01375
-2.1480e-03	0.018125
-2.1479e-03	0.013125
-2.1478e-03	0.0128125
-2.1477e-03	0.0203125
-2.1476e-03	0.018125
-2.1475e-03	0.0221875
-2.1474e-03	0.0271875
-2.1473e-03	0.02375
-2.1472e-03	0.0253125
-2.1471e-03	0.026875
-2.1470e-03	0.023125
-2.1469e-03	0.03125
-2.1468e-03	0.0240625
-2.1467e-03	0.035
-2.1466e-03	0.04375
-2.1465e-03	0.0296875
-2.1464e-03	0.036875
-2.1463e-03	0.036875
-2.1462e-03	0.04125
-2.1461e-03	0.04
-2.1460e-03	0.04
-2.1459e-03	0.05
-2.1458e-03	0.0440625
-2.1457e-03	0.04375
-2.1456e-03	0.0571875
-2.1455e-03	0.04625
-2.1454e-03	0.0509375
-2.1453e-03	0.0490625
-2.1452e-03	0.0546875
-2.1451e-03	0.0546875
-2.1450e-03	0.058125
-2.1449e-03	0.050625
-2.1448e-03	0.0521875
-2.1447e-03	0.05375
-2.1446e-03	0.056875
-2.1445e-03	0.0640625
-2.1444e-03	0.05375
-2.1443e-03	0.0553125
-2.1442e-03	0.0553125
-2.1441e-03	0.06
-2.1440e-03	0.0596875
-2.1439e-03	0.060625
-2.1438e-03	0.063125
-2.1437e-03	0.0528125
-2.1436e-03	0.0575
-2.1435e-03	0.0596875
-2.1434e-03	0.05
-2.1433e-03	0.056875
-2.1432e-03	0.0540625
-2.1431e-03	0.058125
-2.1430e-03	0.05375
-2.1429e-03	0.0540625
-2.1428e-03	0.048125
-2.1427e-03	0.0403125
-2.1426e-03	0.0378125
-2.1425e-03	0.044375
-2.1424e-03	0.0409375
-2.1423e-03	0.03875
-2.1422e-03	0.0353125
-2.1421e-03	0.04375
-2.1420e-03	0.04
-2.1419e-03	0.038125
-2.1418e-03	0.0340625
-2.1417e-03	0.02875
-2.1416e-03	0.0340625
-2.1415e-03	0.0296875
-2.1414e-03	0.0215625
-2.1413e-03	0.0246875
-2.1412e-03	0.023125
-2.1411e-03	0.0196875
-2.1410e-03	0.02375
-2.1409e-03	0.018125
-2.1408e-03	0.0128125
-2.1407e-03	0.02
-2.1406e-03	0.010625
-2.1405e-03	0.0171875
-2.1404e-03	0.0046875
-2.1403e-03	0.00625
-2.1402e-03	0.005625
-2.1401e-03	0.00625
-2.1400e-03	-0.004375
-2.1399e-03	-0.0075
-2.1398e-03	-0.015625
-2.1397e-03	-0.0128125
-2.1396e-03	-0.0115625
-2.1395e-03	-0.0146875
-2.1394e-03	-0.023125
-2.1393e-03	-0.0284375
-2.1392e-03	-0.0309375
-2.1391e-03	-0.0303125
-2.1390e-03	-0.0353125
-2.1389e-03	-0.0315625
-2.1388e-03	-0.03875
-2.1387e-03	-0.0446875
-2.1386e-03	-0.04625
-2.1385e-03	-0.05
-2.1384e-03	-0.053125
-2.1383e-03	-0.0534375
-2.1382e-03	-0.0646875
-2.1381e-03	-0.0634375
-2.1380e-03	-0.0615625
-2.1379e-03	-0.0746875
-2.1378e-03	-0.074375
-2.1377e-03	-0.071875
-2.1376e-03	-0.0803125
-2.1375e-03	-0.080625
-2.1374e-03	-0.090625
-2.1373e-03	-0.094375
-2.1372e-03	-0.0965625
-2.1371e-03	-0.102813
-2.1370e-03	-0.101875
-2.1369e-03	-0.111563
-2.1368e-03	-0.1125
-2.1367e-03	-0.11125
-2.1366e-03	-0.107188
-2.1365e-03	-0.121563
-2.1364e-03	-0.12625
-2.1363e-03	-0.123125
-2.1362e-03	-0.129375
-2.1361e-03	-0.129062
-2.1360e-03	-0.135937
-2.1359e-03	-0.140625
-2.1358e-03	-0.143125
-2.1357e-03	-0.142813
-2.1356e-03	-0.144063
-2.1355e-03	-0.143437
-2.1354e-03	-0.145625
-2.1353e-03	-0.150938
-2.1352e-03	-0.149375
-2.1351e-03	-0.15125
-2.1350e-03	-0.152812
-2.1349e-03	-0.153438
-2.1348e-03	-0.15375
-2.1347e-03	-0.158438
-2.1346e-03	-0.155938
-2.1345e-03	-0.156875
-2.1344e-03	-0.158438
-2.1343e-03	-0.15875
-2.1342e-03	-0.162812
-2.1341e-03	-0.159375
-2.1340e-03	-0.165
-2.1339e-03	-0.16
-2.1338e-03	-0.163438
-2.1337e-03	-0.167188
-2.1336e-03	-0.165
-2.1335e-03	-0.16875
-2.1334e-03	-0.165625
-2.1333e-03	-0.166875
-2.1332e-03	-0.168125
-2.1331e-03	-0.16875
-2.1330e-03	-0.173125
-2.1329e-03	-0.178437
-2.1328e-03	-0.17625
-2.1327e-03	-0.174687
-2.1326e-03	-0.174375
-2.1325e-03	-0.175625
-2.1324e-03	-0.175937
-2.1323e-03	-0.18125
-2.1322e-03	-0.177187
-2.1321e-03	-0.174063
-2.1320e-03	-0.177187
-2.1319e-03	-0.1825
-2.1318e-03	-0.17625
-2.1317e-03	-0.181875
-2.1316e-03	-0.1825
-2.1315e-03	-0.177813
-2.1314e-03	-0.18875
-2.1313e-03	-0.1825
-2.1312e-03	-0.184375
-2.1311e-03	-0.181875
-2.1310e-03	-0.184063
-2.1309e-03	-0.178125
-2.1308e-03	-0.181563
-2.1307e-03	-0.176563
-2.1306e-03	-0.177813
-2.1305e-03	-0.17625
-2.1304e-03	-0.17625
-2.1303e-03	-0.17375
-2.1302e-03	-0.17125
-2.1301e-03	-0.174375
-2.1300e-03	-0.174687
-2.1299e-03	-0.167813
-2.1298e-03	-0.165313
-2.1297e-03	-0.167813
-2.1296e-03	-0.168125
-2.1295e-03	-0.165625
-2.1294e-03	-0.167813
-2.1293e-03	-0.16375
-2.1292e-03	-0.163438
-2.1291e-03	-0.16375
-2.1290e-03	-0.163125
-2.1289e-03	-0.161875
-2.1288e-03	-0.157188
-2.1287e-03	-0.16
-2.1286e-03	-0.155938
-2.1285e-03	-0.155
-2.1284e-03	-0.155625
-2.1283e-03	-0.156875
-2.1282e-03	-0.152812
-2.1281e-03	-0.155312
-2.1280e-03	-0.150313
-2.1279e-03	-0.149688
-2.1278e-03	-0.1475
-2.1277e-03	-0.145313
-2.1276e-03	-0.142187
-2.1275e-03	-0.139687
-2.1274e-03	-0.133125
-2.1273e-03	-0.131562
-2.1272e-03	-0.13875
-2.1271e-03	-0.128125
-2.1270e-03	-0.128438
-2.1269e-03	-0.127188
-2.1268e-03	-0.119375
-2.1267e-03	-0.124688
-2.1266e-03	-0.114687
-2.1265e-03	-0.113125
-2.1264e-03	-0.110313
-2.1263e-03	-0.112187
-2.1262e-03	-0.100625
-2.1261e-03	-0.103438
-2.1260e-03	-0.09125
-2.1259e-03	-0.0915625
-2.1258e-03	-0.0846875
-2.1257e-03	-0.0803125
-2.1256e-03	-0.0803125
-2.1255e-03	-0.074375
-2.1254e-03	-0.074375
-2.1253e-03	-0.0746875
-2.1252e-03	-0.063125
-2.1251e-03	-0.061875
-2.1250e-03	-0.0596875
-2.1249e-03	-0.0496875
-2.1248e-03	-0.05
-2.1247e-03	-0.04125
-2.1246e-03	-0.0384375
-2.1245e-03	-0.0346875
-2.1244e-03	-0.0296875
-2.1243e-03	-0.031875
-2.1242e-03	-0.0296875
-2.1241e-03	-0.025625
-2.1240e-03	-0.020625
-2.1239e-03	-0.0159375
-2.1238e-03	-0.01
-2.1237e-03	-0.00875
-2.1236e-03	-0.003125
-2.1235e-03	0.001875
-2.1234e-03	0.0034375
-2.1233e-03	0.0034375
-2.1232e-03	0.001875
-2.1231e-03	0.0075
-2.1230e-03	0.01
-2.1229e-03	0.01625
-2.1228e-03	0.0196875
-2.1227e-03	0.0171875
-2.1226e-03	0.0284375
-2.1225e-03	0.0234375
-2.1224e-03	0.02875
-2.1223e-03	0.0340625
-2.1222e-03	0.036875
-2.1221e-03	0.0415625
-2.1220e-03	0.0421875
-2.1219e-03	0.041875
-2.1218e-03	0.0515625
-2.1217e-03	0.046875
-2.1216e-03	0.051875
-2.1215e-03	0.0546875
-2.1214e-03	0.05875
-2.1213e-03	0.0590625
-2.1212e-03	0.0628125
-2.1211e-03	0.0646875
-2.1210e-03	0.0646875
-2.1209e-03	0.0659375
-2.1208e-03	0.06875
-2.1207e-03	0.0703125
-2.1206e-03	0.0640625
-2.1205e-03	0.0725
-2.1204e-03	0.07875
-2.1203e-03	0.078125
-2.1202e-03	0.081875
-2.1201e-03	0.0765625
-2.1200e-03	0.0778125
-2.1199e-03	0.0796875
-2.1198e-03	0.078125
-2.1197e-03	0.080625
-2.1196e-03	0.08125
-2.1195e-03	0.0865625
-2.1194e-03	0.07625
-2.1193e-03	0.085625
-2.1192e-03	0.0821875
-2.1191e-03	0.085625
-2.1190e-03	0.083125
-2.1189e-03	0.0825
-2.1188e-03	0.0821875
-2.1187e-03	0.07625
-2.1186e-03	0.083125
-2.1185e-03	0.0796875
-2.1184e-03	0.0825
-2.1183e-03	0.0784375
-2.1182e-03	0.083125
-2.1181e-03	0.0825
-2.1180e-03	0.0778125
-2.1179e-03	0.0775
-2.1178e-03	0.0675
-2.1177e-03	0.073125
-2.1176e-03	0.0675
-2.1175e-03	0.0678125
-2.1174e-03	0.073125
-2.1173e-03	0.066875
-2.1172e-03	0.0678125
-2.1171e-03	0.065
-2.1170e-03	0.0675
-2.1169e-03	0.0590625
-2.1168e-03	0.06125
-2.1167e-03	0.0534375
-2.1166e-03	0.054375
-2.1165e-03	0.0475
-2.1164e-03	0.0425
-2.1163e-03	0.0471875
-2.1162e-03	0.0534375
-2.1161e-03	0.0471875
-2.1160e-03	0.046875
-2.1159e-03	0.04625
-2.1158e-03	0.04125
-2.1157e-03	0.03875
-2.1156e-03	0.043125
-2.1155e-03	0.0421875
-2.1154e-03	0.035625
-2.1153e-03	0.0309375
-2.1152e-03	0.0271875
-2.1151e-03	0.025625
-2.1150e-03	0.025
-2.1149e-03	0.02375
-2.1148e-03	0.0178125
-2.1147e-03	0.0153125
-2.1146e-03	0.0159375
-2.1145e-03	0.01125
-2.1144e-03	0.0071875
-2.1143e-03	0.008125
-2.1142e-03	0.00375
-2.1141e-03	0.0025
-2.1140e-03	-0.0103125
-2.1139e-03	-0.0025
-2.1138e-03	-0.0071875
-2.1137e-03	-0.0103125
-2.1136e-03	-0.01
-2.1135e-03	-0.006875
-2.1134e-03	-0.015625
-2.1133e-03	-0.0203125
-2.1132e-03	-0.0271875
-2.1131e-03	-0.0275
-2.1130e-03	-0.03375
-2.1129e-03	-0.0346875
-2.1128e-03	-0.031875
-2.1127e-03	-0.0340625
-2.1126e-03	-0.0390625
-2.1125e-03	-0.0459375
-2.1124e-03	-0.0434375
-2.1123e-03	-0.0478125
-2.1122e-03	-0.0578125
-2.1121e-03	-0.0590625
-2.1120e-03	-0.0653125
-2.1119e-03	-0.0665625
-2.1118e-03	-0.071875
-2.1117e-03	-0.06375
-2.1116e-03	-0.065625
-2.1115e-03	-0.0746875
-2.1114e-03	-0.0790625
-2.1113e-03	-0.0840625
-2.1112e-03	-0.086875
-2.1111e-03	-0.09
-2.1110e-03	-0.0946875
-2.1109e-03	-0.100625
-2.1108e-03	-0.0953125
-2.1107e-03	-0.0934375
-2.1106e-03	-0.098125
-2.1105e-03	-0.111563
-2.1104e-03	-0.108125
-2.1103e-03	-0.108125
-2.1102e-03	-0.111875
-2.1101e-03	-0.117188
-2.1100e-03	-0.114375
-2.1099e-03	-0.118125
-2.1098e-03	-0.124062
-2.1097e-03	-0.124062
-2.1096e-03	-0.127812
-2.1095e-03	-0.13375
-2.1094e-03	-0.130312
-2.1093e-03	-0.128125
-2.1092e-03	-0.133438
-2.1091e-03	-0.13125
-2.1090e-03	-0.138437
-2.1089e-03	-0.137813
-2.1088e-03	-0.138125
-2.1087e-03	-0.13875
-2.1086e-03	-0.14125
-2.1085e-03	-0.140313
-2.1084e-03	-0.138437
-2.1083e-03	-0.136563
-2.1082e-03	-0.141875
-2.1081e-03	-0.141875
-2.1080e-03	-0.138125
-2.1079e-03	-0.144063
-2.1078e-03	-0.144687
-2.1077e-03	-0.145625
-2.1076e-03	-0.145625
-2.1075e-03	-0.1475
-2.1074e-03	-0.146875
-2.1073e-03	-0.150313
-2.1072e-03	-0.14625
-2.1071e-03	-0.150938
-2.1070e-03	-0.150313
-2.1069e-03	-0.155
-2.1068e-03	-0.150625
-2.1067e-03	-0.150938
-2.1066e-03	-0.15125
-2.1065e-03	-0.152812
-2.1064e-03	-0.150313
-2.1063e-03	-0.150938
-2.1062e-03	-0.15375
-2.1061e-03	-0.155625
-2.1060e-03	-0.154062
-2.1059e-03	-0.153438
-2.1058e-03	-0.155
-2.1057e-03	-0.156562
-2.1056e-03	-0.151562
-2.1055e-03	-0.154688
-2.1054e-03	-0.154062
-2.1053e-03	-0.156562
-2.1052e-03	-0.157188
-2.1051e-03	-0.155938
-2.1050e-03	-0.156875
-2.1049e-03	-0.155938
-2.1048e-03	-0.156562
-2.1047e-03	-0.157812
-2.1046e-03	-0.155312
-2.1045e-03	-0.154688
-2.1044e-03	-0.15375
-2.1043e-03	-0.152188
-2.1042e-03	-0.154375
-2.1041e-03	-0.155625
-2.1040e-03	-0.155938
-2.1039e-03	-0.154062
-2.1038e-03	-0.155312
-2.1037e-03	-0.152812
-2.1036e-03	-0.155938
-2.1035e-03	-0.15375
-2.1034e-03	-0.153125
-2.1033e-03	-0.154375
-2.1032e-03	-0.15625
-2.1031e-03	-0.155312
-2.1030e-03	-0.1525
-2.1029e-03	-0.15125
-2.1028e-03	-0.149688
-2.1027e-03	-0.15125
-2.1026e-03	-0.149375
-2.1025e-03	-0.150938
-2.1024e-03	-0.153438
-2.1023e-03	-0.152188
-2.1022e-03	-0.152812
-2.1021e-03	-0.148438
-2.1020e-03	-0.150313
-2.1019e-03	-0.15125
-2.1018e-03	-0.151562
-2.1017e-03	-0.145313
-2.1016e-03	-0.1475
-2.1015e-03	-0.14375
-2.1014e-03	-0.1425
-2.1013e-03	-0.140313
-2.1012e-03	-0.143437
-2.1011e-03	-0.145313
-2.1010e-03	-0.142813
-2.1009e-03	-0.138125
-2.1008e-03	-0.13875
-2.1007e-03	-0.135937
-2.1006e-03	-0.135625
-2.1005e-03	-0.138125
-2.1004e-03	-0.130938
-2.1003e-03	-0.13125
-2.1002e-03	-0.12375
-2.1001e-03	-0.135313
-2.1000e-03	-0.1325
-2.0999e-03	-0.126562
-2.0998e-03	-0.124375
-2.0997e-03	-0.120625
-2.0996e-03	-0.115937
-2.0995e-03	-0.116875
-2.0994e-03	-0.116875
-2.0993e-03	-0.110937
-2.0992e-03	-0.12125
-2.0991e-03	-0.11625
-2.0990e-03	-0.104063
-2.0989e-03	-0.105938
-2.0988e-03	-0.103438
-2.0987e-03	-0.107188
-2.0986e-03	-0.106563
-2.0985e-03	-0.0984375
-2.0984e-03	-0.0984375
-2.0983e-03	-0.0934375
-2.0982e-03	-0.094375
-2.0981e-03	-0.091875
-2.0980e-03	-0.0903125
-2.0979e-03	-0.095625
-2.0978e-03	-0.085
-2.0977e-03	-0.0825
-2.0976e-03	-0.0740625
-2.0975e-03	-0.0809375
-2.0974e-03	-0.0715625
-2.0973e-03	-0.0715625
-2.0972e-03	-0.0684375
-2.0971e-03	-0.06125
-2.0970e-03	-0.0646875
-2.0969e-03	-0.0528125
-2.0968e-03	-0.0625
-2.0967e-03	-0.05875
-2.0966e-03	-0.0540625
-2.0965e-03	-0.053125
-2.0964e-03	-0.0503125
-2.0963e-03	-0.04875
-2.0962e-03	-0.04375
-2.0961e-03	-0.045625
-2.0960e-03	-0.0375
-2.0959e-03	-0.0403125
-2.0958e-03	-0.0325
-2.0957e-03	-0.0325
-2.0956e-03	-0.03125
-2.0955e-03	-0.025625
-2.0954e-03	-0.023125
-2.0953e-03	-0.0275
-2.0952e-03	-0.0284375
-2.0951e-03	-0.02
-2.0950e-03	-0.0190625
-2.0949e-03	-0.01625
-2.0948e-03	-0.0146875
-2.0947e-03	-0.0046875
-2.0946e-03	-0.0084375
-2.0945e-03	-0.0103125
-2.0944e-03	-0.0084375
-2.0943e-03	-0.0021875
-2.0942e-03	-0.0003125
-2.0941e-03	-0.003125
-2.0940e-03	0.0065625
-2.0939e-03	-0.000625
-2.0938e-03	0.0078125
-2.0937e-03	0.004375
-2.0936e-03	0.0153125
-2.0935e-03	0.00875
-2.0934e-03	0.013125
-2.0933e-03	0.016875
-2.0932e-03	0.0065625
-2.0931e-03	0.0153125
-2.0930e-03	0.01625
-2.0929e-03	0.0103125
-2.0928e-03	0.0178125
-2.0927e-03	0.0196875
-2.0926e-03	0.015
-2.0925e-03	0.015
-2.0924e-03	0.0184375
-2.0923e-03	0.023125
-2.0922e-03	0.0225
-2.0921e-03	0.0228125
-2.0920e-03	0.0325
-2.0919e-03	0.02875
-2.0918e-03	0.0290625
-2.0917e-03	0.0240625
-2.0916e-03	0.026875
-2.0915e-03	0.026875
-2.0914e-03	0.028125
-2.0913e-03	0.025625
-2.0912e-03	0.029375
-2.0911e-03	0.030625
-2.0910e-03	0.0290625
-2.0909e-03	0.03125
-2.0908e-03	0.0315625
-2.0907e-03	0.034375
-2.0906e-03	0.0334375
-2.0905e-03	0.028125
-2.0904e-03	0.02625
-2.0903e-03	0.0290625
-2.0902e-03	0.029375
-2.0901e-03	0.035
-2.0900e-03	0.028125
-2.0899e-03	0.0378125
-2.0898e-03	0.030625
-2.0897e-03	0.0259375
-2.0896e-03	0.025
-2.0895e-03	0.0253125
-2.0894e-03	0.0296875
-2.0893e-03	0.0271875
-2.0892e-03	0.031875
-2.0891e-03	0.0246875
-2.0890e-03	0.0215625
-2.0889e-03	0.019375
-2.0888e-03	0.0234375
-2.0887e-03	0.019375
-2.0886e-03	0.0215625
-2.0885e-03	0.0190625
-2.0884e-03	0.023125
-2.0883e-03	0.0215625
-2.0882e-03	0.02
-2.0881e-03	0.0175
-2.0880e-03	0.0178125
-2.0879e-03	0.02375
-2.0878e-03	0.0184375
-2.0877e-03	0.0159375
-2.0876e-03	0.0146875
-2.0875e-03	0.014375
-2.0874e-03	0.0146875
-2.0873e-03	0.0040625
-2.0872e-03	0.0096875
-2.0871e-03	0.0034375
-2.0870e-03	0.0071875
-2.0869e-03	0.0053125
-2.0868e-03	0.0084375
-2.0867e-03	0.006875
-2.0866e-03	0.001875
-2.0865e-03	0.0015625
-2.0864e-03	0
-2.0863e-03	0.0025
-2.0862e-03	-0.00375
-2.0861e-03	-0.0028125
-2.0860e-03	-0.0009375
-2.0859e-03	-0.0046875
-2.0858e-03	-0.003125
-2.0857e-03	-0.01125
-2.0856e-03	-0.011875
-2.0855e-03	-0.015625
-2.0854e-03	-0.0125
-2.0853e-03	-0.01875
-2.0852e-03	-0.0190625
-2.0851e-03	-0.0209375
-2.0850e-03	-0.02125
-2.0849e-03	-0.026875
-2.0848e-03	-0.02625
-2.0847e-03	-0.0240625
-2.0846e-03	-0.0275
-2.0845e-03	-0.0359375
-2.0844e-03	-0.0365625
-2.0843e-03	-0.0390625
-2.0842e-03	-0.045
-2.0841e-03	-0.04125
-2.0840e-03	-0.0490625
-2.0839e-03	-0.045625
-2.0838e-03	-0.0509375
-2.0837e-03	-0.0578125
-2.0836e-03	-0.05
-2.0835e-03	-0.0540625
-2.0834e-03	-0.0628125
-2.0833e-03	-0.0621875
-2.0832e-03	-0.05625
-2.0831e-03	-0.06375
-2.0830e-03	-0.0621875
-2.0829e-03	-0.056875
-2.0828e-03	-0.0671875
-2.0827e-03	-0.079375
-2.0826e-03	-0.07
-2.0825e-03	-0.0715625
-2.0824e-03	-0.0753125
-2.0823e-03	-0.0734375
-2.0822e-03	-0.0815625
-2.0821e-03	-0.090625
-2.0820e-03	-0.09
-2.0819e-03	-0.08125
-2.0818e-03	-0.0946875
[truncated: 98,017 more rows]
