# Supplementary material for: Study on monitoring broken rails of heavy haul railway based on ultrasonic guided wave
Source: Sci Rep. 2024 Apr 15;14:8667. doi: 10.1038/s41598-024-59328-5 (PMC11385469; doi:10.1038/s41598-024-59328-5)
Supplement: Supplementary file 1 — Supplementary Information. [file 41598_2024_59328_MOESM1_ESM.zip › Decay experiment data/tek0004.csv]

Model	MDO3054
Firmware Version	1.26
Waveform Type	ANALOG
Point Format	Y
Horizontal Units	s
Horizontal Scale	0.001
Horizontal Delay	0.00432
Sample Interval	1e-07
Record Length	100000
Gating	0.0% to 100.0%
Probe Attenuation	1
Vertical Units	V
Vertical Offset	0
Vertical Scale	0.2
Vertical Position	0.08
Label
TIME	CH1
-6.8000e-04	0.015125
-6.7990e-04	0.0145625
-6.7980e-04	0.0143125
-6.7970e-04	0.0138438
-6.7960e-04	0.0136875
-6.7950e-04	0.0136875
-6.7940e-04	0.0133125
-6.7930e-04	0.013
-6.7920e-04	0.0136563
-6.7910e-04	0.011875
-6.7900e-04	0.0120938
-6.7890e-04	0.01175
-6.7880e-04	0.0120625
-6.7870e-04	0.0104687
-6.7860e-04	0.0101562
-6.7850e-04	0.0101562
-6.7840e-04	0.0105
-6.7830e-04	0.00925
-6.7820e-04	0.00946875
-6.7810e-04	0.0075625
-6.7800e-04	0.008
-6.7790e-04	0.0080625
-6.7780e-04	0.00728125
-6.7770e-04	0.00665625
-6.7760e-04	0.00634375
-6.7750e-04	0.00590625
-6.7740e-04	0.00553125
-6.7730e-04	0.00440625
-6.7720e-04	0.005
-6.7710e-04	0.00384375
-6.7700e-04	0.0040625
-6.7690e-04	0.00303125
-6.7680e-04	0.0019375
-6.7670e-04	0.00184375
-6.7660e-04	0.00109375
-6.7650e-04	0.00071875
-6.7640e-04	0.001
-6.7630e-04	9.375e-05
-6.7620e-04	-0.0011875
-6.7610e-04	-0.00146875
-6.7600e-04	-0.0016875
-6.7590e-04	-0.0015625
-6.7580e-04	-0.00221875
-6.7570e-04	-0.002375
-6.7560e-04	-0.00346875
-6.7550e-04	-0.00415625
-6.7540e-04	-0.00425
-6.7530e-04	-0.004625
-6.7520e-04	-0.00521875
-6.7510e-04	-0.00559375
-6.7500e-04	-0.006625
-6.7490e-04	-0.0073125
-6.7480e-04	-0.00828125
-6.7470e-04	-0.00821875
-6.7460e-04	-0.00821875
-6.7450e-04	-0.00921875
-6.7440e-04	-0.0094375
-6.7430e-04	-0.0104063
-6.7420e-04	-0.0104375
-6.7410e-04	-0.010875
-6.7400e-04	-0.0115
-6.7390e-04	-0.0119688
-6.7380e-04	-0.01175
-6.7370e-04	-0.01225
-6.7360e-04	-0.013
-6.7350e-04	-0.01325
-6.7340e-04	-0.014125
-6.7330e-04	-0.01375
-6.7320e-04	-0.0139688
-6.7310e-04	-0.0147813
-6.7300e-04	-0.0145625
-6.7290e-04	-0.0144688
-6.7280e-04	-0.0150312
-6.7270e-04	-0.0150625
-6.7260e-04	-0.0155
-6.7250e-04	-0.015375
-6.7240e-04	-0.0157188
-6.7230e-04	-0.0155937
-6.7220e-04	-0.0159375
-6.7210e-04	-0.0165
-6.7200e-04	-0.0160938
-6.7190e-04	-0.0164688
-6.7180e-04	-0.0165938
-6.7170e-04	-0.0165313
-6.7160e-04	-0.016625
-6.7150e-04	-0.0165625
-6.7140e-04	-0.0171563
-6.7130e-04	-0.0168438
-6.7120e-04	-0.0172188
-6.7110e-04	-0.0177188
-6.7100e-04	-0.0173438
-6.7090e-04	-0.0176875
-6.7080e-04	-0.0174063
-6.7070e-04	-0.0183125
-6.7060e-04	-0.018
-6.7050e-04	-0.0184062
-6.7040e-04	-0.0186562
-6.7030e-04	-0.0191562
-6.7020e-04	-0.0191875
-6.7010e-04	-0.0195625
-6.7000e-04	-0.0195312
-6.6990e-04	-0.0193437
-6.6980e-04	-0.0195938
-6.6970e-04	-0.01975
-6.6960e-04	-0.0197813
-6.6950e-04	-0.0201875
-6.6940e-04	-0.0199688
-6.6930e-04	-0.0202188
-6.6920e-04	-0.0200313
-6.6910e-04	-0.0200313
-6.6900e-04	-0.0202188
-6.6890e-04	-0.0205
-6.6880e-04	-0.0203125
-6.6870e-04	-0.0205
-6.6860e-04	-0.0203125
-6.6850e-04	-0.0202813
-6.6840e-04	-0.0201875
-6.6830e-04	-0.0200938
-6.6820e-04	-0.0200625
-6.6810e-04	-0.0200625
-6.6800e-04	-0.0201875
-6.6790e-04	-0.020125
-6.6780e-04	-0.0200938
-6.6770e-04	-0.0188125
-6.6760e-04	-0.0194062
-6.6750e-04	-0.0194687
-6.6740e-04	-0.0191562
-6.6730e-04	-0.018625
-6.6720e-04	-0.01925
-6.6710e-04	-0.01875
-6.6700e-04	-0.0184375
-6.6690e-04	-0.0180312
-6.6680e-04	-0.0180625
-6.6670e-04	-0.0175
-6.6660e-04	-0.017375
-6.6650e-04	-0.0172188
-6.6640e-04	-0.0174688
-6.6630e-04	-0.0169688
-6.6620e-04	-0.0169375
-6.6610e-04	-0.0168125
-6.6600e-04	-0.0167188
-6.6590e-04	-0.0162813
-6.6580e-04	-0.016125
-6.6570e-04	-0.0161563
-6.6560e-04	-0.0161563
-6.6550e-04	-0.015625
-6.6540e-04	-0.0158125
-6.6530e-04	-0.0155312
-6.6520e-04	-0.0158125
-6.6510e-04	-0.0153125
-6.6500e-04	-0.0155312
-6.6490e-04	-0.0147813
-6.6480e-04	-0.0145625
-6.6470e-04	-0.0147188
-6.6460e-04	-0.0144375
-6.6450e-04	-0.01425
-6.6440e-04	-0.014
-6.6430e-04	-0.0138438
-6.6420e-04	-0.0135937
-6.6410e-04	-0.013375
-6.6400e-04	-0.012625
-6.6390e-04	-0.0127188
-6.6380e-04	-0.012125
-6.6370e-04	-0.0117188
-6.6360e-04	-0.0115937
-6.6350e-04	-0.0110937
-6.6340e-04	-0.0105625
-6.6330e-04	-0.00975
-6.6320e-04	-0.009875
-6.6310e-04	-0.009
-6.6300e-04	-0.00925
-6.6290e-04	-0.0084375
-6.6280e-04	-0.0084375
-6.6270e-04	-0.00775
-6.6260e-04	-0.00740625
-6.6250e-04	-0.0063125
-6.6240e-04	-0.0069375
-6.6230e-04	-0.00603125
-6.6220e-04	-0.0058125
-6.6210e-04	-0.00471875
-6.6200e-04	-0.0045
-6.6190e-04	-0.0045
-6.6180e-04	-0.00453125
-6.6170e-04	-0.00346875
-6.6160e-04	-0.00325
-6.6150e-04	-0.00259375
-6.6140e-04	-0.00321875
-6.6130e-04	-0.0023125
-6.6120e-04	-0.00215625
-6.6110e-04	-0.00171875
-6.6100e-04	-0.0013125
-6.6090e-04	-0.0011875
-6.6080e-04	-0.00021875
-6.6070e-04	0.0003125
-6.6060e-04	-3.125e-05
-6.6050e-04	0.00059375
-6.6040e-04	0.00084375
-6.6030e-04	0.000875
-6.6020e-04	0.0019375
-6.6010e-04	0.00196875
-6.6000e-04	0.0023125
-6.5990e-04	0.00340625
-6.5980e-04	0.003125
-6.5970e-04	0.0035
-6.5960e-04	0.00384375
-6.5950e-04	0.00371875
-6.5940e-04	0.00409375
-6.5930e-04	0.00490625
-6.5920e-04	0.0048125
-6.5910e-04	0.00528125
-6.5900e-04	0.00584375
-6.5890e-04	0.00596875
-6.5880e-04	0.00625
-6.5870e-04	0.00584375
-6.5860e-04	0.00684375
-6.5850e-04	0.0059375
-6.5840e-04	0.00740625
-6.5830e-04	0.0078125
-6.5820e-04	0.0078125
-6.5810e-04	0.00815625
-6.5800e-04	0.007875
-6.5790e-04	0.00803125
-6.5780e-04	0.0075
-6.5770e-04	0.00821875
-6.5760e-04	0.00796875
-6.5750e-04	0.00840625
-6.5740e-04	0.00865625
-6.5730e-04	0.0094375
-6.5720e-04	0.0091875
-6.5710e-04	0.00909375
-6.5700e-04	0.0091875
-6.5690e-04	0.0096875
-6.5680e-04	0.00984375
-6.5670e-04	0.00984375
-6.5660e-04	0.00984375
-6.5650e-04	0.0101562
-6.5640e-04	0.009625
-6.5630e-04	0.0096875
-6.5620e-04	0.0104375
-6.5610e-04	0.0109375
-6.5600e-04	0.0106562
-6.5590e-04	0.0105937
-6.5580e-04	0.0104062
-6.5570e-04	0.0108437
-6.5560e-04	0.0104375
-6.5550e-04	0.0111875
-6.5540e-04	0.0102812
-6.5530e-04	0.010125
-6.5520e-04	0.0098125
-6.5510e-04	0.00996875
-6.5500e-04	0.01025
-6.5490e-04	0.00984375
-6.5480e-04	0.0102812
-6.5470e-04	0.00975
-6.5460e-04	0.01025
-6.5450e-04	0.00959375
-6.5440e-04	0.0100625
-6.5430e-04	0.0093125
-6.5420e-04	0.00959375
-6.5410e-04	0.00909375
-6.5400e-04	0.00890625
-6.5390e-04	0.0089375
-6.5380e-04	0.0093125
-6.5370e-04	0.00909375
-6.5360e-04	0.009
-6.5350e-04	0.008875
-6.5340e-04	0.00865625
-6.5330e-04	0.0080625
-6.5320e-04	0.0079375
-6.5310e-04	0.0083125
-6.5300e-04	0.0073125
-6.5290e-04	0.00759375
-6.5280e-04	0.0075625
-6.5270e-04	0.0071875
-6.5260e-04	0.00690625
-6.5250e-04	0.007375
-6.5240e-04	0.006875
-6.5230e-04	0.00703125
-6.5220e-04	0.00678125
-6.5210e-04	0.00571875
-6.5200e-04	0.006375
-6.5190e-04	0.0061875
-6.5180e-04	0.00509375
-6.5170e-04	0.0045
-6.5160e-04	0.0051875
-6.5150e-04	0.00440625
-6.5140e-04	0.0041875
-6.5130e-04	0.00359375
-6.5120e-04	0.00371875
-6.5110e-04	0.00378125
-6.5100e-04	0.0033125
-6.5090e-04	0.0029375
-6.5080e-04	0.00284375
-6.5070e-04	0.003125
-6.5060e-04	0.002875
-6.5050e-04	0.00209375
-6.5040e-04	0.00146875
-6.5030e-04	0.00121875
-6.5020e-04	0.0009375
-6.5010e-04	0.00071875
-6.5000e-04	0.00046875
-6.4990e-04	0.000375
-6.4980e-04	0.00028125
-6.4970e-04	0.000375
-6.4960e-04	-0.00021875
-6.4950e-04	-0.00034375
-6.4940e-04	-0.00171875
-6.4930e-04	-0.00090625
-6.4920e-04	-0.00121875
-6.4910e-04	-0.00121875
-6.4900e-04	-0.0015625
-6.4890e-04	-0.0018125
-6.4880e-04	-0.002125
-6.4870e-04	-0.00209375
-6.4860e-04	-0.00259375
-6.4850e-04	-0.0024375
-6.4840e-04	-0.003625
-6.4830e-04	-0.0029375
-6.4820e-04	-0.00403125
-6.4810e-04	-0.00359375
-6.4800e-04	-0.00446875
-6.4790e-04	-0.004875
-6.4780e-04	-0.0056875
-6.4770e-04	-0.00584375
-6.4760e-04	-0.0060625
-6.4750e-04	-0.00625
-6.4740e-04	-0.00684375
-6.4730e-04	-0.00646875
-6.4720e-04	-0.00709375
-6.4710e-04	-0.00665625
-6.4700e-04	-0.00796875
-6.4690e-04	-0.00815625
-6.4680e-04	-0.0078125
-6.4670e-04	-0.009
-6.4660e-04	-0.009
-6.4650e-04	-0.009
-6.4640e-04	-0.00946875
-6.4630e-04	-0.00984375
-6.4620e-04	-0.0106562
-6.4610e-04	-0.010625
-6.4600e-04	-0.0106562
-6.4590e-04	-0.011
-6.4580e-04	-0.0104063
-6.4570e-04	-0.0105
-6.4560e-04	-0.0115312
-6.4550e-04	-0.0119063
-6.4540e-04	-0.0113125
-6.4530e-04	-0.0125313
-6.4520e-04	-0.0121563
-6.4510e-04	-0.0120625
-6.4500e-04	-0.0122813
-6.4490e-04	-0.0134687
-6.4480e-04	-0.0132812
-6.4470e-04	-0.0134687
-6.4460e-04	-0.0130313
-6.4450e-04	-0.0131563
-6.4440e-04	-0.0136875
-6.4430e-04	-0.0134062
-6.4420e-04	-0.014375
-6.4410e-04	-0.01375
-6.4400e-04	-0.014
-6.4390e-04	-0.0135937
-6.4380e-04	-0.0145625
-6.4370e-04	-0.0141563
-6.4360e-04	-0.0146563
-6.4350e-04	-0.0139688
-6.4340e-04	-0.0149687
-6.4330e-04	-0.0139063
-6.4320e-04	-0.0146563
-6.4310e-04	-0.0145625
-6.4300e-04	-0.0149687
-6.4290e-04	-0.0147813
-6.4280e-04	-0.0144063
-6.4270e-04	-0.0146875
-6.4260e-04	-0.014875
-6.4250e-04	-0.0148438
-6.4240e-04	-0.0149375
-6.4230e-04	-0.0147813
-6.4220e-04	-0.0148125
-6.4210e-04	-0.0148438
-6.4200e-04	-0.0149062
-6.4190e-04	-0.014625
-6.4180e-04	-0.0150937
-6.4170e-04	-0.015125
-6.4160e-04	-0.0149062
-6.4150e-04	-0.0150312
-6.4140e-04	-0.0150937
-6.4130e-04	-0.0150312
-6.4120e-04	-0.0151875
-6.4110e-04	-0.0151875
-6.4100e-04	-0.0149375
-6.4090e-04	-0.0150625
-6.4080e-04	-0.01525
-6.4070e-04	-0.0147813
-6.4060e-04	-0.0153437
-6.4050e-04	-0.0148125
-6.4040e-04	-0.0150937
-6.4030e-04	-0.0149062
-6.4020e-04	-0.0148125
-6.4010e-04	-0.0152812
-6.4000e-04	-0.0146875
-6.3990e-04	-0.0148438
-6.3980e-04	-0.0148125
-6.3970e-04	-0.0148125
-6.3960e-04	-0.0146875
-6.3950e-04	-0.0147188
-6.3940e-04	-0.0145938
-6.3930e-04	-0.014625
-6.3920e-04	-0.0143125
-6.3910e-04	-0.0144688
-6.3900e-04	-0.0143125
-6.3890e-04	-0.0142188
-6.3880e-04	-0.01425
-6.3870e-04	-0.01425
-6.3860e-04	-0.0141563
-6.3850e-04	-0.014375
-6.3840e-04	-0.0135312
-6.3830e-04	-0.0141875
-6.3820e-04	-0.013
-6.3810e-04	-0.01375
-6.3800e-04	-0.0134687
-6.3790e-04	-0.01275
-6.3780e-04	-0.013125
-6.3770e-04	-0.0128125
-6.3760e-04	-0.0134375
-6.3750e-04	-0.012875
-6.3740e-04	-0.012875
-6.3730e-04	-0.012875
-6.3720e-04	-0.0125625
-6.3710e-04	-0.0123438
-6.3700e-04	-0.0120625
-6.3690e-04	-0.0114687
-6.3680e-04	-0.012125
-6.3670e-04	-0.01175
-6.3660e-04	-0.0112812
-6.3650e-04	-0.0109687
-6.3640e-04	-0.0110625
-6.3630e-04	-0.0107812
-6.3620e-04	-0.011125
-6.3610e-04	-0.0106562
-6.3600e-04	-0.0105625
-6.3590e-04	-0.00984375
-6.3580e-04	-0.00971875
-6.3570e-04	-0.00984375
-6.3560e-04	-0.00975
-6.3550e-04	-0.00878125
-6.3540e-04	-0.00846875
-6.3530e-04	-0.00846875
-6.3520e-04	-0.0084375
-6.3510e-04	-0.0081875
-6.3500e-04	-0.008625
-6.3490e-04	-0.0075625
-6.3480e-04	-0.0075625
-6.3470e-04	-0.007875
-6.3460e-04	-0.00721875
-6.3450e-04	-0.00796875
-6.3440e-04	-0.00665625
-6.3430e-04	-0.00634375
-6.3420e-04	-0.00628125
-6.3410e-04	-0.006
-6.3400e-04	-0.00559375
-6.3390e-04	-0.0059375
-6.3380e-04	-0.006125
-6.3370e-04	-0.0050625
-6.3360e-04	-0.00515625
-6.3350e-04	-0.00509375
-6.3340e-04	-0.00465625
-6.3330e-04	-0.004375
-6.3320e-04	-0.00425
-6.3310e-04	-0.0035625
-6.3300e-04	-0.00384375
-6.3290e-04	-0.0038125
-6.3280e-04	-0.00359375
-6.3270e-04	-0.0031875
-6.3260e-04	-0.0024375
-6.3250e-04	-0.00225
-6.3240e-04	-0.00215625
-6.3230e-04	-0.002375
-6.3220e-04	-0.001625
-6.3210e-04	-0.00190625
-6.3200e-04	-0.00146875
-6.3190e-04	-0.00159375
-6.3180e-04	-0.00134375
-6.3170e-04	-0.001
-6.3160e-04	-0.00121875
-6.3150e-04	-0.00075
-6.3140e-04	-0.0001875
-6.3130e-04	3.125e-05
-6.3120e-04	0.000125
-6.3110e-04	0.00021875
-6.3100e-04	0.0005
-6.3090e-04	0.00053125
-6.3080e-04	0.00090625
-6.3070e-04	0.00128125
-6.3060e-04	0.0011875
-6.3050e-04	0.001125
-6.3040e-04	0.00134375
-6.3030e-04	0.00228125
-6.3020e-04	0.00115625
-6.3010e-04	0.0010625
-6.3000e-04	0.00146875
-6.2990e-04	0.00259375
-6.2980e-04	0.0025
-6.2970e-04	0.0025625
-6.2960e-04	0.00278125
-6.2950e-04	0.00303125
-6.2940e-04	0.0029375
-6.2930e-04	0.0026875
-6.2920e-04	0.00278125
-6.2910e-04	0.00275
-6.2900e-04	0.0034375
-6.2890e-04	0.00403125
-6.2880e-04	0.0035
-6.2870e-04	0.00378125
-6.2860e-04	0.00334375
-6.2850e-04	0.0048125
-6.2840e-04	0.0051875
-6.2830e-04	0.0040625
-6.2820e-04	0.004375
-6.2810e-04	0.00425
-6.2800e-04	0.0045625
-6.2790e-04	0.0054375
-6.2780e-04	0.00484375
-6.2770e-04	0.00478125
-6.2760e-04	0.00540625
-6.2750e-04	0.00490625
-6.2740e-04	0.0050625
-6.2730e-04	0.00503125
-6.2720e-04	0.00575
-6.2710e-04	0.0056875
-6.2700e-04	0.00521875
-6.2690e-04	0.005875
-6.2680e-04	0.00525
-6.2670e-04	0.0055
-6.2660e-04	0.0055625
-6.2650e-04	0.006625
-6.2640e-04	0.0058125
-6.2630e-04	0.0065
-6.2620e-04	0.0066875
-6.2610e-04	0.0058125
-6.2600e-04	0.0064375
-6.2590e-04	0.006125
-6.2580e-04	0.006125
-6.2570e-04	0.00590625
-6.2560e-04	0.0055
-6.2550e-04	0.00615625
-6.2540e-04	0.005875
-6.2530e-04	0.006125
-6.2520e-04	0.0055
-6.2510e-04	0.00540625
-6.2500e-04	0.006625
-6.2490e-04	0.006375
-6.2480e-04	0.0059375
-6.2470e-04	0.00553125
-6.2460e-04	0.00534375
-6.2450e-04	0.00521875
-6.2440e-04	0.00525
-6.2430e-04	0.0054375
-6.2420e-04	0.0055625
-6.2410e-04	0.00465625
-6.2400e-04	0.00434375
-6.2390e-04	0.0045625
-6.2380e-04	0.0045625
-6.2370e-04	0.00484375
-6.2360e-04	0.0045
-6.2350e-04	0.00390625
-6.2340e-04	0.00421875
-6.2330e-04	0.004125
-6.2320e-04	0.00409375
-6.2310e-04	0.00415625
-6.2300e-04	0.00296875
-6.2290e-04	0.0028125
-6.2280e-04	0.00309375
-6.2270e-04	0.00315625
-6.2260e-04	0.00265625
-6.2250e-04	0.00275
-6.2240e-04	0.00259375
-6.2230e-04	0.00228125
-6.2220e-04	0.0025625
-6.2210e-04	0.0018125
-6.2200e-04	0.00228125
-6.2190e-04	0.0019375
-6.2180e-04	0.00159375
-6.2170e-04	0.00171875
-6.2160e-04	0.0009375
-6.2150e-04	0.00121875
-6.2140e-04	0.0010625
-6.2130e-04	0.00059375
-6.2120e-04	0.0004375
-6.2110e-04	-0.00021875
-6.2100e-04	-0.00015625
-6.2090e-04	-0.00096875
-6.2080e-04	-0.00084375
-6.2070e-04	-0.00109375
-6.2060e-04	-0.001625
-6.2050e-04	-0.000875
-6.2040e-04	-0.00125
-6.2030e-04	-0.00140625
-6.2020e-04	-0.0025625
-6.2010e-04	-0.00265625
-6.2000e-04	-0.0035625
-6.1990e-04	-0.00215625
-6.1980e-04	-0.0033125
-6.1970e-04	-0.00359375
-6.1960e-04	-0.00375
-6.1950e-04	-0.0035625
-6.1940e-04	-0.0038125
-6.1930e-04	-0.0045625
-6.1920e-04	-0.00434375
-6.1910e-04	-0.004625
-6.1900e-04	-0.00515625
-6.1890e-04	-0.0050625
-6.1880e-04	-0.0055625
-6.1870e-04	-0.00609375
-6.1860e-04	-0.00628125
-6.1850e-04	-0.00709375
-6.1840e-04	-0.0061875
-6.1830e-04	-0.0074375
-6.1820e-04	-0.00728125
-6.1810e-04	-0.0076875
-6.1800e-04	-0.007875
-6.1790e-04	-0.00834375
-6.1780e-04	-0.009
-6.1770e-04	-0.0088125
-6.1760e-04	-0.0094375
-6.1750e-04	-0.00940625
-6.1740e-04	-0.00909375
-6.1730e-04	-0.0095
-6.1720e-04	-0.0102188
-6.1710e-04	-0.010625
-6.1700e-04	-0.0103438
-6.1690e-04	-0.0110312
-6.1680e-04	-0.0100938
-6.1670e-04	-0.0112812
-6.1660e-04	-0.0112812
-6.1650e-04	-0.0122188
-6.1640e-04	-0.0116875
-6.1630e-04	-0.0123125
-6.1620e-04	-0.012875
-6.1610e-04	-0.0127188
-6.1600e-04	-0.0130625
-6.1590e-04	-0.0132188
-6.1580e-04	-0.0131563
-6.1570e-04	-0.0134062
-6.1560e-04	-0.013625
-6.1550e-04	-0.0135312
-6.1540e-04	-0.0141563
-6.1530e-04	-0.0140625
-6.1520e-04	-0.014
-6.1510e-04	-0.0143125
-6.1500e-04	-0.0139375
-6.1490e-04	-0.0144375
-6.1480e-04	-0.014125
-6.1470e-04	-0.014125
-6.1460e-04	-0.0141875
-6.1450e-04	-0.0144375
-6.1440e-04	-0.0148125
-6.1430e-04	-0.0149687
-6.1420e-04	-0.0145938
-6.1410e-04	-0.0147813
-6.1400e-04	-0.014625
-6.1390e-04	-0.0149062
-6.1380e-04	-0.01475
-6.1370e-04	-0.01525
-6.1360e-04	-0.0151875
-6.1350e-04	-0.01525
-6.1340e-04	-0.0152812
-6.1330e-04	-0.0155
-6.1320e-04	-0.0155
-6.1310e-04	-0.0155312
-6.1300e-04	-0.0154375
-6.1290e-04	-0.0154062
-6.1280e-04	-0.0153437
-6.1270e-04	-0.0154062
-6.1260e-04	-0.0154062
-6.1250e-04	-0.0155312
-6.1240e-04	-0.0155
-6.1230e-04	-0.0155312
-6.1220e-04	-0.0155625
-6.1210e-04	-0.0155312
-6.1200e-04	-0.0155312
-6.1190e-04	-0.0153437
-6.1180e-04	-0.0155
-6.1170e-04	-0.0154062
-6.1160e-04	-0.0157813
-6.1150e-04	-0.0155625
-6.1140e-04	-0.0154687
-6.1130e-04	-0.0156563
-6.1120e-04	-0.0159063
-6.1110e-04	-0.0155312
-6.1100e-04	-0.0155312
-6.1090e-04	-0.015625
-6.1080e-04	-0.0154375
-6.1070e-04	-0.0157188
-6.1060e-04	-0.0154375
-6.1050e-04	-0.0155312
-6.1040e-04	-0.0154375
-6.1030e-04	-0.0155
-6.1020e-04	-0.0155937
-6.1010e-04	-0.0154062
-6.1000e-04	-0.0155312
-6.0990e-04	-0.0157188
-6.0980e-04	-0.0155625
-6.0970e-04	-0.0150312
-6.0960e-04	-0.0153125
-6.0950e-04	-0.0149375
-6.0940e-04	-0.0150625
-6.0930e-04	-0.0149687
-6.0920e-04	-0.01525
-6.0910e-04	-0.0150312
-6.0900e-04	-0.0150937
-6.0890e-04	-0.0150625
-6.0880e-04	-0.0140938
-6.0870e-04	-0.0145
-6.0860e-04	-0.014375
-6.0850e-04	-0.0145313
-6.0840e-04	-0.014375
-6.0830e-04	-0.014375
-6.0820e-04	-0.0136875
-6.0810e-04	-0.0132188
-6.0800e-04	-0.0139375
-6.0790e-04	-0.0138438
-6.0780e-04	-0.0135
-6.0770e-04	-0.0128438
-6.0760e-04	-0.0135
-6.0750e-04	-0.013125
-6.0740e-04	-0.0129063
-6.0730e-04	-0.0123438
-6.0720e-04	-0.012
-6.0710e-04	-0.01175
-6.0700e-04	-0.0116875
-6.0690e-04	-0.0111562
-6.0680e-04	-0.011125
-6.0670e-04	-0.0112187
-6.0660e-04	-0.0107187
-6.0650e-04	-0.0113437
-6.0640e-04	-0.010875
-6.0630e-04	-0.0098125
-6.0620e-04	-0.00953125
-6.0610e-04	-0.009375
-6.0600e-04	-0.009625
-6.0590e-04	-0.00928125
-6.0580e-04	-0.0085625
-6.0570e-04	-0.00778125
-6.0560e-04	-0.00790625
-6.0550e-04	-0.007375
-6.0540e-04	-0.00709375
-6.0530e-04	-0.00653125
-6.0520e-04	-0.00659375
-6.0510e-04	-0.0056875
-6.0500e-04	-0.0049375
-6.0490e-04	-0.0053125
-6.0480e-04	-0.00490625
-6.0470e-04	-0.0043125
-6.0460e-04	-0.00459375
-6.0450e-04	-0.00334375
-6.0440e-04	-0.00246875
-6.0430e-04	-0.00271875
-6.0420e-04	-0.002375
-6.0410e-04	-0.0025
-6.0400e-04	-0.00203125
-6.0390e-04	-0.00121875
-6.0380e-04	-0.000875
-6.0370e-04	-0.00015625
-6.0360e-04	-0.0004375
-6.0350e-04	0.0003125
-6.0340e-04	0.00053125
-6.0330e-04	0.00115625
-6.0320e-04	0.00096875
-6.0310e-04	0.00115625
-6.0300e-04	0.00184375
-6.0290e-04	0.0028125
-6.0280e-04	0.00259375
-6.0270e-04	0.0029375
-6.0260e-04	0.0038125
-6.0250e-04	0.0045625
-6.0240e-04	0.00471875
-6.0230e-04	0.00503125
-6.0220e-04	0.005875
-6.0210e-04	0.0050625
-6.0200e-04	0.00525
-6.0190e-04	0.00696875
-6.0180e-04	0.00659375
-6.0170e-04	0.007375
-6.0160e-04	0.0075
-6.0150e-04	0.00721875
-6.0140e-04	0.00825
-6.0130e-04	0.00778125
-6.0120e-04	0.0090625
-6.0110e-04	0.008875
-6.0100e-04	0.00903125
-6.0090e-04	0.00965625
-6.0080e-04	0.0096875
-6.0070e-04	0.0102187
-6.0060e-04	0.0105312
-6.0050e-04	0.0115
-6.0040e-04	0.01075
-6.0030e-04	0.0114687
-6.0020e-04	0.0112812
-6.0010e-04	0.01225
-6.0000e-04	0.0124375
-5.9990e-04	0.0119688
-5.9980e-04	0.0128125
-5.9970e-04	0.012875
-5.9960e-04	0.0121875
-5.9950e-04	0.0130938
-5.9940e-04	0.0129688
-5.9930e-04	0.0138125
-5.9920e-04	0.0135938
-5.9910e-04	0.0137813
-5.9900e-04	0.0141562
-5.9890e-04	0.014125
-5.9880e-04	0.0141562
-5.9870e-04	0.0148437
-5.9860e-04	0.0144375
-5.9850e-04	0.0149062
-5.9840e-04	0.0148125
-5.9830e-04	0.0144687
-5.9820e-04	0.0149687
-5.9810e-04	0.0136875
-5.9800e-04	0.0144375
-5.9790e-04	0.0145
-5.9780e-04	0.0140312
-5.9770e-04	0.0144062
-5.9760e-04	0.0148125
-5.9750e-04	0.0140625
-5.9740e-04	0.0146562
-5.9730e-04	0.0141875
-5.9720e-04	0.0145625
-5.9710e-04	0.0147812
-5.9700e-04	0.0142187
-5.9690e-04	0.0137188
-5.9680e-04	0.013875
-5.9670e-04	0.0137188
-5.9660e-04	0.0135313
-5.9650e-04	0.0135
-5.9640e-04	0.0131563
-5.9630e-04	0.0121875
-5.9620e-04	0.0130625
-5.9610e-04	0.0128125
-5.9600e-04	0.0117813
-5.9590e-04	0.0115937
-5.9580e-04	0.0114687
-5.9570e-04	0.0110937
-5.9560e-04	0.011
-5.9550e-04	0.0106562
-5.9540e-04	0.00946875
-5.9530e-04	0.010375
-5.9520e-04	0.008625
-5.9510e-04	0.00940625
-5.9500e-04	0.0089375
-5.9490e-04	0.0085625
-5.9480e-04	0.00753125
-5.9470e-04	0.00775
-5.9460e-04	0.00665625
-5.9450e-04	0.00621875
-5.9440e-04	0.0060625
-5.9430e-04	0.00509375
-5.9420e-04	0.0044375
-5.9410e-04	0.00440625
-5.9400e-04	0.00415625
-5.9390e-04	0.00340625
-5.9380e-04	0.003
-5.9370e-04	0.0025
-5.9360e-04	0.00215625
-5.9350e-04	0.00246875
-5.9340e-04	0.0015625
-5.9330e-04	0.00084375
-5.9320e-04	0.00071875
-5.9310e-04	0.00034375
-5.9300e-04	-0.00053125
-5.9290e-04	-0.00028125
-5.9280e-04	-0.00159375
-5.9270e-04	-0.00209375
-5.9260e-04	-0.00284375
-5.9250e-04	-0.0033125
-5.9240e-04	-0.00384375
-5.9230e-04	-0.004125
-5.9220e-04	-0.00459375
-5.9210e-04	-0.00559375
-5.9200e-04	-0.00565625
-5.9190e-04	-0.00665625
-5.9180e-04	-0.00678125
-5.9170e-04	-0.00784375
-5.9160e-04	-0.00825
-5.9150e-04	-0.00909375
-5.9140e-04	-0.00840625
-5.9130e-04	-0.009375
-5.9120e-04	-0.01
-5.9110e-04	-0.010125
-5.9100e-04	-0.0110625
-5.9090e-04	-0.01125
-5.9080e-04	-0.012125
-5.9070e-04	-0.012375
-5.9060e-04	-0.0129063
-5.9050e-04	-0.0136562
-5.9040e-04	-0.0138125
-5.9030e-04	-0.0144688
-5.9020e-04	-0.014625
-5.9010e-04	-0.0147813
-5.9000e-04	-0.0150312
-5.8990e-04	-0.01525
-5.8980e-04	-0.0154375
-5.8970e-04	-0.0154687
-5.8960e-04	-0.0155937
-5.8950e-04	-0.0155937
-5.8940e-04	-0.0158438
-5.8930e-04	-0.0160938
-5.8920e-04	-0.0160625
-5.8910e-04	-0.0164063
-5.8900e-04	-0.0164063
-5.8890e-04	-0.0171875
-5.8880e-04	-0.0169688
-5.8870e-04	-0.0171875
-5.8860e-04	-0.017625
-5.8850e-04	-0.017875
-5.8840e-04	-0.0177813
-5.8830e-04	-0.018
-5.8820e-04	-0.018875
-5.8810e-04	-0.01875
-5.8800e-04	-0.0196563
-5.8790e-04	-0.0195312
-5.8780e-04	-0.0201563
-5.8770e-04	-0.0201875
-5.8760e-04	-0.0200625
-5.8750e-04	-0.0208438
-5.8740e-04	-0.0205938
-5.8730e-04	-0.021875
-5.8720e-04	-0.0213438
-5.8710e-04	-0.021625
-5.8700e-04	-0.0226875
-5.8690e-04	-0.0225625
-5.8680e-04	-0.022125
-5.8670e-04	-0.0225312
-5.8660e-04	-0.0229062
-5.8650e-04	-0.0228125
-5.8640e-04	-0.02275
-5.8630e-04	-0.0229062
-5.8620e-04	-0.0231875
-5.8610e-04	-0.0230625
-5.8600e-04	-0.0227812
-5.8590e-04	-0.0229687
-5.8580e-04	-0.0229062
-5.8570e-04	-0.0229062
-5.8560e-04	-0.0230625
-5.8550e-04	-0.0231875
-5.8540e-04	-0.0232812
-5.8530e-04	-0.023
-5.8520e-04	-0.02275
-5.8510e-04	-0.023
-5.8500e-04	-0.0229375
-5.8490e-04	-0.022625
-5.8480e-04	-0.0227812
-5.8470e-04	-0.0225
-5.8460e-04	-0.0224375
-5.8450e-04	-0.0224063
-5.8440e-04	-0.0221875
-5.8430e-04	-0.0220313
-5.8420e-04	-0.0224063
-5.8410e-04	-0.0222813
-5.8400e-04	-0.02175
-5.8390e-04	-0.0214375
-5.8380e-04	-0.0217188
-5.8370e-04	-0.0214063
-5.8360e-04	-0.0212813
-5.8350e-04	-0.0205938
-5.8340e-04	-0.020875
-5.8330e-04	-0.0200938
-5.8320e-04	-0.0193125
-5.8310e-04	-0.019
-5.8300e-04	-0.0193125
-5.8290e-04	-0.0186562
-5.8280e-04	-0.0184375
-5.8270e-04	-0.0185312
-5.8260e-04	-0.0178125
-5.8250e-04	-0.0173438
-5.8240e-04	-0.017125
-5.8230e-04	-0.0170313
-5.8220e-04	-0.016875
-5.8210e-04	-0.016375
-5.8200e-04	-0.0164063
-5.8190e-04	-0.0160313
-5.8180e-04	-0.0159688
-5.8170e-04	-0.0155937
-5.8160e-04	-0.0157188
-5.8150e-04	-0.0155625
-5.8140e-04	-0.0152187
-5.8130e-04	-0.01475
-5.8120e-04	-0.0147188
-5.8110e-04	-0.014625
-5.8100e-04	-0.0145938
-5.8090e-04	-0.0144688
-5.8080e-04	-0.0140938
-5.8070e-04	-0.0140313
-5.8060e-04	-0.0132188
-5.8050e-04	-0.0131875
-5.8040e-04	-0.0127188
-5.8030e-04	-0.0123438
-5.8020e-04	-0.0121875
-5.8010e-04	-0.012125
-5.8000e-04	-0.0114375
-5.7990e-04	-0.0105625
-5.7980e-04	-0.0104063
-5.7970e-04	-0.0086875
-5.7960e-04	-0.0079375
-5.7950e-04	-0.0084375
-5.7940e-04	-0.00825
-5.7930e-04	-0.0074375
-5.7920e-04	-0.00625
-5.7910e-04	-0.00609375
-5.7900e-04	-0.004875
-5.7890e-04	-0.00559375
-5.7880e-04	-0.00496875
-5.7870e-04	-0.00365625
-5.7860e-04	-0.00365625
-5.7850e-04	-0.002375
-5.7840e-04	-0.00278125
-5.7830e-04	-0.00115625
-5.7820e-04	-0.00171875
-5.7810e-04	-0.00065625
-5.7800e-04	-0.00065625
-5.7790e-04	-3.125e-05
-5.7780e-04	6.25e-05
-5.7770e-04	0.000875
-5.7760e-04	0.00146875
-5.7750e-04	0.00175
-5.7740e-04	0.00275
-5.7730e-04	0.00359375
-5.7720e-04	0.00446875
-5.7710e-04	0.00515625
-5.7700e-04	0.00490625
-5.7690e-04	0.0056875
-5.7680e-04	0.00584375
-5.7670e-04	0.00659375
-5.7660e-04	0.00775
-5.7650e-04	0.0071875
-5.7640e-04	0.00784375
-5.7630e-04	0.00846875
-5.7620e-04	0.00859375
-5.7610e-04	0.00934375
-5.7600e-04	0.00934375
-5.7590e-04	0.00975
-5.7580e-04	0.0109375
-5.7570e-04	0.012125
-5.7560e-04	0.012125
-5.7550e-04	0.0120625
-5.7540e-04	0.0127188
-5.7530e-04	0.0129688
-5.7520e-04	0.013375
-5.7510e-04	0.0131875
-5.7500e-04	0.0139688
-5.7490e-04	0.0150312
-5.7480e-04	0.0152813
-5.7470e-04	0.0155938
-5.7460e-04	0.0161875
-5.7450e-04	0.0165
-5.7440e-04	0.017
-5.7430e-04	0.0168437
-5.7420e-04	0.0172187
-5.7410e-04	0.0170625
-5.7400e-04	0.0184062
-5.7390e-04	0.0175625
-5.7380e-04	0.0180625
-5.7370e-04	0.0185
-5.7360e-04	0.0184062
-5.7350e-04	0.0187187
-5.7340e-04	0.0195625
-5.7330e-04	0.0192812
-5.7320e-04	0.0194062
-5.7310e-04	0.019875
-5.7300e-04	0.02
-5.7290e-04	0.0204375
-5.7280e-04	0.02025
-5.7270e-04	0.02
-5.7260e-04	0.0194062
-5.7250e-04	0.0200625
-5.7240e-04	0.020375
-5.7230e-04	0.0203125
-5.7220e-04	0.0202813
-5.7210e-04	0.0203125
-5.7200e-04	0.0207188
-5.7190e-04	0.0205938
-5.7180e-04	0.0205
-5.7170e-04	0.0204375
-5.7160e-04	0.0205313
-5.7150e-04	0.0203125
-5.7140e-04	0.0201875
-5.7130e-04	0.0202813
-5.7120e-04	0.0203125
-5.7110e-04	0.019875
-5.7100e-04	0.0199063
-5.7090e-04	0.0199063
-5.7080e-04	0.0196875
-5.7070e-04	0.0195938
-5.7060e-04	0.0186875
-5.7050e-04	0.0190937
-5.7040e-04	0.019
-5.7030e-04	0.0183437
-5.7020e-04	0.0182812
-5.7010e-04	0.0179375
-5.7000e-04	0.0179375
-5.6990e-04	0.0172812
-5.6980e-04	0.0170625
-5.6970e-04	0.0173125
-5.6960e-04	0.0164687
-5.6950e-04	0.0163125
-5.6940e-04	0.01625
-5.6930e-04	0.0150312
-5.6920e-04	0.0158438
-5.6910e-04	0.0142812
-5.6900e-04	0.0145
-5.6890e-04	0.0141562
-5.6880e-04	0.0131563
-5.6870e-04	0.012875
-5.6860e-04	0.0125
-5.6850e-04	0.0120625
-5.6840e-04	0.011625
-5.6830e-04	0.0101875
-5.6820e-04	0.0102812
-5.6810e-04	0.0106562
-5.6800e-04	0.00859375
-5.6790e-04	0.0085625
-5.6780e-04	0.008
-5.6770e-04	0.0068125
-5.6760e-04	0.00709375
-5.6750e-04	0.0055625
-5.6740e-04	0.00471875
-5.6730e-04	0.0033125
-5.6720e-04	0.00384375
-5.6710e-04	0.0033125
-5.6700e-04	0.0025
-5.6690e-04	0.00175
-5.6680e-04	0.001375
-5.6670e-04	0.00053125
-5.6660e-04	-0.0001875
-5.6650e-04	-0.0005625
-5.6640e-04	-0.0006875
-5.6630e-04	-0.00178125
-5.6620e-04	-0.0026875
-5.6610e-04	-0.00278125
-5.6600e-04	-0.004
-5.6590e-04	-0.0053125
-5.6580e-04	-0.00453125
-5.6570e-04	-0.0050625
-5.6560e-04	-0.00596875
-5.6550e-04	-0.00696875
-5.6540e-04	-0.00796875
-5.6530e-04	-0.008375
-5.6520e-04	-0.00865625
-5.6510e-04	-0.010125
-5.6500e-04	-0.010375
-5.6490e-04	-0.0110625
-5.6480e-04	-0.0117188
-5.6470e-04	-0.011625
-5.6460e-04	-0.0124688
-5.6450e-04	-0.0132188
-5.6440e-04	-0.0137188
-5.6430e-04	-0.0137188
-5.6420e-04	-0.01425
-5.6410e-04	-0.0147188
-5.6400e-04	-0.0147813
-5.6390e-04	-0.0153125
-5.6380e-04	-0.0154687
-5.6370e-04	-0.0155937
-5.6360e-04	-0.0159375
-5.6350e-04	-0.0160938
-5.6340e-04	-0.0163125
-5.6330e-04	-0.0165625
-5.6320e-04	-0.0168438
-5.6310e-04	-0.0165625
-5.6300e-04	-0.0170938
-5.6290e-04	-0.017125
-5.6280e-04	-0.0180937
-5.6270e-04	-0.018125
-5.6260e-04	-0.0188125
-5.6250e-04	-0.0192187
-5.6240e-04	-0.0200313
-5.6230e-04	-0.0201563
-5.6220e-04	-0.0215
-5.6210e-04	-0.0219063
-5.6200e-04	-0.02225
-5.6190e-04	-0.0224688
-5.6180e-04	-0.0223125
-5.6170e-04	-0.0230312
-5.6160e-04	-0.0235625
-5.6150e-04	-0.0236875
-5.6140e-04	-0.023625
-5.6130e-04	-0.024125
-5.6120e-04	-0.0245938
-5.6110e-04	-0.0242813
-5.6100e-04	-0.0244688
-5.6090e-04	-0.0248125
-5.6080e-04	-0.0248438
-5.6070e-04	-0.024625
-5.6060e-04	-0.0247813
-5.6050e-04	-0.0253437
-5.6040e-04	-0.0252187
-5.6030e-04	-0.0253437
-5.6020e-04	-0.02525
-5.6010e-04	-0.0260625
-5.6000e-04	-0.0254687
-5.5990e-04	-0.0251875
-5.5980e-04	-0.0258437
-5.5970e-04	-0.0254375
-5.5960e-04	-0.02575
-5.5950e-04	-0.0259687
-5.5940e-04	-0.0258437
-5.5930e-04	-0.0259062
-5.5920e-04	-0.0257812
-5.5910e-04	-0.0264062
-5.5900e-04	-0.0255937
-5.5890e-04	-0.0260625
-5.5880e-04	-0.0255
-5.5870e-04	-0.025375
-5.5860e-04	-0.0258437
-5.5850e-04	-0.0252812
-5.5840e-04	-0.0249375
-5.5830e-04	-0.0256562
-5.5820e-04	-0.0256875
-5.5810e-04	-0.0253125
-5.5800e-04	-0.0246875
-5.5790e-04	-0.0251562
-5.5780e-04	-0.025
-5.5770e-04	-0.0249063
-5.5760e-04	-0.02475
-5.5750e-04	-0.0245313
-5.5740e-04	-0.0245625
-5.5730e-04	-0.0246875
-5.5720e-04	-0.024125
-5.5710e-04	-0.024125
-5.5700e-04	-0.0240313
-5.5690e-04	-0.0235313
-5.5680e-04	-0.023625
-5.5670e-04	-0.0235625
-5.5660e-04	-0.022875
-5.5650e-04	-0.0229687
-5.5640e-04	-0.0226875
-5.5630e-04	-0.0226562
-5.5620e-04	-0.0224375
-5.5610e-04	-0.0216563
-5.5600e-04	-0.0215938
-5.5590e-04	-0.0212188
-5.5580e-04	-0.0207188
-5.5570e-04	-0.0199375
-5.5560e-04	-0.0189062
-5.5550e-04	-0.0194062
-5.5540e-04	-0.0182812
-5.5530e-04	-0.0177813
-5.5520e-04	-0.0172188
-5.5510e-04	-0.0167188
-5.5500e-04	-0.01675
-5.5490e-04	-0.0160625
-5.5480e-04	-0.0162813
-5.5470e-04	-0.0159688
-5.5460e-04	-0.015625
-5.5450e-04	-0.0153437
-5.5440e-04	-0.0151562
-5.5430e-04	-0.0147188
-5.5420e-04	-0.0143125
-5.5410e-04	-0.0141875
-5.5400e-04	-0.0136875
-5.5390e-04	-0.0139063
-5.5380e-04	-0.0122813
-5.5370e-04	-0.0123125
-5.5360e-04	-0.0125938
-5.5350e-04	-0.012
-5.5340e-04	-0.011375
-5.5330e-04	-0.0104688
-5.5320e-04	-0.01
-5.5310e-04	-0.00896875
-5.5300e-04	-0.0086875
-5.5290e-04	-0.0083125
-5.5280e-04	-0.0073125
-5.5270e-04	-0.00665625
-5.5260e-04	-0.00565625
-5.5250e-04	-0.00509375
-5.5240e-04	-0.00428125
-5.5230e-04	-0.0043125
-5.5220e-04	-0.003625
-5.5210e-04	-0.00234375
-5.5200e-04	-0.00228125
-5.5190e-04	-0.00159375
-5.5180e-04	-0.00028125
-5.5170e-04	-0.00053125
-5.5160e-04	0.00053125
-5.5150e-04	0.00071875
-5.5140e-04	0.000625
-5.5130e-04	0.002125
-5.5120e-04	0.002125
-5.5110e-04	0.003625
-5.5100e-04	0.00340625
-5.5090e-04	0.004125
-5.5080e-04	0.00478125
-5.5070e-04	0.00578125
-5.5060e-04	0.005625
-5.5050e-04	0.0064375
-5.5040e-04	0.00696875
-5.5030e-04	0.00765625
-5.5020e-04	0.0080625
-5.5010e-04	0.00890625
-5.5000e-04	0.0100937
-5.4990e-04	0.01025
-5.4980e-04	0.01075
-5.4970e-04	0.0111562
-5.4960e-04	0.01175
-5.4950e-04	0.0124688
-5.4940e-04	0.013125
-5.4930e-04	0.0132813
-5.4920e-04	0.0140312
-5.4910e-04	0.0145625
-5.4900e-04	0.015625
-5.4890e-04	0.0158125
-5.4880e-04	0.0161562
-5.4870e-04	0.016625
-5.4860e-04	0.0172187
-5.4850e-04	0.0180625
-5.4840e-04	0.017875
-5.4830e-04	0.0185937
-5.4820e-04	0.0191875
-5.4810e-04	0.019875
-5.4800e-04	0.0195938
-5.4790e-04	0.020125
-5.4780e-04	0.020625
-5.4770e-04	0.0204688
-5.4760e-04	0.021625
-5.4750e-04	0.0216563
-5.4740e-04	0.0216875
-5.4730e-04	0.022375
-5.4720e-04	0.022625
-5.4710e-04	0.0230313
-5.4700e-04	0.0230625
-5.4690e-04	0.0233125
-5.4680e-04	0.0233438
-5.4670e-04	0.0236875
-5.4660e-04	0.0239063
-5.4650e-04	0.0236563
-5.4640e-04	0.02475
-5.4630e-04	0.0250937
-5.4620e-04	0.024875
-5.4610e-04	0.0248125
-5.4600e-04	0.0245937
-5.4590e-04	0.0246875
-5.4580e-04	0.0258125
-5.4570e-04	0.0250937
-5.4560e-04	0.025
-5.4550e-04	0.025125
-5.4540e-04	0.025375
-5.4530e-04	0.0255
-5.4520e-04	0.0253125
-5.4510e-04	0.0249062
-5.4500e-04	0.0246562
-5.4490e-04	0.0251875
-5.4480e-04	0.0249687
-5.4470e-04	0.0249687
-5.4460e-04	0.02475
-5.4450e-04	0.0244375
-5.4440e-04	0.0241875
-5.4430e-04	0.0242187
-5.4420e-04	0.0240937
-5.4410e-04	0.0238125
-5.4400e-04	0.024
-5.4390e-04	0.0231875
-5.4380e-04	0.023625
-5.4370e-04	0.0231563
-5.4360e-04	0.02225
-5.4350e-04	0.02225
-5.4340e-04	0.0221563
-5.4330e-04	0.0212813
-5.4320e-04	0.0213438
-5.4310e-04	0.0209063
-5.4300e-04	0.0202188
-5.4290e-04	0.020125
-5.4280e-04	0.019375
-5.4270e-04	0.0199375
-5.4260e-04	0.01875
-5.4250e-04	0.0183125
-5.4240e-04	0.01775
-5.4230e-04	0.0169687
-5.4220e-04	0.0169687
-5.4210e-04	0.0165937
-5.4200e-04	0.016
-5.4190e-04	0.015375
-5.4180e-04	0.0152813
-5.4170e-04	0.0145625
-5.4160e-04	0.0132813
-5.4150e-04	0.013
-5.4140e-04	0.0119688
-5.4130e-04	0.0123125
-5.4120e-04	0.0110312
-5.4110e-04	0.0108125
-5.4100e-04	0.009875
-5.4090e-04	0.009
-5.4080e-04	0.00828125
-5.4070e-04	0.0073125
-5.4060e-04	0.00721875
-5.4050e-04	0.00590625
-5.4040e-04	0.00584375
-5.4030e-04	0.00496875
-5.4020e-04	0.00403125
-5.4010e-04	0.00325
-5.4000e-04	0.003375
-5.3990e-04	0.00146875
-5.3980e-04	0.0010625
-5.3970e-04	0.0003125
-5.3960e-04	-0.0008125
-5.3950e-04	-0.0011875
-5.3940e-04	-0.001875
-5.3930e-04	-0.00271875
-5.3920e-04	-0.0036875
-5.3910e-04	-0.0045625
-5.3900e-04	-0.0044375
-5.3890e-04	-0.004375
-5.3880e-04	-0.00621875
-5.3870e-04	-0.007125
-5.3860e-04	-0.008875
-5.3850e-04	-0.00853125
-5.3840e-04	-0.0094375
-5.3830e-04	-0.010375
-5.3820e-04	-0.0107187
-5.3810e-04	-0.0115
-5.3800e-04	-0.0126563
-5.3790e-04	-0.0126563
-5.3780e-04	-0.0134062
-5.3770e-04	-0.013875
-5.3760e-04	-0.0147188
-5.3750e-04	-0.0149375
-5.3740e-04	-0.0147813
-5.3730e-04	-0.0154062
-5.3720e-04	-0.0155
-5.3710e-04	-0.0161875
-5.3700e-04	-0.0160313
-5.3690e-04	-0.0164375
-5.3680e-04	-0.0164375
-5.3670e-04	-0.0172188
-5.3660e-04	-0.0175
-5.3650e-04	-0.0177813
-5.3640e-04	-0.0183437
-5.3630e-04	-0.01825
-5.3620e-04	-0.0194687
-5.3610e-04	-0.0200313
-5.3600e-04	-0.0209063
-5.3590e-04	-0.0221875
-5.3580e-04	-0.0219688
-5.3570e-04	-0.0226562
-5.3560e-04	-0.0228125
-5.3550e-04	-0.023875
-5.3540e-04	-0.023625
-5.3530e-04	-0.0242813
-5.3520e-04	-0.0240625
-5.3510e-04	-0.02475
-5.3500e-04	-0.0251875
-5.3490e-04	-0.0248438
-5.3480e-04	-0.0254062
-5.3470e-04	-0.025375
-5.3460e-04	-0.0254687
-5.3450e-04	-0.0256875
-5.3440e-04	-0.026125
-5.3430e-04	-0.0260312
-5.3420e-04	-0.0264687
-5.3410e-04	-0.0271875
-5.3400e-04	-0.0275313
-5.3390e-04	-0.0274375
-5.3380e-04	-0.0277813
-5.3370e-04	-0.0281875
-5.3360e-04	-0.028625
-5.3350e-04	-0.0279063
-5.3340e-04	-0.0282188
-5.3330e-04	-0.027875
-5.3320e-04	-0.0290938
-5.3310e-04	-0.0288438
-5.3300e-04	-0.029
-5.3290e-04	-0.0289688
-5.3280e-04	-0.0294063
-5.3270e-04	-0.02975
-5.3260e-04	-0.030125
-5.3250e-04	-0.0291563
-5.3240e-04	-0.0295
-5.3230e-04	-0.0295625
-5.3220e-04	-0.0295313
-5.3210e-04	-0.0294375
-5.3200e-04	-0.0290625
-5.3190e-04	-0.0295313
-5.3180e-04	-0.0295938
-5.3170e-04	-0.0289063
-5.3160e-04	-0.0289063
-5.3150e-04	-0.0287813
-5.3140e-04	-0.0284688
-5.3130e-04	-0.0295313
-5.3120e-04	-0.0290625
-5.3110e-04	-0.02875
-5.3100e-04	-0.0282188
-5.3090e-04	-0.0280625
-5.3080e-04	-0.0280938
-5.3070e-04	-0.0275
-5.3060e-04	-0.0279063
-5.3050e-04	-0.0270312
-5.3040e-04	-0.026875
-5.3030e-04	-0.026625
-5.3020e-04	-0.0259375
-5.3010e-04	-0.0258125
-5.3000e-04	-0.0254687
-5.2990e-04	-0.0256875
-5.2980e-04	-0.0255
-5.2970e-04	-0.0253437
-5.2960e-04	-0.0254375
-5.2950e-04	-0.0245938
-5.2940e-04	-0.0247188
-5.2930e-04	-0.0245
-5.2920e-04	-0.024
-5.2910e-04	-0.0239688
-5.2900e-04	-0.023875
-5.2890e-04	-0.0235313
-5.2880e-04	-0.0230312
-5.2870e-04	-0.022875
-5.2860e-04	-0.02275
-5.2850e-04	-0.0218125
-5.2840e-04	-0.0218125
-5.2830e-04	-0.0211563
-5.2820e-04	-0.0209063
-5.2810e-04	-0.0196875
-5.2800e-04	-0.0194062
-5.2790e-04	-0.0184687
-5.2780e-04	-0.0175
-5.2770e-04	-0.0169063
-5.2760e-04	-0.0166875
-5.2750e-04	-0.0160938
-5.2740e-04	-0.0159688
-5.2730e-04	-0.0155625
-5.2720e-04	-0.01525
-5.2710e-04	-0.0153125
-5.2700e-04	-0.0149375
-5.2690e-04	-0.0143438
-5.2680e-04	-0.014125
-5.2670e-04	-0.0141563
-5.2660e-04	-0.013
-5.2650e-04	-0.0129063
-5.2640e-04	-0.012375
-5.2630e-04	-0.0120313
-5.2620e-04	-0.0106562
-5.2610e-04	-0.0105937
-5.2600e-04	-0.00946875
-5.2590e-04	-0.00846875
-5.2580e-04	-0.00840625
-5.2570e-04	-0.007625
-5.2560e-04	-0.007125
-5.2550e-04	-0.00559375
-5.2540e-04	-0.005
-5.2530e-04	-0.0040625
-5.2520e-04	-0.00403125
-5.2510e-04	-0.00271875
-5.2500e-04	-0.00278125
-5.2490e-04	-0.00165625
-5.2480e-04	-0.00084375
-5.2470e-04	-0.00075
-5.2460e-04	0.00071875
-5.2450e-04	0.00078125
-5.2440e-04	0.00228125
-5.2430e-04	0.00246875
-5.2420e-04	0.00353125
-5.2410e-04	0.00321875
-5.2400e-04	0.0043125
-5.2390e-04	0.00546875
-5.2380e-04	0.0063125
-5.2370e-04	0.00696875
-5.2360e-04	0.00809375
-5.2350e-04	0.0085
-5.2340e-04	0.0086875
-5.2330e-04	0.00909375
-5.2320e-04	0.00984375
-5.2310e-04	0.010875
-5.2300e-04	0.0115
-5.2290e-04	0.0124063
-5.2280e-04	0.0129375
-5.2270e-04	0.0143437
-5.2260e-04	0.0140625
-5.2250e-04	0.0151875
-5.2240e-04	0.0157813
-5.2230e-04	0.0164687
-5.2220e-04	0.0165
-5.2210e-04	0.0174687
-5.2200e-04	0.0174062
-5.2190e-04	0.0179375
-5.2180e-04	0.019125
-5.2170e-04	0.0198438
-5.2160e-04	0.0197813
-5.2150e-04	0.0200625
-5.2140e-04	0.0210313
-5.2130e-04	0.022
-5.2120e-04	0.022125
-5.2110e-04	0.0222188
-5.2100e-04	0.0229063
-5.2090e-04	0.0231563
-5.2080e-04	0.02375
-5.2070e-04	0.0241875
-5.2060e-04	0.024125
-5.2050e-04	0.0247187
-5.2040e-04	0.0255312
-5.2030e-04	0.0253437
-5.2020e-04	0.0255937
-5.2010e-04	0.026625
-5.2000e-04	0.0265625
-5.1990e-04	0.0269687
-5.1980e-04	0.0270312
-5.1970e-04	0.0275313
-5.1960e-04	0.0275938
-5.1950e-04	0.0285
-5.1940e-04	0.0287813
-5.1930e-04	0.0284688
-5.1920e-04	0.0290625
-5.1910e-04	0.0282813
-5.1900e-04	0.0300313
-5.1890e-04	0.02925
-5.1880e-04	0.0295625
-5.1870e-04	0.0295313
-5.1860e-04	0.0294688
-5.1850e-04	0.0299063
-5.1840e-04	0.0298125
-5.1830e-04	0.0300313
-5.1820e-04	0.02975
-5.1810e-04	0.0293438
-5.1800e-04	0.0304063
-5.1790e-04	0.0298125
-5.1780e-04	0.0300938
-5.1770e-04	0.0293438
-5.1760e-04	0.0292813
-5.1750e-04	0.0297188
-5.1740e-04	0.0295938
-5.1730e-04	0.0291875
-5.1720e-04	0.028625
-5.1710e-04	0.0287188
-5.1700e-04	0.0287813
-5.1690e-04	0.0282813
-5.1680e-04	0.02825
-5.1670e-04	0.0282813
-5.1660e-04	0.0269375
-5.1650e-04	0.0275625
-5.1640e-04	0.0271562
-5.1630e-04	0.0271875
-5.1620e-04	0.0264062
-5.1610e-04	0.0251875
-5.1600e-04	0.02625
-5.1590e-04	0.0244687
-5.1580e-04	0.0245312
-5.1570e-04	0.023875
-5.1560e-04	0.023
-5.1550e-04	0.0230313
-5.1540e-04	0.0224063
-5.1530e-04	0.02225
-5.1520e-04	0.0217813
-5.1510e-04	0.020875
-5.1500e-04	0.02
-5.1490e-04	0.0195
-5.1480e-04	0.0181875
-5.1470e-04	0.0180625
-5.1460e-04	0.0174062
-5.1450e-04	0.017375
-5.1440e-04	0.0169375
-5.1430e-04	0.0156875
-5.1420e-04	0.0149687
-5.1410e-04	0.0139688
-5.1400e-04	0.01275
-5.1390e-04	0.0128125
-5.1380e-04	0.011625
-5.1370e-04	0.0110625
-5.1360e-04	0.0101875
-5.1350e-04	0.00934375
-5.1340e-04	0.00884375
-5.1330e-04	0.00765625
-5.1320e-04	0.006875
-5.1310e-04	0.0055625
-5.1300e-04	0.0048125
-5.1290e-04	0.00353125
-5.1280e-04	0.00359375
-5.1270e-04	0.00246875
-5.1260e-04	0.00178125
-5.1250e-04	0.000375
-5.1240e-04	-0.000375
-5.1230e-04	-0.00103125
-5.1220e-04	-0.001
-5.1210e-04	-0.002875
-5.1200e-04	-0.003375
-5.1190e-04	-0.0049375
-5.1180e-04	-0.00571875
-5.1170e-04	-0.00578125
-5.1160e-04	-0.0074375
-5.1150e-04	-0.00771875
-5.1140e-04	-0.00928125
-5.1130e-04	-0.0105625
-5.1120e-04	-0.0109687
-5.1110e-04	-0.0119688
-5.1100e-04	-0.0126875
-5.1090e-04	-0.0126563
-5.1080e-04	-0.01375
-5.1070e-04	-0.0143438
-5.1060e-04	-0.014625
-5.1050e-04	-0.015125
-5.1040e-04	-0.0158438
-5.1030e-04	-0.0159688
-5.1020e-04	-0.0162813
-5.1010e-04	-0.0165938
-5.1000e-04	-0.0169063
-5.0990e-04	-0.0174688
-5.0980e-04	-0.0179687
-5.0970e-04	-0.0185625
-5.0960e-04	-0.01975
-5.0950e-04	-0.0200938
-5.0940e-04	-0.02125
-5.0930e-04	-0.02225
-5.0920e-04	-0.0229062
-5.0910e-04	-0.0232812
-5.0900e-04	-0.0240313
-5.0890e-04	-0.0245
-5.0880e-04	-0.0245625
-5.0870e-04	-0.0255937
-5.0860e-04	-0.0254687
-5.0850e-04	-0.0264375
-5.0840e-04	-0.0261562
-5.0830e-04	-0.026875
-5.0820e-04	-0.0272187
-5.0810e-04	-0.0280625
-5.0800e-04	-0.0286875
-5.0790e-04	-0.029
-5.0780e-04	-0.0288125
-5.0770e-04	-0.0296563
-5.0760e-04	-0.0309688
-5.0750e-04	-0.031125
-5.0740e-04	-0.0313438
-5.0730e-04	-0.0315625
-5.0720e-04	-0.0317812
-5.0710e-04	-0.033375
-5.0700e-04	-0.0328125
-5.0690e-04	-0.0335
-5.0680e-04	-0.0336562
-5.0670e-04	-0.0338125
-5.0660e-04	-0.034625
-5.0650e-04	-0.0342812
-5.0640e-04	-0.0346562
-5.0630e-04	-0.035125
-5.0620e-04	-0.0356875
-5.0610e-04	-0.036
-5.0600e-04	-0.035125
-5.0590e-04	-0.0356563
-5.0580e-04	-0.0355625
-5.0570e-04	-0.03625
-5.0560e-04	-0.036
-5.0550e-04	-0.0356875
-5.0540e-04	-0.0356875
-5.0530e-04	-0.0363438
-5.0520e-04	-0.0354063
-5.0510e-04	-0.0356563
-5.0500e-04	-0.036
-5.0490e-04	-0.03625
-5.0480e-04	-0.035625
-5.0470e-04	-0.0360313
-5.0460e-04	-0.0354375
-5.0450e-04	-0.0353438
-5.0440e-04	-0.0350312
-5.0430e-04	-0.035375
-5.0420e-04	-0.0341875
-5.0410e-04	-0.0345312
-5.0400e-04	-0.0341875
-5.0390e-04	-0.0336562
-5.0380e-04	-0.0331562
-5.0370e-04	-0.032875
-5.0360e-04	-0.0329062
-5.0350e-04	-0.0325938
-5.0340e-04	-0.0316562
-5.0330e-04	-0.0311875
-5.0320e-04	-0.031375
-5.0310e-04	-0.029875
-5.0300e-04	-0.0302188
-5.0290e-04	-0.0285938
-5.0280e-04	-0.0282813
-5.0270e-04	-0.0284063
-5.0260e-04	-0.0281875
-5.0250e-04	-0.0273438
-5.0240e-04	-0.0267812
-5.0230e-04	-0.0262187
-5.0220e-04	-0.026
-5.0210e-04	-0.0255312
-5.0200e-04	-0.0252812
-5.0190e-04	-0.02475
-5.0180e-04	-0.0245
-5.0170e-04	-0.0243438
-5.0160e-04	-0.0244375
-5.0150e-04	-0.0235313
-5.0140e-04	-0.0228125
-5.0130e-04	-0.0228437
-5.0120e-04	-0.0220313
-5.0110e-04	-0.0216875
-5.0100e-04	-0.0208125
-5.0090e-04	-0.0195938
-5.0080e-04	-0.019125
-5.0070e-04	-0.0183125
-5.0060e-04	-0.0175
-5.0050e-04	-0.0165
-5.0040e-04	-0.0162188
-5.0030e-04	-0.0160313
-5.0020e-04	-0.0158125
-5.0010e-04	-0.0154375
-5.0000e-04	-0.0150312
-4.9990e-04	-0.01475
-4.9980e-04	-0.0138438
-4.9970e-04	-0.013375
-4.9960e-04	-0.0127188
-4.9950e-04	-0.0116875
-4.9940e-04	-0.0105312
-4.9930e-04	-0.0105312
-4.9920e-04	-0.009125
-4.9910e-04	-0.008125
-4.9900e-04	-0.007
-4.9890e-04	-0.00671875
-4.9880e-04	-0.006
-4.9870e-04	-0.00525
-4.9860e-04	-0.00328125
-4.9850e-04	-0.0025625
-4.9840e-04	-0.0019375
-4.9830e-04	-0.00159375
-4.9820e-04	-9.375e-05
-4.9810e-04	0.00040625
-4.9800e-04	0.00128125
-4.9790e-04	0.002375
-4.9780e-04	0.00353125
-4.9770e-04	0.00371875
-4.9760e-04	0.00409375
-4.9750e-04	0.00578125
-4.9740e-04	0.0076875
-4.9730e-04	0.0081875
-4.9720e-04	0.00928125
-4.9710e-04	0.00975
-4.9700e-04	0.0104375
-4.9690e-04	0.0112187
-4.9680e-04	0.0118438
-4.9670e-04	0.013125
-4.9660e-04	0.0141875
-4.9650e-04	0.01475
-4.9640e-04	0.015625
-4.9630e-04	0.0162812
-4.9620e-04	0.017125
-4.9610e-04	0.017625
-4.9600e-04	0.0184375
-4.9590e-04	0.0193125
-4.9580e-04	0.0201563
-4.9570e-04	0.0205
-4.9560e-04	0.0210938
-4.9550e-04	0.0218125
-4.9540e-04	0.0226875
-4.9530e-04	0.0228438
-4.9520e-04	0.023625
-4.9510e-04	0.0241875
-4.9500e-04	0.0245937
-4.9490e-04	0.0251875
-4.9480e-04	0.0262187
-4.9470e-04	0.0259687
-4.9460e-04	0.0275313
-4.9450e-04	0.0280938
-4.9440e-04	0.0282813
-4.9430e-04	0.028375
-4.9420e-04	0.029125
-4.9410e-04	0.02975
-4.9400e-04	0.0301563
-4.9390e-04	0.0300625
-4.9380e-04	0.0303125
-4.9370e-04	0.0305
-4.9360e-04	0.0315938
-4.9350e-04	0.0316563
-4.9340e-04	0.0321562
-4.9330e-04	0.0324687
-4.9320e-04	0.0327812
-4.9310e-04	0.0330312
-4.9300e-04	0.0329062
-4.9290e-04	0.0330312
-4.9280e-04	0.0337187
-4.9270e-04	0.0344375
-4.9260e-04	0.034
-4.9250e-04	0.0344687
-4.9240e-04	0.0345
-4.9230e-04	0.0347187
-4.9220e-04	0.0342812
-4.9210e-04	0.03525
-4.9200e-04	0.0348437
-4.9190e-04	0.0336875
-4.9180e-04	0.0345
-4.9170e-04	0.0343437
-4.9160e-04	0.0344687
-4.9150e-04	0.035
-4.9140e-04	0.0343437
-4.9130e-04	0.0342187
-4.9120e-04	0.0337187
-4.9110e-04	0.0349687
-4.9100e-04	0.0344062
-4.9090e-04	0.0335312
-4.9080e-04	0.0338125
-4.9070e-04	0.0329375
-4.9060e-04	0.0335937
-4.9050e-04	0.03325
-4.9040e-04	0.0328125
-4.9030e-04	0.0321875
-4.9020e-04	0.0319063
-4.9010e-04	0.032125
-4.9000e-04	0.0313125
-4.8990e-04	0.031
-4.8980e-04	0.0304375
-4.8970e-04	0.0304063
-4.8960e-04	0.0296563
-4.8950e-04	0.0290625
-4.8940e-04	0.0287188
-4.8930e-04	0.0281875
-4.8920e-04	0.0282813
-4.8910e-04	0.0270937
-4.8900e-04	0.0268125
-4.8890e-04	0.0253437
-4.8880e-04	0.0255937
-4.8870e-04	0.0250312
-4.8860e-04	0.025
-4.8850e-04	0.0234688
-4.8840e-04	0.0232813
-4.8830e-04	0.0229375
-4.8820e-04	0.0219063
-4.8810e-04	0.0209375
-4.8800e-04	0.0200938
-4.8790e-04	0.0199063
-4.8780e-04	0.0185
-4.8770e-04	0.0183437
-4.8760e-04	0.0175625
-4.8750e-04	0.0159375
-4.8740e-04	0.016125
-4.8730e-04	0.0151875
-4.8720e-04	0.0144062
-4.8710e-04	0.0130313
-4.8700e-04	0.0124063
-4.8690e-04	0.0115
-4.8680e-04	0.0104375
-4.8670e-04	0.0096875
-4.8660e-04	0.00853125
-4.8650e-04	0.0075625
-4.8640e-04	0.0068125
-4.8630e-04	0.00565625
-4.8620e-04	0.00475
-4.8610e-04	0.003375
-4.8600e-04	0.003125
-4.8590e-04	0.00221875
-4.8580e-04	0.00128125
-4.8570e-04	0.00065625
-4.8560e-04	-0.000375
-4.8550e-04	-0.00221875
-4.8540e-04	-0.0023125
-4.8530e-04	-0.00378125
-4.8520e-04	-0.004375
-4.8510e-04	-0.00578125
-4.8500e-04	-0.007125
-4.8490e-04	-0.0080625
-4.8480e-04	-0.0086875
-4.8470e-04	-0.01
-4.8460e-04	-0.0108125
-4.8450e-04	-0.0123125
-4.8440e-04	-0.0130625
-4.8430e-04	-0.0135937
-4.8420e-04	-0.0143438
-4.8410e-04	-0.0149375
-4.8400e-04	-0.0149062
-4.8390e-04	-0.0159688
-4.8380e-04	-0.01575
-4.8370e-04	-0.016125
-4.8360e-04	-0.0164688
-4.8350e-04	-0.017625
-4.8340e-04	-0.0179375
-4.8330e-04	-0.0184062
-4.8320e-04	-0.0197813
-4.8310e-04	-0.0207188
-4.8300e-04	-0.02125
-4.8290e-04	-0.0225625
-4.8280e-04	-0.0231562
-4.8270e-04	-0.0235313
-4.8260e-04	-0.0244375
-4.8250e-04	-0.0244375
-4.8240e-04	-0.025
-4.8230e-04	-0.026125
-4.8220e-04	-0.0263125
-4.8210e-04	-0.027125
-4.8200e-04	-0.0277813
-4.8190e-04	-0.0282188
-4.8180e-04	-0.0288438
[truncated: 98,017 more rows]
