# Supplementary material for: Study on monitoring broken rails of heavy haul railway based on ultrasonic guided wave
Source: Sci Rep. 2024 Apr 15;14:8667. doi: 10.1038/s41598-024-59328-5 (PMC11385469; doi:10.1038/s41598-024-59328-5)
Supplement: Supplementary file 1 — Supplementary Information. [file 41598_2024_59328_MOESM1_ESM.zip › Decay experiment data/tek0024.csv]

Model	MDO3054
Firmware Version	1.26
Waveform Type	ANALOG
Point Format	Y
Horizontal Units	s
Horizontal Scale	0.001
Horizontal Delay	0.00302
Sample Interval	1e-07
Record Length	100000
Gating	0.0% to 100.0%
Probe Attenuation	1
Vertical Units	V
Vertical Offset	0
Vertical Scale	1
Vertical Position	0
Label
TIME	CH1
-1.9800e-03	-0.051875
-1.9799e-03	-0.0460938
-1.9798e-03	-0.0498437
-1.9797e-03	-0.0454688
-1.9796e-03	-0.0503125
-1.9795e-03	-0.0476563
-1.9794e-03	-0.0490625
-1.9793e-03	-0.0485937
-1.9792e-03	-0.0478125
-1.9791e-03	-0.0454688
-1.9790e-03	-0.0426562
-1.9789e-03	-0.0435938
-1.9788e-03	-0.0421875
-1.9787e-03	-0.0425
-1.9786e-03	-0.0396875
-1.9785e-03	-0.0385938
-1.9784e-03	-0.0365625
-1.9783e-03	-0.0351562
-1.9782e-03	-0.0345312
-1.9781e-03	-0.0351562
-1.9780e-03	-0.0321875
-1.9779e-03	-0.03375
-1.9778e-03	-0.03
-1.9777e-03	-0.0284375
-1.9776e-03	-0.031875
-1.9775e-03	-0.028125
-1.9774e-03	-0.03
-1.9773e-03	-0.03
-1.9772e-03	-0.0298438
-1.9771e-03	-0.0295313
-1.9770e-03	-0.028125
-1.9769e-03	-0.0295313
-1.9768e-03	-0.0264062
-1.9767e-03	-0.0220312
-1.9766e-03	-0.021875
-1.9765e-03	-0.020625
-1.9764e-03	-0.0189062
-1.9763e-03	-0.01875
-1.9762e-03	-0.019375
-1.9761e-03	-0.0123438
-1.9760e-03	-0.0120313
-1.9759e-03	-0.00984375
-1.9758e-03	-0.006875
-1.9757e-03	-0.0103125
-1.9756e-03	-0.00890625
-1.9755e-03	-0.008125
-1.9754e-03	-0.00671875
-1.9753e-03	-0.00359375
-1.9752e-03	-0.0053125
-1.9751e-03	-0.00359375
-1.9750e-03	-0.00484375
-1.9749e-03	-0.00171875
-1.9748e-03	-0.00234375
-1.9747e-03	0.000625
-1.9746e-03	-0.00109375
-1.9745e-03	-0.0025
-1.9744e-03	-0.0028125
-1.9743e-03	-0.0015625
-1.9742e-03	0.00015625
-1.9741e-03	-0.00015625
-1.9740e-03	-0.00203125
-1.9739e-03	0.000625
-1.9738e-03	-0.00171875
-1.9737e-03	0.0040625
-1.9736e-03	0.00296875
-1.9735e-03	0.0028125
-1.9734e-03	0.003125
-1.9733e-03	0.00421875
-1.9732e-03	0.00546875
-1.9731e-03	0.00546875
-1.9730e-03	0.0071875
-1.9729e-03	0.00734375
-1.9728e-03	0.00671875
-1.9727e-03	0.0096875
-1.9726e-03	0.008125
-1.9725e-03	0.00828125
-1.9724e-03	0.00828125
-1.9723e-03	0.009375
-1.9722e-03	0.008125
-1.9721e-03	0.00828125
-1.9720e-03	0.00796875
-1.9719e-03	0.01125
-1.9718e-03	0.0125
-1.9717e-03	0.0117188
-1.9716e-03	0.0120313
-1.9715e-03	0.0140625
-1.9714e-03	0.0146875
-1.9713e-03	0.013125
-1.9712e-03	0.015
-1.9711e-03	0.0132812
-1.9710e-03	0.0179688
-1.9709e-03	0.00953125
-1.9708e-03	0.0157813
-1.9707e-03	0.0146875
-1.9706e-03	0.02
-1.9705e-03	0.0179688
-1.9704e-03	0.0201563
-1.9703e-03	0.0221875
-1.9702e-03	0.0171875
-1.9701e-03	0.01875
-1.9700e-03	0.0189062
-1.9699e-03	0.020625
-1.9698e-03	0.0176563
-1.9697e-03	0.019375
-1.9696e-03	0.0220312
-1.9695e-03	0.0192187
-1.9694e-03	0.0167188
-1.9693e-03	0.0201563
-1.9692e-03	0.01875
-1.9691e-03	0.0178125
-1.9690e-03	0.02625
-1.9689e-03	0.0178125
-1.9688e-03	0.02
-1.9687e-03	0.0195312
-1.9686e-03	0.0171875
-1.9685e-03	0.0182812
-1.9684e-03	0.0203125
-1.9683e-03	0.0148438
-1.9682e-03	0.0160938
-1.9681e-03	0.0184375
-1.9680e-03	0.01625
-1.9679e-03	0.0165625
-1.9678e-03	0.0157813
-1.9677e-03	0.013125
-1.9676e-03	0.0125
-1.9675e-03	0.0125
-1.9674e-03	0.01375
-1.9673e-03	0.0109375
-1.9672e-03	0.0123438
-1.9671e-03	0.01125
-1.9670e-03	0.00984375
-1.9669e-03	0.00546875
-1.9668e-03	0.0065625
-1.9667e-03	0.00671875
-1.9666e-03	0.0065625
-1.9665e-03	0.01
-1.9664e-03	0.00375
-1.9663e-03	0.00390625
-1.9662e-03	0.00484375
-1.9661e-03	0.00265625
-1.9660e-03	0.0040625
-1.9659e-03	0.00171875
-1.9658e-03	0.00078125
-1.9657e-03	0.0015625
-1.9656e-03	0.0015625
-1.9655e-03	0.00109375
-1.9654e-03	-0.00078125
-1.9653e-03	0.00078125
-1.9652e-03	-0.00234375
-1.9651e-03	-0.000625
-1.9650e-03	-0.00515625
-1.9649e-03	-0.00296875
-1.9648e-03	-0.00640625
-1.9647e-03	-0.0059375
-1.9646e-03	-0.00375
-1.9645e-03	-0.006875
-1.9644e-03	-0.0107813
-1.9643e-03	-0.00875
-1.9642e-03	-0.010625
-1.9641e-03	-0.0117188
-1.9640e-03	-0.0154687
-1.9639e-03	-0.0173438
-1.9638e-03	-0.018125
-1.9637e-03	-0.0182812
-1.9636e-03	-0.0234375
-1.9635e-03	-0.0220312
-1.9634e-03	-0.0254688
-1.9633e-03	-0.0275
-1.9632e-03	-0.0271875
-1.9631e-03	-0.0321875
-1.9630e-03	-0.0348437
-1.9629e-03	-0.0340625
-1.9628e-03	-0.0348437
-1.9627e-03	-0.0370313
-1.9626e-03	-0.0332812
-1.9625e-03	-0.0328125
-1.9624e-03	-0.0365625
-1.9623e-03	-0.03875
-1.9622e-03	-0.03625
-1.9621e-03	-0.0365625
-1.9620e-03	-0.0370313
-1.9619e-03	-0.0407812
-1.9618e-03	-0.0390625
-1.9617e-03	-0.0417187
-1.9616e-03	-0.0435938
-1.9615e-03	-0.0446875
-1.9614e-03	-0.0476563
-1.9613e-03	-0.0484375
-1.9612e-03	-0.048125
-1.9611e-03	-0.04625
-1.9610e-03	-0.0454688
-1.9609e-03	-0.0482812
-1.9608e-03	-0.0490625
-1.9607e-03	-0.0495312
-1.9606e-03	-0.0490625
-1.9605e-03	-0.050625
-1.9604e-03	-0.0534375
-1.9603e-03	-0.0534375
-1.9602e-03	-0.055625
-1.9601e-03	-0.0553125
-1.9600e-03	-0.0559375
-1.9599e-03	-0.0576562
-1.9598e-03	-0.0595313
-1.9597e-03	-0.0589063
-1.9596e-03	-0.060625
-1.9595e-03	-0.0625
-1.9594e-03	-0.0590625
-1.9593e-03	-0.0645312
-1.9592e-03	-0.06
-1.9591e-03	-0.066875
-1.9590e-03	-0.0651562
-1.9589e-03	-0.0635938
-1.9588e-03	-0.0657812
-1.9587e-03	-0.0626562
-1.9586e-03	-0.0678125
-1.9585e-03	-0.0673438
-1.9584e-03	-0.0632812
-1.9583e-03	-0.0667188
-1.9582e-03	-0.0664062
-1.9581e-03	-0.0682813
-1.9580e-03	-0.0670313
-1.9579e-03	-0.0667188
-1.9578e-03	-0.0689063
-1.9577e-03	-0.0710937
-1.9576e-03	-0.0679688
-1.9575e-03	-0.0690625
-1.9574e-03	-0.06875
-1.9573e-03	-0.06625
-1.9572e-03	-0.0679688
-1.9571e-03	-0.0698437
-1.9570e-03	-0.0664062
-1.9569e-03	-0.0701563
-1.9568e-03	-0.0696875
-1.9567e-03	-0.0698437
-1.9566e-03	-0.070625
-1.9565e-03	-0.0651562
-1.9564e-03	-0.06625
-1.9563e-03	-0.070625
-1.9562e-03	-0.06875
-1.9561e-03	-0.0709375
-1.9560e-03	-0.0685937
-1.9559e-03	-0.0682813
-1.9558e-03	-0.06875
-1.9557e-03	-0.0673438
-1.9556e-03	-0.0667188
-1.9555e-03	-0.065
-1.9554e-03	-0.0645312
-1.9553e-03	-0.0634375
-1.9552e-03	-0.0646875
-1.9551e-03	-0.0629688
-1.9550e-03	-0.060625
-1.9549e-03	-0.060625
-1.9548e-03	-0.058125
-1.9547e-03	-0.0575
-1.9546e-03	-0.0582812
-1.9545e-03	-0.0548438
-1.9544e-03	-0.0590625
-1.9543e-03	-0.0585938
-1.9542e-03	-0.054375
-1.9541e-03	-0.0564062
-1.9540e-03	-0.0490625
-1.9539e-03	-0.0554688
-1.9538e-03	-0.051875
-1.9537e-03	-0.0492187
-1.9536e-03	-0.0476563
-1.9535e-03	-0.0489062
-1.9534e-03	-0.048125
-1.9533e-03	-0.0484375
-1.9532e-03	-0.0464063
-1.9531e-03	-0.046875
-1.9530e-03	-0.04625
-1.9529e-03	-0.0473438
-1.9528e-03	-0.0451563
-1.9527e-03	-0.0490625
-1.9526e-03	-0.0435938
-1.9525e-03	-0.044375
-1.9524e-03	-0.0428125
-1.9523e-03	-0.0421875
-1.9522e-03	-0.0429688
-1.9521e-03	-0.0425
-1.9520e-03	-0.0403125
-1.9519e-03	-0.0420312
-1.9518e-03	-0.04375
-1.9517e-03	-0.0407812
-1.9516e-03	-0.0395313
-1.9515e-03	-0.0371875
-1.9514e-03	-0.0342187
-1.9513e-03	-0.0348437
-1.9512e-03	-0.033125
-1.9511e-03	-0.0290625
-1.9510e-03	-0.0278125
-1.9509e-03	-0.0246875
-1.9508e-03	-0.0284375
-1.9507e-03	-0.0267187
-1.9506e-03	-0.0248438
-1.9505e-03	-0.0240625
-1.9504e-03	-0.0232812
-1.9503e-03	-0.01875
-1.9502e-03	-0.0171875
-1.9501e-03	-0.0185937
-1.9500e-03	-0.02
-1.9499e-03	-0.0135937
-1.9498e-03	-0.0148438
-1.9497e-03	-0.0120313
-1.9496e-03	-0.011875
-1.9495e-03	-0.0101563
-1.9494e-03	-0.00921875
-1.9493e-03	-0.0110937
-1.9492e-03	-0.006875
-1.9491e-03	-0.00484375
-1.9490e-03	-0.0046875
-1.9489e-03	-0.00328125
-1.9488e-03	-0.0059375
-1.9487e-03	-0.00375
-1.9486e-03	0.000625
-1.9485e-03	0.00046875
-1.9484e-03	0.00296875
-1.9483e-03	0.000625
-1.9482e-03	0.0028125
-1.9481e-03	0.00296875
-1.9480e-03	0.00625
-1.9479e-03	0.0025
-1.9478e-03	0.00484375
-1.9477e-03	0.00234375
-1.9476e-03	0.00484375
-1.9475e-03	0.0053125
-1.9474e-03	0.00734375
-1.9473e-03	0.00671875
-1.9472e-03	0.0084375
-1.9471e-03	0.00828125
-1.9470e-03	0.00859375
-1.9469e-03	0.0103125
-1.9468e-03	0.0132812
-1.9467e-03	0.01
-1.9466e-03	0.0115625
-1.9465e-03	0.0140625
-1.9464e-03	0.0148438
-1.9463e-03	0.01625
-1.9462e-03	0.0157813
-1.9461e-03	0.0145313
-1.9460e-03	0.016875
-1.9459e-03	0.019375
-1.9458e-03	0.0204688
-1.9457e-03	0.021875
-1.9456e-03	0.0235938
-1.9455e-03	0.0229687
-1.9454e-03	0.0214063
-1.9453e-03	0.0192187
-1.9452e-03	0.018125
-1.9451e-03	0.0223437
-1.9450e-03	0.0198438
-1.9449e-03	0.0246875
-1.9448e-03	0.0270312
-1.9447e-03	0.0242188
-1.9446e-03	0.0239063
-1.9445e-03	0.0240625
-1.9444e-03	0.0245313
-1.9443e-03	0.023125
-1.9442e-03	0.0267187
-1.9441e-03	0.0267187
-1.9440e-03	0.025625
-1.9439e-03	0.0234375
-1.9438e-03	0.0273438
-1.9437e-03	0.02875
-1.9436e-03	0.02625
-1.9435e-03	0.0245313
-1.9434e-03	0.0234375
-1.9433e-03	0.02
-1.9432e-03	0.0245313
-1.9431e-03	0.025625
-1.9430e-03	0.0259375
-1.9429e-03	0.02625
-1.9428e-03	0.0242188
-1.9427e-03	0.0220312
-1.9426e-03	0.0275
-1.9425e-03	0.0251563
-1.9424e-03	0.0228125
-1.9423e-03	0.0239063
-1.9422e-03	0.0215625
-1.9421e-03	0.0273438
-1.9420e-03	0.025625
-1.9419e-03	0.0217188
-1.9418e-03	0.0242188
-1.9417e-03	0.0204688
-1.9416e-03	0.02125
-1.9415e-03	0.025625
-1.9414e-03	0.0220312
-1.9413e-03	0.01875
-1.9412e-03	0.0160938
-1.9411e-03	0.0209375
-1.9410e-03	0.0204688
-1.9409e-03	0.0164063
-1.9408e-03	0.018125
-1.9407e-03	0.0160938
-1.9406e-03	0.0184375
-1.9405e-03	0.0148438
-1.9404e-03	0.0126563
-1.9403e-03	0.0135937
-1.9402e-03	0.0153125
-1.9401e-03	0.011875
-1.9400e-03	0.0115625
-1.9399e-03	0.0107813
-1.9398e-03	0.0110937
-1.9397e-03	0.0123438
-1.9396e-03	0.0075
-1.9395e-03	0.0071875
-1.9394e-03	0.0075
-1.9393e-03	0.00796875
-1.9392e-03	0.005625
-1.9391e-03	0.00390625
-1.9390e-03	0.00453125
-1.9389e-03	0.0040625
-1.9388e-03	0.0015625
-1.9387e-03	0.00171875
-1.9386e-03	0.00390625
-1.9385e-03	0.00109375
-1.9384e-03	-0.0009375
-1.9383e-03	-0.003125
-1.9382e-03	-0.00203125
-1.9381e-03	-0.0040625
-1.9380e-03	-0.00265625
-1.9379e-03	-0.00375
-1.9378e-03	-0.0071875
-1.9377e-03	-0.00671875
-1.9376e-03	-0.0115625
-1.9375e-03	-0.0114062
-1.9374e-03	-0.0139063
-1.9373e-03	-0.0195312
-1.9372e-03	-0.0145313
-1.9371e-03	-0.0189062
-1.9370e-03	-0.023125
-1.9369e-03	-0.0245313
-1.9368e-03	-0.023125
-1.9367e-03	-0.0278125
-1.9366e-03	-0.0295313
-1.9365e-03	-0.0301562
-1.9364e-03	-0.0303125
-1.9363e-03	-0.0323437
-1.9362e-03	-0.0340625
-1.9361e-03	-0.0353125
-1.9360e-03	-0.0376563
-1.9359e-03	-0.0360938
-1.9358e-03	-0.0370313
-1.9357e-03	-0.039375
-1.9356e-03	-0.0448438
-1.9355e-03	-0.0407812
-1.9354e-03	-0.0440625
-1.9353e-03	-0.0429688
-1.9352e-03	-0.0454688
-1.9351e-03	-0.0470313
-1.9350e-03	-0.0510938
-1.9349e-03	-0.05
-1.9348e-03	-0.0489062
-1.9347e-03	-0.0479688
-1.9346e-03	-0.0471875
-1.9345e-03	-0.0489062
-1.9344e-03	-0.050625
-1.9343e-03	-0.054375
-1.9342e-03	-0.0503125
-1.9341e-03	-0.0542188
-1.9340e-03	-0.0526563
-1.9339e-03	-0.0592188
-1.9338e-03	-0.0551563
-1.9337e-03	-0.0554688
-1.9336e-03	-0.056875
-1.9335e-03	-0.0579687
-1.9334e-03	-0.0617188
-1.9333e-03	-0.0585938
-1.9332e-03	-0.0620313
-1.9331e-03	-0.0685937
-1.9330e-03	-0.0696875
-1.9329e-03	-0.0685937
-1.9328e-03	-0.0720313
-1.9327e-03	-0.0685937
-1.9326e-03	-0.0732813
-1.9325e-03	-0.0725
-1.9324e-03	-0.0754688
-1.9323e-03	-0.0723437
-1.9322e-03	-0.074375
-1.9321e-03	-0.0726563
-1.9320e-03	-0.0721875
-1.9319e-03	-0.0698437
-1.9318e-03	-0.0773438
-1.9317e-03	-0.0775
-1.9316e-03	-0.07875
-1.9315e-03	-0.075625
-1.9314e-03	-0.0773438
-1.9313e-03	-0.0734375
-1.9312e-03	-0.0809375
-1.9311e-03	-0.07375
-1.9310e-03	-0.0801562
-1.9309e-03	-0.0745313
-1.9308e-03	-0.075
-1.9307e-03	-0.0801562
-1.9306e-03	-0.0835938
-1.9305e-03	-0.07625
-1.9304e-03	-0.0771875
-1.9303e-03	-0.0764062
-1.9302e-03	-0.075625
-1.9301e-03	-0.0782812
-1.9300e-03	-0.0782812
-1.9299e-03	-0.0742188
-1.9298e-03	-0.0739063
-1.9297e-03	-0.080625
-1.9296e-03	-0.0792188
-1.9295e-03	-0.0714063
-1.9294e-03	-0.0679688
-1.9293e-03	-0.0789062
-1.9292e-03	-0.0732813
-1.9291e-03	-0.06875
-1.9290e-03	-0.06875
-1.9289e-03	-0.06875
-1.9288e-03	-0.0696875
-1.9287e-03	-0.0653125
-1.9286e-03	-0.0685937
-1.9285e-03	-0.0707813
-1.9284e-03	-0.069375
-1.9283e-03	-0.0621875
-1.9282e-03	-0.0601563
-1.9281e-03	-0.0653125
-1.9280e-03	-0.0585938
-1.9279e-03	-0.060625
-1.9278e-03	-0.061875
-1.9277e-03	-0.0589063
-1.9276e-03	-0.0596875
-1.9275e-03	-0.0584375
-1.9274e-03	-0.0559375
-1.9273e-03	-0.0553125
-1.9272e-03	-0.0564062
-1.9271e-03	-0.0542188
-1.9270e-03	-0.0489062
-1.9269e-03	-0.05375
-1.9268e-03	-0.0490625
-1.9267e-03	-0.0476563
-1.9266e-03	-0.0465625
-1.9265e-03	-0.049375
-1.9264e-03	-0.048125
-1.9263e-03	-0.04625
-1.9262e-03	-0.0442188
-1.9261e-03	-0.044375
-1.9260e-03	-0.0420312
-1.9259e-03	-0.0423437
-1.9258e-03	-0.0407812
-1.9257e-03	-0.0382813
-1.9256e-03	-0.0365625
-1.9255e-03	-0.035
-1.9254e-03	-0.0357813
-1.9253e-03	-0.0314063
-1.9252e-03	-0.0359375
-1.9251e-03	-0.0340625
-1.9250e-03	-0.0314063
-1.9249e-03	-0.02875
-1.9248e-03	-0.0260937
-1.9247e-03	-0.0259375
-1.9246e-03	-0.0242188
-1.9245e-03	-0.0260937
-1.9244e-03	-0.023125
-1.9243e-03	-0.0209375
-1.9242e-03	-0.0160938
-1.9241e-03	-0.0160938
-1.9240e-03	-0.0125
-1.9239e-03	-0.0107813
-1.9238e-03	-0.00921875
-1.9237e-03	-0.00921875
-1.9236e-03	-0.0139063
-1.9235e-03	-0.0129688
-1.9234e-03	-0.0065625
-1.9233e-03	-0.00703125
-1.9232e-03	-0.0046875
-1.9231e-03	-0.0021875
-1.9230e-03	-0.001875
-1.9229e-03	0.0003125
-1.9228e-03	0.00015625
-1.9227e-03	0.00234375
-1.9226e-03	0.0021875
-1.9225e-03	-0.00078125
-1.9224e-03	0.00546875
-1.9223e-03	0.00453125
-1.9222e-03	0.0034375
-1.9221e-03	0.00421875
-1.9220e-03	0.00453125
-1.9219e-03	0.00546875
-1.9218e-03	0.0065625
-1.9217e-03	0.008125
-1.9216e-03	0.00640625
-1.9215e-03	0.01
-1.9214e-03	0.00796875
-1.9213e-03	0.00984375
-1.9212e-03	0.0107813
-1.9211e-03	0.0107813
-1.9210e-03	0.011875
-1.9209e-03	0.0134375
-1.9208e-03	0.0125
-1.9207e-03	0.0157813
-1.9206e-03	0.0184375
-1.9205e-03	0.0176563
-1.9204e-03	0.0167188
-1.9203e-03	0.0207813
-1.9202e-03	0.02125
-1.9201e-03	0.0270312
-1.9200e-03	0.0229687
-1.9199e-03	0.0164063
-1.9198e-03	0.0209375
-1.9197e-03	0.0232812
-1.9196e-03	0.021875
-1.9195e-03	0.0239063
-1.9194e-03	0.0221875
-1.9193e-03	0.0239063
-1.9192e-03	0.0215625
-1.9191e-03	0.0225
-1.9190e-03	0.025625
-1.9189e-03	0.025625
-1.9188e-03	0.0259375
-1.9187e-03	0.0284375
-1.9186e-03	0.0278125
-1.9185e-03	0.0303125
-1.9184e-03	0.0329687
-1.9183e-03	0.0321875
-1.9182e-03	0.0320312
-1.9181e-03	0.0290625
-1.9180e-03	0.0284375
-1.9179e-03	0.03375
-1.9178e-03	0.0301562
-1.9177e-03	0.0307812
-1.9176e-03	0.0284375
-1.9175e-03	0.0290625
-1.9174e-03	0.028125
-1.9173e-03	0.0315625
-1.9172e-03	0.0267187
-1.9171e-03	0.0275
-1.9170e-03	0.0296875
-1.9169e-03	0.0309375
-1.9168e-03	0.0278125
-1.9167e-03	0.0215625
-1.9166e-03	0.0270312
-1.9165e-03	0.0276563
-1.9164e-03	0.0275
-1.9163e-03	0.025
-1.9162e-03	0.029375
-1.9161e-03	0.0264062
-1.9160e-03	0.0270312
-1.9159e-03	0.0257813
-1.9158e-03	0.0223437
-1.9157e-03	0.0228125
-1.9156e-03	0.020625
-1.9155e-03	0.019375
-1.9154e-03	0.016875
-1.9153e-03	0.0164063
-1.9152e-03	0.0195312
-1.9151e-03	0.0171875
-1.9150e-03	0.0178125
-1.9149e-03	0.0196875
-1.9148e-03	0.0126563
-1.9147e-03	0.0140625
-1.9146e-03	0.0134375
-1.9145e-03	0.0121875
-1.9144e-03	0.00984375
-1.9143e-03	0.0078125
-1.9142e-03	0.0090625
-1.9141e-03	0.0129688
-1.9140e-03	0.00671875
-1.9139e-03	0.00453125
-1.9138e-03	0.00765625
-1.9137e-03	0.0065625
-1.9136e-03	0.0059375
-1.9135e-03	0.005625
-1.9134e-03	0.00265625
-1.9133e-03	0.00328125
-1.9132e-03	0.00296875
-1.9131e-03	-0.0009375
-1.9130e-03	-0.00046875
-1.9129e-03	0.0009375
-1.9128e-03	-0.00296875
-1.9127e-03	-0.00421875
-1.9126e-03	-0.00203125
-1.9125e-03	-0.0053125
-1.9124e-03	-0.00671875
-1.9123e-03	-0.00796875
-1.9122e-03	-0.00671875
-1.9121e-03	-0.00890625
-1.9120e-03	-0.01
-1.9119e-03	-0.01375
-1.9118e-03	-0.0157813
-1.9117e-03	-0.0189062
-1.9116e-03	-0.01375
-1.9115e-03	-0.0167188
-1.9114e-03	-0.0185937
-1.9113e-03	-0.0196875
-1.9112e-03	-0.0204688
-1.9111e-03	-0.0239063
-1.9110e-03	-0.0279688
-1.9109e-03	-0.0315625
-1.9108e-03	-0.029375
-1.9107e-03	-0.0328125
-1.9106e-03	-0.035
-1.9105e-03	-0.0378125
-1.9104e-03	-0.0371875
-1.9103e-03	-0.0371875
-1.9102e-03	-0.0417187
-1.9101e-03	-0.041875
-1.9100e-03	-0.04125
-1.9099e-03	-0.0426562
-1.9098e-03	-0.0442188
-1.9097e-03	-0.0459375
-1.9096e-03	-0.0448438
-1.9095e-03	-0.0501562
-1.9094e-03	-0.0515625
-1.9093e-03	-0.0503125
-1.9092e-03	-0.0521875
-1.9091e-03	-0.0553125
-1.9090e-03	-0.0571875
-1.9089e-03	-0.0564062
-1.9088e-03	-0.0564062
-1.9087e-03	-0.0567187
-1.9086e-03	-0.059375
-1.9085e-03	-0.0578125
-1.9084e-03	-0.0645312
-1.9083e-03	-0.0667188
-1.9082e-03	-0.0671875
-1.9081e-03	-0.0682813
-1.9080e-03	-0.0710937
-1.9079e-03	-0.0684375
-1.9078e-03	-0.0714063
-1.9077e-03	-0.071875
-1.9076e-03	-0.0748438
-1.9075e-03	-0.075625
-1.9074e-03	-0.0751563
-1.9073e-03	-0.0764062
-1.9072e-03	-0.0717187
-1.9071e-03	-0.0745313
-1.9070e-03	-0.0759375
-1.9069e-03	-0.0782812
-1.9068e-03	-0.0764062
-1.9067e-03	-0.0810938
-1.9066e-03	-0.0815625
-1.9065e-03	-0.0835938
-1.9064e-03	-0.0845313
-1.9063e-03	-0.0810938
-1.9062e-03	-0.083125
-1.9061e-03	-0.084375
-1.9060e-03	-0.0828125
-1.9059e-03	-0.0840625
-1.9058e-03	-0.0834375
-1.9057e-03	-0.08125
-1.9056e-03	-0.0864063
-1.9055e-03	-0.088125
-1.9054e-03	-0.0853125
-1.9053e-03	-0.0851563
-1.9052e-03	-0.0810938
-1.9051e-03	-0.080625
-1.9050e-03	-0.08375
-1.9049e-03	-0.083125
-1.9048e-03	-0.0804688
-1.9047e-03	-0.0810938
-1.9046e-03	-0.0839063
-1.9045e-03	-0.0828125
-1.9044e-03	-0.0829688
-1.9043e-03	-0.0851563
-1.9042e-03	-0.0835938
-1.9041e-03	-0.0803125
-1.9040e-03	-0.0815625
-1.9039e-03	-0.0814062
-1.9038e-03	-0.0814062
-1.9037e-03	-0.0809375
-1.9036e-03	-0.0779688
-1.9035e-03	-0.0785938
-1.9034e-03	-0.0754688
-1.9033e-03	-0.074375
-1.9032e-03	-0.0771875
-1.9031e-03	-0.0735937
-1.9030e-03	-0.07
-1.9029e-03	-0.0726563
-1.9028e-03	-0.0696875
-1.9027e-03	-0.07125
-1.9026e-03	-0.06625
-1.9025e-03	-0.0632812
-1.9024e-03	-0.0670313
-1.9023e-03	-0.0676563
-1.9022e-03	-0.0645312
-1.9021e-03	-0.0635938
-1.9020e-03	-0.0570312
-1.9019e-03	-0.0560937
-1.9018e-03	-0.0590625
-1.9017e-03	-0.0614063
-1.9016e-03	-0.0634375
-1.9015e-03	-0.0584375
-1.9014e-03	-0.0528125
-1.9013e-03	-0.0496875
-1.9012e-03	-0.0475
-1.9011e-03	-0.0475
-1.9010e-03	-0.0498437
-1.9009e-03	-0.0495312
-1.9008e-03	-0.0475
-1.9007e-03	-0.0485937
-1.9006e-03	-0.0471875
-1.9005e-03	-0.0453125
-1.9004e-03	-0.045
-1.9003e-03	-0.0417187
-1.9002e-03	-0.0420312
-1.9001e-03	-0.03875
-1.9000e-03	-0.0367188
-1.8999e-03	-0.0376563
-1.8998e-03	-0.0367188
-1.8997e-03	-0.0348437
-1.8996e-03	-0.0373438
-1.8995e-03	-0.0346875
-1.8994e-03	-0.0345312
-1.8993e-03	-0.0317188
-1.8992e-03	-0.0271875
-1.8991e-03	-0.0278125
-1.8990e-03	-0.0267187
-1.8989e-03	-0.0220312
-1.8988e-03	-0.023125
-1.8987e-03	-0.0239063
-1.8986e-03	-0.0215625
-1.8985e-03	-0.0201563
-1.8984e-03	-0.020625
-1.8983e-03	-0.0173438
-1.8982e-03	-0.0117188
-1.8981e-03	-0.013125
-1.8980e-03	-0.008125
-1.8979e-03	-0.0090625
-1.8978e-03	-0.00609375
-1.8977e-03	-0.006875
-1.8976e-03	-0.004375
-1.8975e-03	-0.003125
-1.8974e-03	-0.00375
-1.8973e-03	-0.003125
-1.8972e-03	-0.00046875
-1.8971e-03	0.001875
-1.8970e-03	0.0009375
-1.8969e-03	0.00234375
-1.8968e-03	0.0028125
-1.8967e-03	0.004375
-1.8966e-03	0.00234375
-1.8965e-03	0.00734375
-1.8964e-03	0.009375
-1.8963e-03	0.0101563
-1.8962e-03	0.00703125
-1.8961e-03	0.0117188
-1.8960e-03	0.0107813
-1.8959e-03	0.0115625
-1.8958e-03	0.013125
-1.8957e-03	0.0128125
-1.8956e-03	0.0170313
-1.8955e-03	0.0167188
-1.8954e-03	0.0201563
-1.8953e-03	0.0185937
-1.8952e-03	0.0184375
-1.8951e-03	0.0209375
-1.8950e-03	0.02375
-1.8949e-03	0.0251563
-1.8948e-03	0.0257813
-1.8947e-03	0.0223437
-1.8946e-03	0.0276563
-1.8945e-03	0.0240625
-1.8944e-03	0.026875
-1.8943e-03	0.0225
-1.8942e-03	0.0270312
-1.8941e-03	0.0257813
-1.8940e-03	0.0265625
-1.8939e-03	0.0265625
-1.8938e-03	0.029375
-1.8937e-03	0.03125
-1.8936e-03	0.031875
-1.8935e-03	0.0342187
-1.8934e-03	0.0284375
-1.8933e-03	0.0334375
-1.8932e-03	0.031875
-1.8931e-03	0.034375
-1.8930e-03	0.03375
-1.8929e-03	0.0334375
-1.8928e-03	0.0328125
-1.8927e-03	0.03125
-1.8926e-03	0.031875
-1.8925e-03	0.034375
-1.8924e-03	0.03375
-1.8923e-03	0.03875
-1.8922e-03	0.0376563
-1.8921e-03	0.0396875
-1.8920e-03	0.040625
-1.8919e-03	0.0353125
-1.8918e-03	0.0389063
-1.8917e-03	0.0370313
-1.8916e-03	0.0378125
-1.8915e-03	0.0359375
-1.8914e-03	0.0334375
-1.8913e-03	0.0326562
-1.8912e-03	0.03375
-1.8911e-03	0.03625
-1.8910e-03	0.0317188
-1.8909e-03	0.029375
-1.8908e-03	0.0332812
-1.8907e-03	0.0325
-1.8906e-03	0.0292188
-1.8905e-03	0.0296875
-1.8904e-03	0.028125
-1.8903e-03	0.03
-1.8902e-03	0.0264062
-1.8901e-03	0.0254688
-1.8900e-03	0.0246875
-1.8899e-03	0.024375
-1.8898e-03	0.0234375
-1.8897e-03	0.0228125
-1.8896e-03	0.0217188
-1.8895e-03	0.021875
-1.8894e-03	0.020625
-1.8893e-03	0.0164063
-1.8892e-03	0.0210938
-1.8891e-03	0.0173438
-1.8890e-03	0.0173438
-1.8889e-03	0.0154687
-1.8888e-03	0.0129688
-1.8887e-03	0.010625
-1.8886e-03	0.0104688
-1.8885e-03	0.0103125
-1.8884e-03	0.0115625
-1.8883e-03	0.00671875
-1.8882e-03	0.00546875
-1.8881e-03	0.00375
-1.8880e-03	0.00421875
-1.8879e-03	0.00265625
-1.8878e-03	0.00140625
-1.8877e-03	0.0021875
-1.8876e-03	0.00078125
-1.8875e-03	-0.0003125
-1.8874e-03	-0.00328125
-1.8873e-03	-0.00109375
-1.8872e-03	-0.00296875
-1.8871e-03	-0.00546875
-1.8870e-03	-0.0046875
-1.8869e-03	-0.009375
-1.8868e-03	-0.00875
-1.8867e-03	-0.0090625
-1.8866e-03	-0.0167188
-1.8865e-03	-0.014375
-1.8864e-03	-0.0179688
-1.8863e-03	-0.0184375
-1.8862e-03	-0.0190625
-1.8861e-03	-0.0235938
-1.8860e-03	-0.020625
-1.8859e-03	-0.0275
-1.8858e-03	-0.0267187
-1.8857e-03	-0.0315625
-1.8856e-03	-0.0282813
-1.8855e-03	-0.0296875
-1.8854e-03	-0.0345312
-1.8853e-03	-0.03875
-1.8852e-03	-0.0384375
-1.8851e-03	-0.0401562
-1.8850e-03	-0.04375
-1.8849e-03	-0.0417187
-1.8848e-03	-0.0464063
-1.8847e-03	-0.0440625
-1.8846e-03	-0.046875
-1.8845e-03	-0.0485937
-1.8844e-03	-0.0532813
-1.8843e-03	-0.0521875
-1.8842e-03	-0.050625
-1.8841e-03	-0.0560937
-1.8840e-03	-0.0528125
-1.8839e-03	-0.0553125
-1.8838e-03	-0.05375
-1.8837e-03	-0.0579687
-1.8836e-03	-0.0582812
-1.8835e-03	-0.0621875
-1.8834e-03	-0.0607813
-1.8833e-03	-0.0632812
-1.8832e-03	-0.0696875
-1.8831e-03	-0.0670313
-1.8830e-03	-0.0670313
-1.8829e-03	-0.0639062
-1.8828e-03	-0.0740625
-1.8827e-03	-0.0689063
-1.8826e-03	-0.0703125
-1.8825e-03	-0.0775
-1.8824e-03	-0.07625
-1.8823e-03	-0.0795312
-1.8822e-03	-0.0826563
-1.8821e-03	-0.0801562
-1.8820e-03	-0.0728125
-1.8819e-03	-0.0782812
-1.8818e-03	-0.0778125
-1.8817e-03	-0.0815625
-1.8816e-03	-0.0796875
-1.8815e-03	-0.0801562
-1.8814e-03	-0.0748438
-1.8813e-03	-0.078125
-1.8812e-03	-0.0790625
-1.8811e-03	-0.0845313
-1.8810e-03	-0.0842187
-1.8809e-03	-0.0846875
-1.8808e-03	-0.085625
-1.8807e-03	-0.086875
-1.8806e-03	-0.09
-1.8805e-03	-0.0845313
-1.8804e-03	-0.0871875
-1.8803e-03	-0.0876563
-1.8802e-03	-0.0876563
-1.8801e-03	-0.0917188
-1.8800e-03	-0.0907813
-1.8799e-03	-0.0873437
-1.8798e-03	-0.0890625
-1.8797e-03	-0.0929688
-1.8796e-03	-0.0884375
-1.8795e-03	-0.0975
-1.8794e-03	-0.0934375
-1.8793e-03	-0.0945312
-1.8792e-03	-0.09625
-1.8791e-03	-0.0946875
-1.8790e-03	-0.0929688
-1.8789e-03	-0.0878125
-1.8788e-03	-0.08875
-1.8787e-03	-0.091875
-1.8786e-03	-0.0898438
-1.8785e-03	-0.0909375
-1.8784e-03	-0.0879687
-1.8783e-03	-0.0876563
-1.8782e-03	-0.0870313
-1.8781e-03	-0.088125
-1.8780e-03	-0.0842187
-1.8779e-03	-0.0795312
-1.8778e-03	-0.0828125
-1.8777e-03	-0.0773438
-1.8776e-03	-0.0770312
-1.8775e-03	-0.0759375
-1.8774e-03	-0.0784375
-1.8773e-03	-0.0764062
-1.8772e-03	-0.0757813
-1.8771e-03	-0.07125
-1.8770e-03	-0.0690625
-1.8769e-03	-0.0729687
-1.8768e-03	-0.0696875
-1.8767e-03	-0.0721875
-1.8766e-03	-0.0673438
-1.8765e-03	-0.06875
-1.8764e-03	-0.0646875
-1.8763e-03	-0.0640625
-1.8762e-03	-0.0621875
-1.8761e-03	-0.0565625
-1.8760e-03	-0.0573437
-1.8759e-03	-0.0551563
-1.8758e-03	-0.0540625
-1.8757e-03	-0.0496875
-1.8756e-03	-0.0503125
-1.8755e-03	-0.0503125
-1.8754e-03	-0.0485937
-1.8753e-03	-0.049375
-1.8752e-03	-0.0470313
-1.8751e-03	-0.0440625
-1.8750e-03	-0.0454688
-1.8749e-03	-0.0428125
-1.8748e-03	-0.0446875
-1.8747e-03	-0.0432813
-1.8746e-03	-0.04125
-1.8745e-03	-0.041875
-1.8744e-03	-0.03875
-1.8743e-03	-0.0378125
-1.8742e-03	-0.0351562
-1.8741e-03	-0.0339062
-1.8740e-03	-0.0328125
-1.8739e-03	-0.0317188
-1.8738e-03	-0.031875
-1.8737e-03	-0.02875
-1.8736e-03	-0.0248438
-1.8735e-03	-0.0234375
-1.8734e-03	-0.0209375
-1.8733e-03	-0.0214063
-1.8732e-03	-0.0179688
-1.8731e-03	-0.018125
-1.8730e-03	-0.0167188
-1.8729e-03	-0.01
-1.8728e-03	-0.0078125
-1.8727e-03	-0.00671875
-1.8726e-03	-0.0065625
-1.8725e-03	-0.00765625
-1.8724e-03	-0.00484375
-1.8723e-03	-0.00265625
-1.8722e-03	-0.0021875
-1.8721e-03	0.00125
-1.8720e-03	0.00171875
-1.8719e-03	0.00046875
-1.8718e-03	0.001875
-1.8717e-03	0.0034375
-1.8716e-03	0.00703125
-1.8715e-03	0.006875
-1.8714e-03	0.0059375
-1.8713e-03	0.00859375
-1.8712e-03	0.0101563
-1.8711e-03	0.00984375
-1.8710e-03	0.0114062
-1.8709e-03	0.0135937
-1.8708e-03	0.0128125
-1.8707e-03	0.0146875
-1.8706e-03	0.0198438
-1.8705e-03	0.0204688
-1.8704e-03	0.02375
-1.8703e-03	0.0190625
-1.8702e-03	0.02375
-1.8701e-03	0.023125
-1.8700e-03	0.0275
-1.8699e-03	0.0279688
-1.8698e-03	0.0340625
-1.8697e-03	0.0309375
-1.8696e-03	0.02875
-1.8695e-03	0.0325
-1.8694e-03	0.0339062
-1.8693e-03	0.0339062
-1.8692e-03	0.0345312
-1.8691e-03	0.0339062
-1.8690e-03	0.0395313
-1.8689e-03	0.040625
-1.8688e-03	0.0370313
-1.8687e-03	0.0392188
-1.8686e-03	0.0434375
-1.8685e-03	0.0496875
-1.8684e-03	0.0484375
-1.8683e-03	0.0473438
-1.8682e-03	0.0445313
-1.8681e-03	0.0517188
-1.8680e-03	0.050625
-1.8679e-03	0.050625
-1.8678e-03	0.0451563
-1.8677e-03	0.0504687
-1.8676e-03	0.0501562
-1.8675e-03	0.0529688
-1.8674e-03	0.054375
-1.8673e-03	0.0503125
-1.8672e-03	0.0517188
-1.8671e-03	0.0535938
-1.8670e-03	0.0542188
-1.8669e-03	0.05375
-1.8668e-03	0.0548438
-1.8667e-03	0.0515625
-1.8666e-03	0.0517188
-1.8665e-03	0.0439063
-1.8664e-03	0.0515625
-1.8663e-03	0.0559375
-1.8662e-03	0.0528125
-1.8661e-03	0.0528125
-1.8660e-03	0.05
-1.8659e-03	0.0504687
-1.8658e-03	0.0501562
-1.8657e-03	0.0507812
-1.8656e-03	0.0503125
-1.8655e-03	0.0473438
-1.8654e-03	0.046875
-1.8653e-03	0.0467188
-1.8652e-03	0.0439063
-1.8651e-03	0.0445313
-1.8650e-03	0.0417187
-1.8649e-03	0.0364063
-1.8648e-03	0.033125
-1.8647e-03	0.0395313
-1.8646e-03	0.0370313
-1.8645e-03	0.0339062
-1.8644e-03	0.02875
-1.8643e-03	0.0328125
-1.8642e-03	0.0304687
-1.8641e-03	0.0232812
-1.8640e-03	0.0207813
-1.8639e-03	0.0229687
-1.8638e-03	0.0210938
-1.8637e-03	0.0217188
-1.8636e-03	0.0217188
-1.8635e-03	0.0192187
-1.8634e-03	0.016875
-1.8633e-03	0.01375
-1.8632e-03	0.015
-1.8631e-03	0.0139063
-1.8630e-03	0.0134375
-1.8629e-03	0.0115625
-1.8628e-03	0.01
-1.8627e-03	0.00765625
-1.8626e-03	0.00734375
-1.8625e-03	0.00703125
-1.8624e-03	0.00234375
-1.8623e-03	0.00203125
-1.8622e-03	0.0015625
-1.8621e-03	-0.00046875
-1.8620e-03	-0.00171875
-1.8619e-03	-0.00234375
-1.8618e-03	-0.0003125
-1.8617e-03	-0.0040625
-1.8616e-03	-0.00671875
-1.8615e-03	-0.00734375
-1.8614e-03	-0.00828125
-1.8613e-03	-0.0114062
-1.8612e-03	-0.00859375
-1.8611e-03	-0.01625
-1.8610e-03	-0.0145313
-1.8609e-03	-0.0140625
-1.8608e-03	-0.0217188
-1.8607e-03	-0.02625
-1.8606e-03	-0.02875
-1.8605e-03	-0.0295313
-1.8604e-03	-0.0325
-1.8603e-03	-0.035
-1.8602e-03	-0.033125
-1.8601e-03	-0.0367188
-1.8600e-03	-0.0357813
-1.8599e-03	-0.03875
-1.8598e-03	-0.0401562
-1.8597e-03	-0.0425
-1.8596e-03	-0.0460938
-1.8595e-03	-0.0501562
-1.8594e-03	-0.0490625
-1.8593e-03	-0.0492187
-1.8592e-03	-0.04875
-1.8591e-03	-0.0525
-1.8590e-03	-0.0539063
-1.8589e-03	-0.0529688
-1.8588e-03	-0.0554688
-1.8587e-03	-0.055625
-1.8586e-03	-0.0607813
-1.8585e-03	-0.0607813
-1.8584e-03	-0.0607813
-1.8583e-03	-0.065
-1.8582e-03	-0.0628125
-1.8581e-03	-0.0646875
-1.8580e-03	-0.0657812
-1.8579e-03	-0.0670313
-1.8578e-03	-0.073125
-1.8577e-03	-0.0735937
-1.8576e-03	-0.076875
-1.8575e-03	-0.0796875
-1.8574e-03	-0.0789062
-1.8573e-03	-0.0807812
-1.8572e-03	-0.0807812
-1.8571e-03	-0.0803125
-1.8570e-03	-0.0832813
-1.8569e-03	-0.0810938
-1.8568e-03	-0.0853125
-1.8567e-03	-0.0903125
-1.8566e-03	-0.085625
-1.8565e-03	-0.0864063
-1.8564e-03	-0.0859375
-1.8563e-03	-0.0917188
-1.8562e-03	-0.0995313
-1.8561e-03	-0.0992188
-1.8560e-03	-0.0928125
-1.8559e-03	-0.0926562
-1.8558e-03	-0.0907813
-1.8557e-03	-0.0915625
-1.8556e-03	-0.0939062
-1.8555e-03	-0.0976562
-1.8554e-03	-0.09625
-1.8553e-03	-0.0970312
-1.8552e-03	-0.0990625
-1.8551e-03	-0.100469
-1.8550e-03	-0.103906
-1.8549e-03	-0.0965625
-1.8548e-03	-0.0998438
-1.8547e-03	-0.0978125
-1.8546e-03	-0.1
-1.8545e-03	-0.0996875
-1.8544e-03	-0.100469
-1.8543e-03	-0.0951562
-1.8542e-03	-0.0959375
-1.8541e-03	-0.1
-1.8540e-03	-0.0979688
-1.8539e-03	-0.09625
-1.8538e-03	-0.0953125
-1.8537e-03	-0.1
-1.8536e-03	-0.094375
-1.8535e-03	-0.095625
-1.8534e-03	-0.0935938
-1.8533e-03	-0.0942188
-1.8532e-03	-0.088125
-1.8531e-03	-0.0904688
-1.8530e-03	-0.0890625
-1.8529e-03	-0.08875
-1.8528e-03	-0.0875
-1.8527e-03	-0.0823438
-1.8526e-03	-0.0839063
-1.8525e-03	-0.085625
-1.8524e-03	-0.0864063
-1.8523e-03	-0.0826563
-1.8522e-03	-0.0779688
-1.8521e-03	-0.0804688
-1.8520e-03	-0.0740625
-1.8519e-03	-0.0771875
-1.8518e-03	-0.081875
-1.8517e-03	-0.0742188
-1.8516e-03	-0.073125
-1.8515e-03	-0.0682813
-1.8514e-03	-0.0673438
-1.8513e-03	-0.0690625
-1.8512e-03	-0.064375
-1.8511e-03	-0.0623438
-1.8510e-03	-0.0648438
-1.8509e-03	-0.0598438
-1.8508e-03	-0.060625
-1.8507e-03	-0.05875
-1.8506e-03	-0.0548438
-1.8505e-03	-0.0553125
-1.8504e-03	-0.0521875
-1.8503e-03	-0.0551563
-1.8502e-03	-0.0504687
-1.8501e-03	-0.0479688
-1.8500e-03	-0.0490625
-1.8499e-03	-0.0464063
-1.8498e-03	-0.0432813
-1.8497e-03	-0.0407812
-1.8496e-03	-0.0421875
-1.8495e-03	-0.0404687
-1.8494e-03	-0.0409375
-1.8493e-03	-0.0371875
-1.8492e-03	-0.035
-1.8491e-03	-0.0346875
-1.8490e-03	-0.0323437
-1.8489e-03	-0.0323437
-1.8488e-03	-0.0279688
-1.8487e-03	-0.0284375
-1.8486e-03	-0.025625
-1.8485e-03	-0.0242188
-1.8484e-03	-0.02
-1.8483e-03	-0.0203125
-1.8482e-03	-0.014375
-1.8481e-03	-0.0128125
-1.8480e-03	-0.0104688
-1.8479e-03	-0.008125
-1.8478e-03	-0.0084375
-1.8477e-03	-0.006875
-1.8476e-03	-0.0028125
-1.8475e-03	-0.000625
-1.8474e-03	0.00140625
-1.8473e-03	0.001875
-1.8472e-03	0.001875
-1.8471e-03	0.0053125
-1.8470e-03	0.0025
-1.8469e-03	0.0040625
-1.8468e-03	0.006875
-1.8467e-03	0.00609375
-1.8466e-03	0.0090625
-1.8465e-03	0.00875
-1.8464e-03	0.0117188
-1.8463e-03	0.0121875
-1.8462e-03	0.0165625
-1.8461e-03	0.0140625
-1.8460e-03	0.0159375
-1.8459e-03	0.0160938
-1.8458e-03	0.0179688
-1.8457e-03	0.0209375
-1.8456e-03	0.0292188
-1.8455e-03	0.0285938
-1.8454e-03	0.0328125
-1.8453e-03	0.033125
-1.8452e-03	0.0351562
-1.8451e-03	0.036875
-1.8450e-03	0.0351562
-1.8449e-03	0.0367188
-1.8448e-03	0.0410937
-1.8447e-03	0.035
-1.8446e-03	0.0435938
-1.8445e-03	0.0451563
-1.8444e-03	0.0446875
-1.8443e-03	0.045
-1.8442e-03	0.0495312
-1.8441e-03	0.048125
-1.8440e-03	0.0484375
-1.8439e-03	0.0539063
-1.8438e-03	0.05375
-1.8437e-03	0.051875
-1.8436e-03	0.0567187
-1.8435e-03	0.0529688
-1.8434e-03	0.0596875
-1.8433e-03	0.0628125
-1.8432e-03	0.064375
-1.8431e-03	0.0592188
-1.8430e-03	0.0621875
-1.8429e-03	0.063125
-1.8428e-03	0.0615625
-1.8427e-03	0.0609375
-1.8426e-03	0.0657812
-1.8425e-03	0.0595313
-1.8424e-03	0.0614063
-1.8423e-03	0.0629688
-1.8422e-03	0.068125
-1.8421e-03	0.0676563
-1.8420e-03	0.065
-1.8419e-03	0.064375
-1.8418e-03	0.0603125
-1.8417e-03	0.0640625
-1.8416e-03	0.0670313
-1.8415e-03	0.0648438
-1.8414e-03	0.0648438
-1.8413e-03	0.0654688
-1.8412e-03	0.0635938
-1.8411e-03	0.0601563
-1.8410e-03	0.0626562
-1.8409e-03	0.0642188
-1.8408e-03	0.0578125
-1.8407e-03	0.064375
-1.8406e-03	0.065
-1.8405e-03	0.0575
-1.8404e-03	0.0559375
-1.8403e-03	0.0554688
-1.8402e-03	0.0532813
-1.8401e-03	0.0551563
-1.8400e-03	0.053125
-1.8399e-03	0.0510938
-1.8398e-03	0.0492187
-1.8397e-03	0.0478125
-1.8396e-03	0.0432813
-1.8395e-03	0.0426562
-1.8394e-03	0.0451563
-1.8393e-03	0.0395313
-1.8392e-03	0.0401562
-1.8391e-03	0.03625
-1.8390e-03	0.0376563
-1.8389e-03	0.040625
-1.8388e-03	0.0370313
-1.8387e-03	0.0334375
-1.8386e-03	0.0296875
-1.8385e-03	0.029375
-1.8384e-03	0.0235938
-1.8383e-03	0.0245313
-1.8382e-03	0.0221875
-1.8381e-03	0.023125
-1.8380e-03	0.0170313
-1.8379e-03	0.016875
-1.8378e-03	0.0171875
-1.8377e-03	0.0145313
-1.8376e-03	0.0117188
-1.8375e-03	0.00796875
-1.8374e-03	0.00984375
-1.8373e-03	0.010625
-1.8372e-03	0.0103125
-1.8371e-03	0.0053125
-1.8370e-03	0.00390625
-1.8369e-03	0.003125
-1.8368e-03	0.00265625
-1.8367e-03	-0.00125
-1.8366e-03	-0.0009375
-1.8365e-03	-0.0025
-1.8364e-03	-0.001875
-1.8363e-03	-0.00296875
-1.8362e-03	-0.0028125
-1.8361e-03	-0.00359375
-1.8360e-03	-0.00296875
-1.8359e-03	-0.0053125
-1.8358e-03	-0.00796875
-1.8357e-03	-0.0096875
-1.8356e-03	-0.0110937
-1.8355e-03	-0.0142188
-1.8354e-03	-0.0221875
-1.8353e-03	-0.0214063
-1.8352e-03	-0.0210938
-1.8351e-03	-0.0264062
-1.8350e-03	-0.0290625
-1.8349e-03	-0.0326562
-1.8348e-03	-0.0351562
-1.8347e-03	-0.0375
-1.8346e-03	-0.0425
-1.8345e-03	-0.0404687
-1.8344e-03	-0.0434375
-1.8343e-03	-0.045
-1.8342e-03	-0.0465625
-1.8341e-03	-0.046875
-1.8340e-03	-0.0509375
-1.8339e-03	-0.0535938
-1.8338e-03	-0.0546875
-1.8337e-03	-0.0534375
-1.8336e-03	-0.055625
-1.8335e-03	-0.0625
-1.8334e-03	-0.0571875
-1.8333e-03	-0.0617188
-1.8332e-03	-0.065625
-1.8331e-03	-0.0678125
-1.8330e-03	-0.0675
-1.8329e-03	-0.0690625
-1.8328e-03	-0.07125
-1.8327e-03	-0.0723437
-1.8326e-03	-0.0748438
-1.8325e-03	-0.079375
-1.8324e-03	-0.0803125
-1.8323e-03	-0.0834375
-1.8322e-03	-0.0823438
-1.8321e-03	-0.0823438
-1.8320e-03	-0.0834375
-1.8319e-03	-0.0854687
-1.8318e-03	-0.089375
-1.8317e-03	-0.0909375
-1.8316e-03	-0.0945312
-1.8315e-03	-0.095625
-1.8314e-03	-0.0989063
-1.8313e-03	-0.10625
-1.8312e-03	-0.0929688
-1.8311e-03	-0.101719
-1.8310e-03	-0.101406
-1.8309e-03	-0.102656
-1.8308e-03	-0.103125
-1.8307e-03	-0.107344
-1.8306e-03	-0.101406
-1.8305e-03	-0.102656
-1.8304e-03	-0.107031
-1.8303e-03	-0.104375
-1.8302e-03	-0.105156
-1.8301e-03	-0.105938
-1.8300e-03	-0.109375
-1.8299e-03	-0.113125
-1.8298e-03	-0.105781
-1.8297e-03	-0.109063
-1.8296e-03	-0.109844
-1.8295e-03	-0.110781
-1.8294e-03	-0.111719
-1.8293e-03	-0.1075
-1.8292e-03	-0.11125
-1.8291e-03	-0.11875
-1.8290e-03	-0.119219
-1.8289e-03	-0.117969
-1.8288e-03	-0.113594
-1.8287e-03	-0.114687
-1.8286e-03	-0.113437
-1.8285e-03	-0.116875
-1.8284e-03	-0.111563
-1.8283e-03	-0.108906
-1.8282e-03	-0.115781
-1.8281e-03	-0.118125
-1.8280e-03	-0.111563
-1.8279e-03	-0.109688
-1.8278e-03	-0.114375
-1.8277e-03	-0.109219
-1.8276e-03	-0.111563
-1.8275e-03	-0.110469
-1.8274e-03	-0.111094
-1.8273e-03	-0.110625
-1.8272e-03	-0.11
-1.8271e-03	-0.111406
-1.8270e-03	-0.106875
-1.8269e-03	-0.10375
-1.8268e-03	-0.107188
-1.8267e-03	-0.105469
-1.8266e-03	-0.105469
-1.8265e-03	-0.106875
-1.8264e-03	-0.0989063
-1.8263e-03	-0.0932812
-1.8262e-03	-0.096875
-1.8261e-03	-0.0914063
-1.8260e-03	-0.0892187
-1.8259e-03	-0.0882813
-1.8258e-03	-0.0876563
-1.8257e-03	-0.0864063
-1.8256e-03	-0.0835938
-1.8255e-03	-0.0771875
-1.8254e-03	-0.0809375
-1.8253e-03	-0.0785938
-1.8252e-03	-0.0779688
-1.8251e-03	-0.0742188
-1.8250e-03	-0.0732813
-1.8249e-03	-0.07375
-1.8248e-03	-0.0723437
-1.8247e-03	-0.0671875
-1.8246e-03	-0.065625
-1.8245e-03	-0.0621875
-1.8244e-03	-0.0629688
-1.8243e-03	-0.0551563
-1.8242e-03	-0.0567187
-1.8241e-03	-0.05125
-1.8240e-03	-0.0490625
-1.8239e-03	-0.0473438
-1.8238e-03	-0.0509375
-1.8237e-03	-0.0485937
-1.8236e-03	-0.0434375
-1.8235e-03	-0.0435938
-1.8234e-03	-0.0417187
-1.8233e-03	-0.0384375
-1.8232e-03	-0.0359375
-1.8231e-03	-0.0321875
-1.8230e-03	-0.0310937
-1.8229e-03	-0.0307812
-1.8228e-03	-0.0301562
-1.8227e-03	-0.0282813
-1.8226e-03	-0.0257813
-1.8225e-03	-0.0239063
-1.8224e-03	-0.016875
-1.8223e-03	-0.0142188
-1.8222e-03	-0.0121875
-1.8221e-03	-0.00859375
-1.8220e-03	-0.009375
-1.8219e-03	-0.00640625
-1.8218e-03	-0.00484375
-1.8217e-03	-0.0021875
-1.8216e-03	0.00015625
-1.8215e-03	0.00046875
-1.8214e-03	0.0015625
-1.8213e-03	0.003125
-1.8212e-03	0.0046875
-1.8211e-03	0.00734375
-1.8210e-03	0.00734375
-1.8209e-03	0.00328125
-1.8208e-03	0.00796875
-1.8207e-03	0.009375
-1.8206e-03	0.0125
-1.8205e-03	0.0154687
-1.8204e-03	0.0134375
-1.8203e-03	0.0192187
-1.8202e-03	0.0248438
-1.8201e-03	0.0229687
-1.8200e-03	0.0246875
-1.8199e-03	0.0289063
-1.8198e-03	0.028125
-1.8197e-03	0.0359375
-1.8196e-03	0.0335937
-1.8195e-03	0.0342187
-1.8194e-03	0.036875
-1.8193e-03	0.036875
-1.8192e-03	0.0404687
-1.8191e-03	0.0421875
-1.8190e-03	0.0451563
-1.8189e-03	0.0470313
-1.8188e-03	0.046875
-1.8187e-03	0.0495312
-1.8186e-03	0.0525
-1.8185e-03	0.0551563
-1.8184e-03	0.0548438
-1.8183e-03	0.0589063
-1.8182e-03	0.0634375
-1.8181e-03	0.063125
-1.8180e-03	0.0609375
-1.8179e-03	0.0642188
-1.8178e-03	0.0639062
-1.8177e-03	0.0660938
-1.8176e-03	0.0670313
-1.8175e-03	0.0682813
-1.8174e-03	0.0653125
-1.8173e-03	0.0679688
-1.8172e-03	0.066875
-1.8171e-03	0.0692187
-1.8170e-03	0.0726563
-1.8169e-03	0.0670313
-1.8168e-03	0.07125
-1.8167e-03	0.0676563
-1.8166e-03	0.07
-1.8165e-03	0.0678125
-1.8164e-03	0.0734375
-1.8163e-03	0.07125
-1.8162e-03	0.0704687
-1.8161e-03	0.0698437
-1.8160e-03	0.0723437
-1.8159e-03	0.07125
-1.8158e-03	0.071875
-1.8157e-03	0.0710937
-1.8156e-03	0.0692187
-1.8155e-03	0.07
-1.8154e-03	0.0670313
-1.8153e-03	0.0685937
-1.8152e-03	0.07375
-1.8151e-03	0.066875
-1.8150e-03	0.0721875
-1.8149e-03	0.0678125
-1.8148e-03	0.063125
-1.8147e-03	0.0596875
-1.8146e-03	0.0632812
-1.8145e-03	0.0639062
-1.8144e-03	0.061875
-1.8143e-03	0.0623438
-1.8142e-03	0.0601563
-1.8141e-03	0.0617188
-1.8140e-03	0.0595313
-1.8139e-03	0.0528125
-1.8138e-03	0.0509375
-1.8137e-03	0.0515625
-1.8136e-03	0.05375
-1.8135e-03	0.05125
-1.8134e-03	0.05
-1.8133e-03	0.0451563
-1.8132e-03	0.0432813
-1.8131e-03	0.0404687
-1.8130e-03	0.0385938
-1.8129e-03	0.04
-1.8128e-03	0.035
-1.8127e-03	0.0292188
-1.8126e-03	0.0303125
-1.8125e-03	0.0282813
-1.8124e-03	0.0267187
-1.8123e-03	0.0275
-1.8122e-03	0.0223437
-1.8121e-03	0.0240625
-1.8120e-03	0.0198438
-1.8119e-03	0.0189062
-1.8118e-03	0.01625
-1.8117e-03	0.0165625
-1.8116e-03	0.0123438
-1.8115e-03	0.008125
-1.8114e-03	0.00921875
-1.8113e-03	0.009375
-1.8112e-03	0.00734375
-1.8111e-03	0.00703125
-1.8110e-03	0.00390625
-1.8109e-03	0.0025
-1.8108e-03	0.00171875
-1.8107e-03	0.0009375
-1.8106e-03	-0.00015625
-1.8105e-03	-0.00046875
-1.8104e-03	-0.0021875
-1.8103e-03	-0.00453125
-1.8102e-03	-0.00484375
-1.8101e-03	-0.0090625
-1.8100e-03	-0.0120313
-1.8099e-03	-0.0135937
-1.8098e-03	-0.01875
-1.8097e-03	-0.0210938
-1.8096e-03	-0.0220312
-1.8095e-03	-0.0264062
-1.8094e-03	-0.0334375
-1.8093e-03	-0.0304687
-1.8092e-03	-0.0364063
-1.8091e-03	-0.0371875
-1.8090e-03	-0.0392188
-1.8089e-03	-0.0448438
-1.8088e-03	-0.0446875
-1.8087e-03	-0.0446875
-1.8086e-03	-0.0476563
-1.8085e-03	-0.050625
-1.8084e-03	-0.05
-1.8083e-03	-0.051875
-1.8082e-03	-0.0539063
-1.8081e-03	-0.0551563
-1.8080e-03	-0.0601563
-1.8079e-03	-0.0640625
-1.8078e-03	-0.0642188
-1.8077e-03	-0.0654688
-1.8076e-03	-0.0748438
-1.8075e-03	-0.0729687
-1.8074e-03	-0.0796875
-1.8073e-03	-0.0767188
-1.8072e-03	-0.0826563
-1.8071e-03	-0.0853125
-1.8070e-03	-0.0865625
-1.8069e-03	-0.086875
-1.8068e-03	-0.0857813
-1.8067e-03	-0.0851563
-1.8066e-03	-0.0946875
-1.8065e-03	-0.0953125
-1.8064e-03	-0.0967188
-1.8063e-03	-0.104531
-1.8062e-03	-0.099375
-1.8061e-03	-0.102188
-1.8060e-03	-0.100312
-1.8059e-03	-0.111563
-1.8058e-03	-0.110313
-1.8057e-03	-0.10875
-1.8056e-03	-0.109688
-1.8055e-03	-0.111875
-1.8054e-03	-0.116875
-1.8053e-03	-0.116562
-1.8052e-03	-0.120625
-1.8051e-03	-0.12
-1.8050e-03	-0.12
-1.8049e-03	-0.123594
-1.8048e-03	-0.125781
-1.8047e-03	-0.122656
-1.8046e-03	-0.127344
-1.8045e-03	-0.124063
-1.8044e-03	-0.128438
-1.8043e-03	-0.13
-1.8042e-03	-0.133906
-1.8041e-03	-0.12875
-1.8040e-03	-0.127969
-1.8039e-03	-0.126562
-1.8038e-03	-0.132188
-1.8037e-03	-0.134219
-1.8036e-03	-0.135938
-1.8035e-03	-0.129062
-1.8034e-03	-0.13
-1.8033e-03	-0.133438
-1.8032e-03	-0.135
-1.8031e-03	-0.133438
-1.8030e-03	-0.13625
-1.8029e-03	-0.131406
-1.8028e-03	-0.139687
-1.8027e-03	-0.134531
-1.8026e-03	-0.133906
-1.8025e-03	-0.136875
-1.8024e-03	-0.132812
-1.8023e-03	-0.136563
-1.8022e-03	-0.132188
-1.8021e-03	-0.13375
-1.8020e-03	-0.132812
-1.8019e-03	-0.131719
-1.8018e-03	-0.124531
-1.8017e-03	-0.128594
-1.8016e-03	-0.124844
-1.8015e-03	-0.126562
-1.8014e-03	-0.122969
-1.8013e-03	-0.124375
-1.8012e-03	-0.120781
-1.8011e-03	-0.115
-1.8010e-03	-0.119063
-1.8009e-03	-0.119531
-1.8008e-03	-0.120156
-1.8007e-03	-0.116875
-1.8006e-03	-0.115625
-1.8005e-03	-0.11375
-1.8004e-03	-0.107656
-1.8003e-03	-0.107031
-1.8002e-03	-0.105
-1.8001e-03	-0.104219
-1.8000e-03	-0.102344
-1.7999e-03	-0.09875
-1.7998e-03	-0.0954688
-1.7997e-03	-0.0878125
-1.7996e-03	-0.0910938
-1.7995e-03	-0.0920312
-1.7994e-03	-0.0904688
-1.7993e-03	-0.0864063
-1.7992e-03	-0.0832813
-1.7991e-03	-0.0839063
-1.7990e-03	-0.0751563
-1.7989e-03	-0.0764062
-1.7988e-03	-0.0701563
-1.7987e-03	-0.0639062
-1.7986e-03	-0.0642188
-1.7985e-03	-0.0667188
-1.7984e-03	-0.0625
-1.7983e-03	-0.0653125
-1.7982e-03	-0.06
-1.7981e-03	-0.0542188
-1.7980e-03	-0.0523438
-1.7979e-03	-0.0501562
-1.7978e-03	-0.050625
-1.7977e-03	-0.0478125
-1.7976e-03	-0.0459375
-1.7975e-03	-0.0435938
-1.7974e-03	-0.044375
-1.7973e-03	-0.044375
-1.7972e-03	-0.0409375
-1.7971e-03	-0.039375
-1.7970e-03	-0.0340625
-1.7969e-03	-0.0328125
-1.7968e-03	-0.0310937
-1.7967e-03	-0.0276563
-1.7966e-03	-0.0254688
-1.7965e-03	-0.0246875
-1.7964e-03	-0.02125
-1.7963e-03	-0.0128125
-1.7962e-03	-0.013125
-1.7961e-03	-0.0128125
-1.7960e-03	-0.0103125
-1.7959e-03	-0.00671875
-1.7958e-03	-0.0025
-1.7957e-03	0
-1.7956e-03	0.00109375
-1.7955e-03	0.00140625
-1.7954e-03	0.00578125
-1.7953e-03	0.00515625
-1.7952e-03	0.00765625
-1.7951e-03	0.0110937
-1.7950e-03	0.00640625
-1.7949e-03	0.00953125
-1.7948e-03	0.0126563
-1.7947e-03	0.0135937
-1.7946e-03	0.0220312
-1.7945e-03	0.0203125
-1.7944e-03	0.0204688
-1.7943e-03	0.0195312
-1.7942e-03	0.023125
-1.7941e-03	0.0246875
-1.7940e-03	0.0267187
-1.7939e-03	0.0270312
-1.7938e-03	0.0290625
-1.7937e-03	0.0353125
-1.7936e-03	0.0367188
-1.7935e-03	0.0389063
-1.7934e-03	0.0426562
-1.7933e-03	0.0429688
-1.7932e-03	0.0475
-1.7931e-03	0.0479688
-1.7930e-03	0.0517188
-1.7929e-03	0.0548438
-1.7928e-03	0.0592188
-1.7927e-03	0.0579687
-1.7926e-03	0.055625
-1.7925e-03	0.0604688
-1.7924e-03	0.06
-1.7923e-03	0.0614063
-1.7922e-03	0.0648438
-1.7921e-03	0.068125
-1.7920e-03	0.063125
-1.7919e-03	0.065
-1.7918e-03	0.0667188
-1.7917e-03	0.0648438
-1.7916e-03	0.0620313
-1.7915e-03	0.0664062
-1.7914e-03	0.07125
-1.7913e-03	0.0720313
-1.7912e-03	0.0703125
-1.7911e-03	0.0685937
-1.7910e-03	0.0701563
-1.7909e-03	0.0734375
-1.7908e-03	0.0720313
-1.7907e-03	0.0765625
-1.7906e-03	0.0714063
-1.7905e-03	0.0732813
-1.7904e-03	0.075
-1.7903e-03	0.0757813
-1.7902e-03	0.0735937
-1.7901e-03	0.0726563
-1.7900e-03	0.0748438
-1.7899e-03	0.0690625
-1.7898e-03	0.0696875
-1.7897e-03	0.0710937
-1.7896e-03	0.0710937
-1.7895e-03	0.0696875
-1.7894e-03	0.0740625
-1.7893e-03	0.0709375
-1.7892e-03	0.0729687
-1.7891e-03	0.0698437
-1.7890e-03	0.073125
-1.7889e-03	0.07375
-1.7888e-03	0.0729687
-1.7887e-03	0.0710937
-1.7886e-03	0.0692187
-1.7885e-03	0.0671875
-1.7884e-03	0.065
-1.7883e-03	0.065
-1.7882e-03	0.06375
-1.7881e-03	0.0628125
-1.7880e-03	0.065
-1.7879e-03	0.0554688
-1.7878e-03	0.0617188
-1.7877e-03	0.0595313
-1.7876e-03	0.055625
-1.7875e-03	0.0545313
-1.7874e-03	0.0515625
-1.7873e-03	0.051875
-1.7872e-03	0.0490625
-1.7871e-03	0.0432813
-1.7870e-03	0.0403125
-1.7869e-03	0.0414062
-1.7868e-03	0.0373438
-1.7867e-03	0.031875
-1.7866e-03	0.0304687
-1.7865e-03	0.03125
-1.7864e-03	0.0328125
-1.7863e-03	0.0254688
-1.7862e-03	0.0207813
-1.7861e-03	0.0225
-1.7860e-03	0.0178125
-1.7859e-03	0.0167188
-1.7858e-03	0.0128125
-1.7857e-03	0.0135937
-1.7856e-03	0.0115625
-1.7855e-03	0.00859375
-1.7854e-03	0.00984375
-1.7853e-03	0.00625
-1.7852e-03	0.0053125
-1.7851e-03	0.00296875
-1.7850e-03	0.0034375
-1.7849e-03	0.00140625
-1.7848e-03	-0.000625
-1.7847e-03	-0.00234375
-1.7846e-03	-0.0040625
-1.7845e-03	-0.0065625
-1.7844e-03	-0.005625
-1.7843e-03	-0.00515625
-1.7842e-03	-0.006875
-1.7841e-03	-0.0117188
-1.7840e-03	-0.0132812
-1.7839e-03	-0.0164063
-1.7838e-03	-0.0135937
-1.7837e-03	-0.0214063
-1.7836e-03	-0.025625
-1.7835e-03	-0.0273438
-1.7834e-03	-0.0304687
-1.7833e-03	-0.0314063
-1.7832e-03	-0.03375
-1.7831e-03	-0.0360938
-1.7830e-03	-0.038125
-1.7829e-03	-0.0390625
-1.7828e-03	-0.0403125
-1.7827e-03	-0.0426562
-1.7826e-03	-0.0445313
-1.7825e-03	-0.046875
-1.7824e-03	-0.0479688
-1.7823e-03	-0.0534375
-1.7822e-03	-0.054375
-1.7821e-03	-0.0515625
-1.7820e-03	-0.0542188
-1.7819e-03	-0.0579687
-1.7818e-03	-0.0625
[truncated: 98,017 more rows]
