# Supplementary material for: Study on monitoring broken rails of heavy haul railway based on ultrasonic guided wave
Source: Sci Rep. 2024 Apr 15;14:8667. doi: 10.1038/s41598-024-59328-5 (PMC11385469; doi:10.1038/s41598-024-59328-5)
Supplement: Supplementary file 1 — Supplementary Information. [file 41598_2024_59328_MOESM1_ESM.zip › Decay experiment data/tek0027.csv]

Model	MDO3054
Firmware Version	1.26
Waveform Type	ANALOG
Point Format	Y
Horizontal Units	s
Horizontal Scale	0.001
Horizontal Delay	0.00262
Sample Interval	1e-07
Record Length	100000
Gating	0.0% to 100.0%
Probe Attenuation	1
Vertical Units	V
Vertical Offset	0
Vertical Scale	1
Vertical Position	0
Label
TIME	CH1
-2.3800e-03	0.005625
-2.3799e-03	0.004375
-2.3798e-03	0.0065625
-2.3797e-03	0.00859375
-2.3796e-03	0.005625
-2.3795e-03	0.005625
-2.3794e-03	0.00625
-2.3793e-03	0.00421875
-2.3792e-03	0.00765625
-2.3791e-03	0.0059375
-2.3790e-03	0.0078125
-2.3789e-03	0.008125
-2.3788e-03	0.00578125
-2.3787e-03	0.00671875
-2.3786e-03	0.0084375
-2.3785e-03	0.008125
-2.3784e-03	0.0065625
-2.3783e-03	0.005625
-2.3782e-03	0.0071875
-2.3781e-03	0.0059375
-2.3780e-03	0.0028125
-2.3779e-03	0.00609375
-2.3778e-03	0.00640625
-2.3777e-03	0.0046875
-2.3776e-03	0.00375
-2.3775e-03	0.00296875
-2.3774e-03	0.00546875
-2.3773e-03	0.00515625
-2.3772e-03	0.0040625
-2.3771e-03	0.00390625
-2.3770e-03	0.00734375
-2.3769e-03	0.00421875
-2.3768e-03	0.00578125
-2.3767e-03	0.00296875
-2.3766e-03	0.00375
-2.3765e-03	0.0040625
-2.3764e-03	0.00453125
-2.3763e-03	0.00359375
-2.3762e-03	0.0025
-2.3761e-03	0.00328125
-2.3760e-03	0.0025
-2.3759e-03	0.00171875
-2.3758e-03	0.00296875
-2.3757e-03	0.001875
-2.3756e-03	0.00171875
-2.3755e-03	-0.00140625
-2.3754e-03	-0.00015625
-2.3753e-03	-0.00109375
-2.3752e-03	-0.00203125
-2.3751e-03	0.00125
-2.3750e-03	0.00015625
-2.3749e-03	0.00046875
-2.3748e-03	0.00015625
-2.3747e-03	-0.0028125
-2.3746e-03	-0.0025
-2.3745e-03	-0.0015625
-2.3744e-03	-0.0025
-2.3743e-03	-0.00234375
-2.3742e-03	-0.00234375
-2.3741e-03	-0.0028125
-2.3740e-03	-0.0009375
-2.3739e-03	-0.001875
-2.3738e-03	-0.00484375
-2.3737e-03	-0.00359375
-2.3736e-03	-0.00375
-2.3735e-03	-0.005625
-2.3734e-03	-0.003125
-2.3733e-03	-0.00546875
-2.3732e-03	-0.00625
-2.3731e-03	-0.00765625
-2.3730e-03	-0.00625
-2.3729e-03	-0.006875
-2.3728e-03	-0.01125
-2.3727e-03	-0.0120313
-2.3726e-03	-0.0115625
-2.3725e-03	-0.010625
-2.3724e-03	-0.0129688
-2.3723e-03	-0.0189062
-2.3722e-03	-0.019375
-2.3721e-03	-0.0171875
-2.3720e-03	-0.0134375
-2.3719e-03	-0.0157813
-2.3718e-03	-0.0176563
-2.3717e-03	-0.0242188
-2.3716e-03	-0.0210938
-2.3715e-03	-0.02375
-2.3714e-03	-0.0248438
-2.3713e-03	-0.0234375
-2.3712e-03	-0.0295313
-2.3711e-03	-0.0225
-2.3710e-03	-0.02625
-2.3709e-03	-0.0307812
-2.3708e-03	-0.0321875
-2.3707e-03	-0.0332812
-2.3706e-03	-0.0339062
-2.3705e-03	-0.0335937
-2.3704e-03	-0.0342187
-2.3703e-03	-0.0342187
-2.3702e-03	-0.0342187
-2.3701e-03	-0.036875
-2.3700e-03	-0.0384375
-2.3699e-03	-0.0385938
-2.3698e-03	-0.040625
-2.3697e-03	-0.0415625
-2.3696e-03	-0.0410937
-2.3695e-03	-0.0439063
-2.3694e-03	-0.0453125
-2.3693e-03	-0.041875
-2.3692e-03	-0.046875
-2.3691e-03	-0.0465625
-2.3690e-03	-0.0439063
-2.3689e-03	-0.0439063
-2.3688e-03	-0.0471875
-2.3687e-03	-0.04625
-2.3686e-03	-0.0514063
-2.3685e-03	-0.050625
-2.3684e-03	-0.0515625
-2.3683e-03	-0.0485937
-2.3682e-03	-0.0495312
-2.3681e-03	-0.0520313
-2.3680e-03	-0.0523438
-2.3679e-03	-0.0501562
-2.3678e-03	-0.05125
-2.3677e-03	-0.0523438
-2.3676e-03	-0.0507812
-2.3675e-03	-0.0534375
-2.3674e-03	-0.0510938
-2.3673e-03	-0.0523438
-2.3672e-03	-0.0546875
-2.3671e-03	-0.0517188
-2.3670e-03	-0.0539063
-2.3669e-03	-0.0579687
-2.3668e-03	-0.05625
-2.3667e-03	-0.0559375
-2.3666e-03	-0.0560937
-2.3665e-03	-0.0571875
-2.3664e-03	-0.0582812
-2.3663e-03	-0.0540625
-2.3662e-03	-0.0535938
-2.3661e-03	-0.055625
-2.3660e-03	-0.0576562
-2.3659e-03	-0.061875
-2.3658e-03	-0.0545313
-2.3657e-03	-0.0554688
-2.3656e-03	-0.0540625
-2.3655e-03	-0.0578125
-2.3654e-03	-0.0554688
-2.3653e-03	-0.058125
-2.3652e-03	-0.0509375
-2.3651e-03	-0.0521875
-2.3650e-03	-0.05875
-2.3649e-03	-0.0509375
-2.3648e-03	-0.0534375
-2.3647e-03	-0.05375
-2.3646e-03	-0.0532813
-2.3645e-03	-0.0553125
-2.3644e-03	-0.0525
-2.3643e-03	-0.0504687
-2.3642e-03	-0.0539063
-2.3641e-03	-0.05125
-2.3640e-03	-0.0520313
-2.3639e-03	-0.0490625
-2.3638e-03	-0.0495312
-2.3637e-03	-0.0532813
-2.3636e-03	-0.0498437
-2.3635e-03	-0.0503125
-2.3634e-03	-0.0515625
-2.3633e-03	-0.0515625
-2.3632e-03	-0.0501562
-2.3631e-03	-0.0501562
-2.3630e-03	-0.04875
-2.3629e-03	-0.0498437
-2.3628e-03	-0.0460938
-2.3627e-03	-0.0479688
-2.3626e-03	-0.0495312
-2.3625e-03	-0.0446875
-2.3624e-03	-0.0451563
-2.3623e-03	-0.0432813
-2.3622e-03	-0.0442188
-2.3621e-03	-0.0434375
-2.3620e-03	-0.04375
-2.3619e-03	-0.0426562
-2.3618e-03	-0.0439063
-2.3617e-03	-0.0425
-2.3616e-03	-0.0403125
-2.3615e-03	-0.040625
-2.3614e-03	-0.0395313
-2.3613e-03	-0.03875
-2.3612e-03	-0.0392188
-2.3611e-03	-0.0390625
-2.3610e-03	-0.0370313
-2.3609e-03	-0.0340625
-2.3608e-03	-0.0359375
-2.3607e-03	-0.034375
-2.3606e-03	-0.0326562
-2.3605e-03	-0.0295313
-2.3604e-03	-0.0315625
-2.3603e-03	-0.0270312
-2.3602e-03	-0.0290625
-2.3601e-03	-0.0257813
-2.3600e-03	-0.0282813
-2.3599e-03	-0.0279688
-2.3598e-03	-0.0246875
-2.3597e-03	-0.0207813
-2.3596e-03	-0.02125
-2.3595e-03	-0.020625
-2.3594e-03	-0.0190625
-2.3593e-03	-0.01875
-2.3592e-03	-0.0226562
-2.3591e-03	-0.01875
-2.3590e-03	-0.0164063
-2.3589e-03	-0.0159375
-2.3588e-03	-0.0157813
-2.3587e-03	-0.0115625
-2.3586e-03	-0.0101563
-2.3585e-03	-0.00765625
-2.3584e-03	-0.00640625
-2.3583e-03	-0.00953125
-2.3582e-03	-0.0028125
-2.3581e-03	-0.00234375
-2.3580e-03	-0.00484375
-2.3579e-03	-0.00171875
-2.3578e-03	-0.004375
-2.3577e-03	-0.0021875
-2.3576e-03	0.0009375
-2.3575e-03	-0.00171875
-2.3574e-03	0.000625
-2.3573e-03	0.00046875
-2.3572e-03	0
-2.3571e-03	0.0009375
-2.3570e-03	0.00171875
-2.3569e-03	0.004375
-2.3568e-03	0.0046875
-2.3567e-03	0.00484375
-2.3566e-03	0.0028125
-2.3565e-03	0.00484375
-2.3564e-03	0.00296875
-2.3563e-03	0.0059375
-2.3562e-03	0.0075
-2.3561e-03	0.00421875
-2.3560e-03	0.00546875
-2.3559e-03	0.0090625
-2.3558e-03	0.00703125
-2.3557e-03	0.00734375
-2.3556e-03	0.00796875
-2.3555e-03	0.0059375
-2.3554e-03	0.00890625
-2.3553e-03	0.00578125
-2.3552e-03	0.00609375
-2.3551e-03	0.00796875
-2.3550e-03	0.0071875
-2.3549e-03	0.0075
-2.3548e-03	0.00765625
-2.3547e-03	0.00875
-2.3546e-03	0.011875
-2.3545e-03	0.00984375
-2.3544e-03	0.0071875
-2.3543e-03	0.0101563
-2.3542e-03	0.00859375
-2.3541e-03	0.00921875
-2.3540e-03	0.0121875
-2.3539e-03	0.0140625
-2.3538e-03	0.0078125
-2.3537e-03	0.00734375
-2.3536e-03	0.0096875
-2.3535e-03	0.0114062
-2.3534e-03	0.00953125
-2.3533e-03	0.0103125
-2.3532e-03	0.0132812
-2.3531e-03	0.0110937
-2.3530e-03	0.01125
-2.3529e-03	0.010625
-2.3528e-03	0.00890625
-2.3527e-03	0.0121875
-2.3526e-03	0.0103125
-2.3525e-03	0.01375
-2.3524e-03	0.01125
-2.3523e-03	0.009375
-2.3522e-03	0.0117188
-2.3521e-03	0.0123438
-2.3520e-03	0.0096875
-2.3519e-03	0.0114062
-2.3518e-03	0.009375
-2.3517e-03	0.00921875
-2.3516e-03	0.00875
-2.3515e-03	0.00921875
-2.3514e-03	0.0121875
-2.3513e-03	0.0120313
-2.3512e-03	0.00984375
-2.3511e-03	0.01125
-2.3510e-03	0.00796875
-2.3509e-03	0.0075
-2.3508e-03	0.0110937
-2.3507e-03	0.00890625
-2.3506e-03	0.0078125
-2.3505e-03	0.0065625
-2.3504e-03	0.00390625
-2.3503e-03	0.00546875
-2.3502e-03	0.00296875
-2.3501e-03	0.00671875
-2.3500e-03	0.00609375
-2.3499e-03	0.00296875
-2.3498e-03	0.003125
-2.3497e-03	0.0046875
-2.3496e-03	0.00171875
-2.3495e-03	0.00515625
-2.3494e-03	0.003125
-2.3493e-03	0.00078125
-2.3492e-03	0.0025
-2.3491e-03	0.004375
-2.3490e-03	0.00203125
-2.3489e-03	0.0028125
-2.3488e-03	0.0025
-2.3487e-03	0.00125
-2.3486e-03	0.00015625
-2.3485e-03	0.001875
-2.3484e-03	-0.0009375
-2.3483e-03	-0.00125
-2.3482e-03	-0.0003125
-2.3481e-03	0
-2.3480e-03	-0.0025
-2.3479e-03	-0.00296875
-2.3478e-03	-0.0028125
-2.3477e-03	-0.00453125
-2.3476e-03	-0.0025
-2.3475e-03	-0.00453125
-2.3474e-03	-0.00609375
-2.3473e-03	-0.006875
-2.3472e-03	-0.00765625
-2.3471e-03	-0.0096875
-2.3470e-03	-0.0096875
-2.3469e-03	-0.0126563
-2.3468e-03	-0.01375
-2.3467e-03	-0.0182812
-2.3466e-03	-0.0178125
-2.3465e-03	-0.016875
-2.3464e-03	-0.0167188
-2.3463e-03	-0.0221875
-2.3462e-03	-0.0235938
-2.3461e-03	-0.0246875
-2.3460e-03	-0.0234375
-2.3459e-03	-0.0267187
-2.3458e-03	-0.0285938
-2.3457e-03	-0.0290625
-2.3456e-03	-0.0285938
-2.3455e-03	-0.033125
-2.3454e-03	-0.0289063
-2.3453e-03	-0.0296875
-2.3452e-03	-0.0317188
-2.3451e-03	-0.0364063
-2.3450e-03	-0.0375
-2.3449e-03	-0.0334375
-2.3448e-03	-0.0373438
-2.3447e-03	-0.0379688
-2.3446e-03	-0.03875
-2.3445e-03	-0.0392188
-2.3444e-03	-0.0398438
-2.3443e-03	-0.041875
-2.3442e-03	-0.0415625
-2.3441e-03	-0.040625
-2.3440e-03	-0.0421875
-2.3439e-03	-0.0432813
-2.3438e-03	-0.0465625
-2.3437e-03	-0.0440625
-2.3436e-03	-0.048125
-2.3435e-03	-0.0442188
-2.3434e-03	-0.050625
-2.3433e-03	-0.0467188
-2.3432e-03	-0.0434375
-2.3431e-03	-0.044375
-2.3430e-03	-0.0482812
-2.3429e-03	-0.0479688
-2.3428e-03	-0.0514063
-2.3427e-03	-0.0498437
-2.3426e-03	-0.0501562
-2.3425e-03	-0.0517188
-2.3424e-03	-0.0510938
-2.3423e-03	-0.0521875
-2.3422e-03	-0.0539063
-2.3421e-03	-0.054375
-2.3420e-03	-0.053125
-2.3419e-03	-0.0528125
-2.3418e-03	-0.0528125
-2.3417e-03	-0.0551563
-2.3416e-03	-0.0582812
-2.3415e-03	-0.0529688
-2.3414e-03	-0.0526563
-2.3413e-03	-0.05625
-2.3412e-03	-0.0517188
-2.3411e-03	-0.0575
-2.3410e-03	-0.0590625
-2.3409e-03	-0.0560937
-2.3408e-03	-0.05625
-2.3407e-03	-0.0592188
-2.3406e-03	-0.0578125
-2.3405e-03	-0.0578125
-2.3404e-03	-0.05875
-2.3403e-03	-0.0570312
-2.3402e-03	-0.0610938
-2.3401e-03	-0.0589063
-2.3400e-03	-0.0567187
-2.3399e-03	-0.0623438
-2.3398e-03	-0.0592188
-2.3397e-03	-0.0570312
-2.3396e-03	-0.0590625
-2.3395e-03	-0.0629688
-2.3394e-03	-0.0626562
-2.3393e-03	-0.0595313
-2.3392e-03	-0.0595313
-2.3391e-03	-0.0564062
-2.3390e-03	-0.0564062
-2.3389e-03	-0.0559375
-2.3388e-03	-0.0539063
-2.3387e-03	-0.0532813
-2.3386e-03	-0.0542188
-2.3385e-03	-0.0546875
-2.3384e-03	-0.0515625
-2.3383e-03	-0.05125
-2.3382e-03	-0.0534375
-2.3381e-03	-0.0485937
-2.3380e-03	-0.05
-2.3379e-03	-0.0498437
-2.3378e-03	-0.05
-2.3377e-03	-0.048125
-2.3376e-03	-0.0496875
-2.3375e-03	-0.0507812
-2.3374e-03	-0.0485937
-2.3373e-03	-0.05
-2.3372e-03	-0.0482812
-2.3371e-03	-0.0475
-2.3370e-03	-0.0478125
-2.3369e-03	-0.0476563
-2.3368e-03	-0.0504687
-2.3367e-03	-0.0439063
-2.3366e-03	-0.04375
-2.3365e-03	-0.0451563
-2.3364e-03	-0.044375
-2.3363e-03	-0.0442188
-2.3362e-03	-0.0448438
-2.3361e-03	-0.04125
-2.3360e-03	-0.0414062
-2.3359e-03	-0.0423437
-2.3358e-03	-0.0395313
-2.3357e-03	-0.0382813
-2.3356e-03	-0.0378125
-2.3355e-03	-0.0378125
-2.3354e-03	-0.0382813
-2.3353e-03	-0.0385938
-2.3352e-03	-0.038125
-2.3351e-03	-0.0359375
-2.3350e-03	-0.0351562
-2.3349e-03	-0.0375
-2.3348e-03	-0.0364063
-2.3347e-03	-0.03625
-2.3346e-03	-0.03125
-2.3345e-03	-0.0315625
-2.3344e-03	-0.03
-2.3343e-03	-0.0284375
-2.3342e-03	-0.0303125
-2.3341e-03	-0.0295313
-2.3340e-03	-0.0307812
-2.3339e-03	-0.02875
-2.3338e-03	-0.0234375
-2.3337e-03	-0.025
-2.3336e-03	-0.0175
-2.3335e-03	-0.0196875
-2.3334e-03	-0.0179688
-2.3333e-03	-0.019375
-2.3332e-03	-0.0165625
-2.3331e-03	-0.0159375
-2.3330e-03	-0.015625
-2.3329e-03	-0.00875
-2.3328e-03	-0.0134375
-2.3327e-03	-0.0107813
-2.3326e-03	-0.0078125
-2.3325e-03	-0.00328125
-2.3324e-03	-0.00890625
-2.3323e-03	-0.00734375
-2.3322e-03	-0.00453125
-2.3321e-03	-0.00234375
-2.3320e-03	-0.0025
-2.3319e-03	0.00015625
-2.3318e-03	0.0015625
-2.3317e-03	0
-2.3316e-03	0.0025
-2.3315e-03	0.00328125
-2.3314e-03	0.0021875
-2.3313e-03	0.00390625
-2.3312e-03	0.0040625
-2.3311e-03	0.00421875
-2.3310e-03	0.00546875
-2.3309e-03	0.00515625
-2.3308e-03	0.0040625
-2.3307e-03	0.0028125
-2.3306e-03	0.0040625
-2.3305e-03	0.0059375
-2.3304e-03	0.00578125
-2.3303e-03	0.0059375
-2.3302e-03	0.00625
-2.3301e-03	0.0104688
-2.3300e-03	0.00640625
-2.3299e-03	0.00640625
-2.3298e-03	0.0071875
-2.3297e-03	0.008125
-2.3296e-03	0.0071875
-2.3295e-03	0.009375
-2.3294e-03	0.00703125
-2.3293e-03	0.00921875
-2.3292e-03	0.0117188
-2.3291e-03	0.00765625
-2.3290e-03	0.0123438
-2.3289e-03	0.01125
-2.3288e-03	0.0139063
-2.3287e-03	0.0145313
-2.3286e-03	0.0146875
-2.3285e-03	0.0103125
-2.3284e-03	0.0121875
-2.3283e-03	0.0148438
-2.3282e-03	0.0165625
-2.3281e-03	0.0157813
-2.3280e-03	0.0165625
-2.3279e-03	0.0114062
-2.3278e-03	0.0170313
-2.3277e-03	0.0178125
-2.3276e-03	0.0175
-2.3275e-03	0.0153125
-2.3274e-03	0.016875
-2.3273e-03	0.0145313
-2.3272e-03	0.0128125
-2.3271e-03	0.0190625
-2.3270e-03	0.0145313
-2.3269e-03	0.0164063
-2.3268e-03	0.018125
-2.3267e-03	0.0179688
-2.3266e-03	0.02
-2.3265e-03	0.0170313
-2.3264e-03	0.0175
-2.3263e-03	0.0178125
-2.3262e-03	0.0176563
-2.3261e-03	0.0164063
-2.3260e-03	0.0159375
-2.3259e-03	0.0132812
-2.3258e-03	0.015
-2.3257e-03	0.0139063
-2.3256e-03	0.011875
-2.3255e-03	0.0142188
-2.3254e-03	0.0104688
-2.3253e-03	0.0114062
-2.3252e-03	0.0135937
-2.3251e-03	0.01125
-2.3250e-03	0.0110937
-2.3249e-03	0.0153125
-2.3248e-03	0.01125
-2.3247e-03	0.0104688
-2.3246e-03	0.0110937
-2.3245e-03	0.0110937
-2.3244e-03	0.00859375
-2.3243e-03	0.010625
-2.3242e-03	0.00765625
-2.3241e-03	0.00828125
-2.3240e-03	0.0104688
-2.3239e-03	0.00953125
-2.3238e-03	0.0096875
-2.3237e-03	0.0046875
-2.3236e-03	0.00453125
-2.3235e-03	0.00484375
-2.3234e-03	0.00375
-2.3233e-03	0.0025
-2.3232e-03	0.00046875
-2.3231e-03	0.00234375
-2.3230e-03	0.00359375
-2.3229e-03	0.00125
-2.3228e-03	0.00046875
-2.3227e-03	0.0003125
-2.3226e-03	-0.0009375
-2.3225e-03	0
-2.3224e-03	0
-2.3223e-03	0.00015625
-2.3222e-03	-0.0021875
-2.3221e-03	-0.00234375
-2.3220e-03	-0.00390625
-2.3219e-03	-0.004375
-2.3218e-03	-0.00375
-2.3217e-03	-0.00375
-2.3216e-03	-0.00796875
-2.3215e-03	-0.0110937
-2.3214e-03	-0.00625
-2.3213e-03	-0.00765625
-2.3212e-03	-0.00953125
-2.3211e-03	-0.0120313
-2.3210e-03	-0.0117188
-2.3209e-03	-0.0135937
-2.3208e-03	-0.01125
-2.3207e-03	-0.019375
-2.3206e-03	-0.0182812
-2.3205e-03	-0.0203125
-2.3204e-03	-0.0232812
-2.3203e-03	-0.0245313
-2.3202e-03	-0.0275
-2.3201e-03	-0.0239063
-2.3200e-03	-0.0264062
-2.3199e-03	-0.0240625
-2.3198e-03	-0.0301562
-2.3197e-03	-0.0296875
-2.3196e-03	-0.034375
-2.3195e-03	-0.033125
-2.3194e-03	-0.0317188
-2.3193e-03	-0.035625
-2.3192e-03	-0.038125
-2.3191e-03	-0.0367188
-2.3190e-03	-0.0385938
-2.3189e-03	-0.0395313
-2.3188e-03	-0.036875
-2.3187e-03	-0.0403125
-2.3186e-03	-0.04125
-2.3185e-03	-0.04125
-2.3184e-03	-0.0429688
-2.3183e-03	-0.0453125
-2.3182e-03	-0.0428125
-2.3181e-03	-0.04625
-2.3180e-03	-0.0448438
-2.3179e-03	-0.045
-2.3178e-03	-0.0465625
-2.3177e-03	-0.0453125
-2.3176e-03	-0.0448438
-2.3175e-03	-0.0467188
-2.3174e-03	-0.0496875
-2.3173e-03	-0.0457813
-2.3172e-03	-0.0454688
-2.3171e-03	-0.0473438
-2.3170e-03	-0.049375
-2.3169e-03	-0.0492187
-2.3168e-03	-0.0501562
-2.3167e-03	-0.05125
-2.3166e-03	-0.0573437
-2.3165e-03	-0.0515625
-2.3164e-03	-0.0526563
-2.3163e-03	-0.0507812
-2.3162e-03	-0.0539063
-2.3161e-03	-0.0573437
-2.3160e-03	-0.0540625
-2.3159e-03	-0.0540625
-2.3158e-03	-0.0573437
-2.3157e-03	-0.05625
-2.3156e-03	-0.0546875
-2.3155e-03	-0.0609375
-2.3154e-03	-0.06
-2.3153e-03	-0.0567187
-2.3152e-03	-0.055625
-2.3151e-03	-0.059375
-2.3150e-03	-0.06
-2.3149e-03	-0.0576562
-2.3148e-03	-0.0559375
-2.3147e-03	-0.0604688
-2.3146e-03	-0.0610938
-2.3145e-03	-0.06
-2.3144e-03	-0.0598438
-2.3143e-03	-0.0634375
-2.3142e-03	-0.0657812
-2.3141e-03	-0.06
-2.3140e-03	-0.0590625
-2.3139e-03	-0.0567187
-2.3138e-03	-0.0590625
-2.3137e-03	-0.0601563
-2.3136e-03	-0.0578125
-2.3135e-03	-0.0615625
-2.3134e-03	-0.059375
-2.3133e-03	-0.0603125
-2.3132e-03	-0.0604688
-2.3131e-03	-0.0542188
-2.3130e-03	-0.0628125
-2.3129e-03	-0.0601563
-2.3128e-03	-0.0567187
-2.3127e-03	-0.0603125
-2.3126e-03	-0.0579687
-2.3125e-03	-0.0564062
-2.3124e-03	-0.0546875
-2.3123e-03	-0.055625
-2.3122e-03	-0.0546875
-2.3121e-03	-0.0539063
-2.3120e-03	-0.0553125
-2.3119e-03	-0.0520313
-2.3118e-03	-0.0542188
-2.3117e-03	-0.055
-2.3116e-03	-0.05125
-2.3115e-03	-0.054375
-2.3114e-03	-0.0525
-2.3113e-03	-0.0526563
-2.3112e-03	-0.0560937
-2.3111e-03	-0.053125
-2.3110e-03	-0.0535938
-2.3109e-03	-0.0489062
-2.3108e-03	-0.0501562
-2.3107e-03	-0.0485937
-2.3106e-03	-0.0482812
-2.3105e-03	-0.0446875
-2.3104e-03	-0.0495312
-2.3103e-03	-0.0471875
-2.3102e-03	-0.044375
-2.3101e-03	-0.04125
-2.3100e-03	-0.0435938
-2.3099e-03	-0.0417187
-2.3098e-03	-0.0417187
-2.3097e-03	-0.0407812
-2.3096e-03	-0.0396875
-2.3095e-03	-0.038125
-2.3094e-03	-0.038125
-2.3093e-03	-0.0370313
-2.3092e-03	-0.0325
-2.3091e-03	-0.033125
-2.3090e-03	-0.0346875
-2.3089e-03	-0.0335937
-2.3088e-03	-0.03
-2.3087e-03	-0.0289063
-2.3086e-03	-0.030625
-2.3085e-03	-0.0314063
-2.3084e-03	-0.0285938
-2.3083e-03	-0.0257813
-2.3082e-03	-0.02625
-2.3081e-03	-0.0225
-2.3080e-03	-0.025625
-2.3079e-03	-0.02125
-2.3078e-03	-0.0146875
-2.3077e-03	-0.0157813
-2.3076e-03	-0.013125
-2.3075e-03	-0.013125
-2.3074e-03	-0.0154687
-2.3073e-03	-0.0170313
-2.3072e-03	-0.0179688
-2.3071e-03	-0.0107813
-2.3070e-03	-0.0096875
-2.3069e-03	-0.0110937
-2.3068e-03	-0.00671875
-2.3067e-03	-0.00515625
-2.3066e-03	-0.00546875
-2.3065e-03	-0.006875
-2.3064e-03	-0.0028125
-2.3063e-03	-0.0009375
-2.3062e-03	-0.00390625
-2.3061e-03	-0.0003125
-2.3060e-03	-0.00328125
-2.3059e-03	-0.00078125
-2.3058e-03	-0.00109375
-2.3057e-03	0.00203125
-2.3056e-03	0.0015625
-2.3055e-03	0.0059375
-2.3054e-03	0.0053125
-2.3053e-03	0.0040625
-2.3052e-03	0.003125
-2.3051e-03	0.0065625
-2.3050e-03	0.003125
-2.3049e-03	0.00484375
-2.3048e-03	0.00625
-2.3047e-03	0.00703125
-2.3046e-03	0.00515625
-2.3045e-03	0.00796875
-2.3044e-03	0.0078125
-2.3043e-03	0.008125
-2.3042e-03	0.00765625
-2.3041e-03	0.0090625
-2.3040e-03	0.00875
-2.3039e-03	0.0071875
-2.3038e-03	0.01375
-2.3037e-03	0.0096875
-2.3036e-03	0.011875
-2.3035e-03	0.0103125
-2.3034e-03	0.0120313
-2.3033e-03	0.0109375
-2.3032e-03	0.014375
-2.3031e-03	0.0132812
-2.3030e-03	0.0196875
-2.3029e-03	0.0159375
-2.3028e-03	0.0159375
-2.3027e-03	0.0165625
-2.3026e-03	0.0165625
-2.3025e-03	0.0160938
-2.3024e-03	0.0120313
-2.3023e-03	0.0135937
-2.3022e-03	0.015625
-2.3021e-03	0.0148438
-2.3020e-03	0.0139063
-2.3019e-03	0.0170313
-2.3018e-03	0.0223437
-2.3017e-03	0.0176563
-2.3016e-03	0.0167188
-2.3015e-03	0.0146875
-2.3014e-03	0.0159375
-2.3013e-03	0.0184375
-2.3012e-03	0.0190625
-2.3011e-03	0.018125
-2.3010e-03	0.020625
-2.3009e-03	0.0175
-2.3008e-03	0.0242188
-2.3007e-03	0.0209375
-2.3006e-03	0.0171875
-2.3005e-03	0.0160938
-2.3004e-03	0.0160938
-2.3003e-03	0.0159375
-2.3002e-03	0.0139063
-2.3001e-03	0.013125
-2.3000e-03	0.0167188
-2.2999e-03	0.0196875
-2.2998e-03	0.015625
-2.2997e-03	0.0196875
-2.2996e-03	0.0225
-2.2995e-03	0.016875
-2.2994e-03	0.018125
-2.2993e-03	0.0164063
-2.2992e-03	0.0110937
-2.2991e-03	0.0145313
-2.2990e-03	0.0128125
-2.2989e-03	0.0125
-2.2988e-03	0.0121875
-2.2987e-03	0.008125
-2.2986e-03	0.0104688
-2.2985e-03	0.00796875
-2.2984e-03	0.0090625
-2.2983e-03	0.008125
-2.2982e-03	0.01
-2.2981e-03	0.00828125
-2.2980e-03	0.0096875
-2.2979e-03	0.0075
-2.2978e-03	0.006875
-2.2977e-03	0.0096875
-2.2976e-03	0.00625
-2.2975e-03	0.00703125
-2.2974e-03	0.00625
-2.2973e-03	0.00453125
-2.2972e-03	0.00515625
-2.2971e-03	0.00234375
-2.2970e-03	0.0025
-2.2969e-03	0.00359375
-2.2968e-03	0.00109375
-2.2967e-03	0.00078125
-2.2966e-03	0.00046875
-2.2965e-03	-0.00015625
-2.2964e-03	-0.0021875
-2.2963e-03	-0.00421875
-2.2962e-03	-0.0059375
-2.2961e-03	-0.00640625
-2.2960e-03	-0.005625
-2.2959e-03	-0.00578125
-2.2958e-03	-0.0090625
-2.2957e-03	-0.0103125
-2.2956e-03	-0.00953125
-2.2955e-03	-0.01125
-2.2954e-03	-0.0145313
-2.2953e-03	-0.015625
-2.2952e-03	-0.0171875
-2.2951e-03	-0.0154687
-2.2950e-03	-0.0135937
-2.2949e-03	-0.0190625
-2.2948e-03	-0.020625
-2.2947e-03	-0.0259375
-2.2946e-03	-0.0259375
-2.2945e-03	-0.0278125
-2.2944e-03	-0.0284375
-2.2943e-03	-0.02875
-2.2942e-03	-0.0275
-2.2941e-03	-0.034375
-2.2940e-03	-0.033125
-2.2939e-03	-0.034375
-2.2938e-03	-0.0373438
-2.2937e-03	-0.0375
-2.2936e-03	-0.0375
-2.2935e-03	-0.039375
-2.2934e-03	-0.0395313
-2.2933e-03	-0.0403125
-2.2932e-03	-0.0428125
-2.2931e-03	-0.0429688
-2.2930e-03	-0.0446875
-2.2929e-03	-0.044375
-2.2928e-03	-0.0429688
-2.2927e-03	-0.0476563
-2.2926e-03	-0.0465625
-2.2925e-03	-0.0464063
-2.2924e-03	-0.0528125
-2.2923e-03	-0.0510938
-2.2922e-03	-0.0551563
-2.2921e-03	-0.0515625
-2.2920e-03	-0.0553125
-2.2919e-03	-0.0546875
-2.2918e-03	-0.0601563
-2.2917e-03	-0.056875
-2.2916e-03	-0.0571875
-2.2915e-03	-0.0582812
-2.2914e-03	-0.05625
-2.2913e-03	-0.0584375
-2.2912e-03	-0.063125
-2.2911e-03	-0.0629688
-2.2910e-03	-0.0578125
-2.2909e-03	-0.0601563
-2.2908e-03	-0.0596875
-2.2907e-03	-0.063125
-2.2906e-03	-0.0626562
-2.2905e-03	-0.0639062
-2.2904e-03	-0.0664062
-2.2903e-03	-0.0690625
-2.2902e-03	-0.07125
-2.2901e-03	-0.0684375
-2.2900e-03	-0.07
-2.2899e-03	-0.0701563
-2.2898e-03	-0.0676563
-2.2897e-03	-0.0692187
-2.2896e-03	-0.0642188
-2.2895e-03	-0.0675
-2.2894e-03	-0.0654688
-2.2893e-03	-0.0720313
-2.2892e-03	-0.075
-2.2891e-03	-0.0801562
-2.2890e-03	-0.0717187
-2.2889e-03	-0.0728125
-2.2888e-03	-0.0765625
-2.2887e-03	-0.0810938
-2.2886e-03	-0.0748438
-2.2885e-03	-0.0710937
-2.2884e-03	-0.080625
-2.2883e-03	-0.0757813
-2.2882e-03	-0.0776562
-2.2881e-03	-0.075625
-2.2880e-03	-0.0771875
-2.2879e-03	-0.0778125
-2.2878e-03	-0.0754688
-2.2877e-03	-0.0771875
-2.2876e-03	-0.0759375
-2.2875e-03	-0.06875
-2.2874e-03	-0.0734375
-2.2873e-03	-0.074375
-2.2872e-03	-0.0796875
-2.2871e-03	-0.0770312
-2.2870e-03	-0.0715625
-2.2869e-03	-0.0734375
-2.2868e-03	-0.0740625
-2.2867e-03	-0.0746875
-2.2866e-03	-0.0751563
-2.2865e-03	-0.0698437
-2.2864e-03	-0.0675
-2.2863e-03	-0.0690625
-2.2862e-03	-0.0720313
-2.2861e-03	-0.0642188
-2.2860e-03	-0.0665625
-2.2859e-03	-0.0689063
-2.2858e-03	-0.066875
-2.2857e-03	-0.0610938
-2.2856e-03	-0.0646875
-2.2855e-03	-0.0623438
-2.2854e-03	-0.0628125
-2.2853e-03	-0.0623438
-2.2852e-03	-0.0595313
-2.2851e-03	-0.0651562
-2.2850e-03	-0.0620313
-2.2849e-03	-0.0629688
-2.2848e-03	-0.0528125
-2.2847e-03	-0.055625
-2.2846e-03	-0.0515625
-2.2845e-03	-0.0501562
-2.2844e-03	-0.0496875
-2.2843e-03	-0.051875
-2.2842e-03	-0.0509375
-2.2841e-03	-0.0490625
-2.2840e-03	-0.0445313
-2.2839e-03	-0.0484375
-2.2838e-03	-0.0457813
-2.2837e-03	-0.0470313
-2.2836e-03	-0.0453125
-2.2835e-03	-0.0421875
-2.2834e-03	-0.0421875
-2.2833e-03	-0.041875
-2.2832e-03	-0.040625
-2.2831e-03	-0.0384375
-2.2830e-03	-0.038125
-2.2829e-03	-0.0382813
-2.2828e-03	-0.035625
-2.2827e-03	-0.0367188
-2.2826e-03	-0.0367188
-2.2825e-03	-0.0365625
-2.2824e-03	-0.033125
-2.2823e-03	-0.0323437
-2.2822e-03	-0.0309375
-2.2821e-03	-0.0282813
-2.2820e-03	-0.0257813
-2.2819e-03	-0.024375
-2.2818e-03	-0.02625
-2.2817e-03	-0.0234375
-2.2816e-03	-0.0209375
-2.2815e-03	-0.0195312
-2.2814e-03	-0.0159375
-2.2813e-03	-0.01125
-2.2812e-03	-0.0110937
-2.2811e-03	-0.0103125
-2.2810e-03	-0.0103125
-2.2809e-03	-0.00890625
-2.2808e-03	-0.00921875
-2.2807e-03	-0.00828125
-2.2806e-03	-0.00453125
-2.2805e-03	-0.0040625
-2.2804e-03	-0.003125
-2.2803e-03	-0.0046875
-2.2802e-03	-0.00109375
-2.2801e-03	-0.00375
-2.2800e-03	0.001875
-2.2799e-03	0.00125
-2.2798e-03	0.00421875
-2.2797e-03	0.0046875
-2.2796e-03	0.00390625
-2.2795e-03	0.00421875
-2.2794e-03	0.0065625
-2.2793e-03	0.0053125
-2.2792e-03	0.00296875
-2.2791e-03	0.00609375
-2.2790e-03	0.00671875
-2.2789e-03	0.00640625
-2.2788e-03	0.0096875
-2.2787e-03	0.00671875
-2.2786e-03	0.00953125
-2.2785e-03	0.01125
-2.2784e-03	0.0120313
-2.2783e-03	0.0146875
-2.2782e-03	0.0140625
-2.2781e-03	0.0160938
-2.2780e-03	0.0179688
-2.2779e-03	0.0198438
-2.2778e-03	0.015
-2.2777e-03	0.015625
-2.2776e-03	0.0135937
-2.2775e-03	0.0157813
-2.2774e-03	0.0179688
-2.2773e-03	0.0215625
-2.2772e-03	0.0210938
-2.2771e-03	0.02125
-2.2770e-03	0.0220312
-2.2769e-03	0.0242188
-2.2768e-03	0.0220312
-2.2767e-03	0.0271875
-2.2766e-03	0.0239063
-2.2765e-03	0.0260937
-2.2764e-03	0.03
-2.2763e-03	0.0254688
-2.2762e-03	0.028125
-2.2761e-03	0.02875
-2.2760e-03	0.0246875
-2.2759e-03	0.0239063
-2.2758e-03	0.0239063
-2.2757e-03	0.02625
-2.2756e-03	0.0278125
-2.2755e-03	0.0271875
-2.2754e-03	0.0240625
-2.2753e-03	0.0284375
-2.2752e-03	0.0242188
-2.2751e-03	0.0282813
-2.2750e-03	0.0284375
-2.2749e-03	0.028125
-2.2748e-03	0.025625
-2.2747e-03	0.025
-2.2746e-03	0.0278125
-2.2745e-03	0.0235938
-2.2744e-03	0.0276563
-2.2743e-03	0.0225
-2.2742e-03	0.0264062
-2.2741e-03	0.0259375
-2.2740e-03	0.0265625
-2.2739e-03	0.02875
-2.2738e-03	0.0242188
-2.2737e-03	0.0214063
-2.2736e-03	0.0179688
-2.2735e-03	0.016875
-2.2734e-03	0.0171875
-2.2733e-03	0.0164063
-2.2732e-03	0.0173438
-2.2731e-03	0.0185937
-2.2730e-03	0.0210938
-2.2729e-03	0.0154687
-2.2728e-03	0.0146875
-2.2727e-03	0.0173438
-2.2726e-03	0.0123438
-2.2725e-03	0.0126563
-2.2724e-03	0.010625
-2.2723e-03	0.01
-2.2722e-03	0.0110937
-2.2721e-03	0.0125
-2.2720e-03	0.01
-2.2719e-03	0.0121875
-2.2718e-03	0.00875
-2.2717e-03	0.0071875
-2.2716e-03	0.00671875
-2.2715e-03	0.00515625
-2.2714e-03	0.006875
-2.2713e-03	0.0059375
-2.2712e-03	0.00703125
-2.2711e-03	0.005625
-2.2710e-03	0.0046875
-2.2709e-03	0.00109375
-2.2708e-03	0.00234375
-2.2707e-03	0.0025
-2.2706e-03	0.00125
-2.2705e-03	-0.000625
-2.2704e-03	-0.00046875
-2.2703e-03	-0.00109375
-2.2702e-03	-0.0021875
-2.2701e-03	-0.00296875
-2.2700e-03	-0.00265625
-2.2699e-03	-0.00390625
-2.2698e-03	-0.00703125
-2.2697e-03	-0.00640625
-2.2696e-03	-0.0104688
-2.2695e-03	-0.00953125
-2.2694e-03	-0.0109375
-2.2693e-03	-0.0126563
-2.2692e-03	-0.0101563
-2.2691e-03	-0.0164063
-2.2690e-03	-0.0129688
-2.2689e-03	-0.0184375
-2.2688e-03	-0.0164063
-2.2687e-03	-0.0170313
-2.2686e-03	-0.0190625
-2.2685e-03	-0.0223437
-2.2684e-03	-0.0292188
-2.2683e-03	-0.0242188
-2.2682e-03	-0.0296875
-2.2681e-03	-0.0328125
-2.2680e-03	-0.0298438
-2.2679e-03	-0.0332812
-2.2678e-03	-0.0309375
-2.2677e-03	-0.0370313
-2.2676e-03	-0.0360938
-2.2675e-03	-0.0364063
-2.2674e-03	-0.0392188
-2.2673e-03	-0.038125
-2.2672e-03	-0.0428125
-2.2671e-03	-0.0435938
-2.2670e-03	-0.0414062
-2.2669e-03	-0.0426562
-2.2668e-03	-0.0470313
-2.2667e-03	-0.0446875
-2.2666e-03	-0.0453125
-2.2665e-03	-0.0470313
-2.2664e-03	-0.0501562
-2.2663e-03	-0.048125
-2.2662e-03	-0.0482812
-2.2661e-03	-0.04625
-2.2660e-03	-0.0504687
-2.2659e-03	-0.055625
-2.2658e-03	-0.0560937
-2.2657e-03	-0.0564062
-2.2656e-03	-0.059375
-2.2655e-03	-0.0545313
-2.2654e-03	-0.0584375
-2.2653e-03	-0.0596875
-2.2652e-03	-0.0654688
-2.2651e-03	-0.065625
-2.2650e-03	-0.0604688
-2.2649e-03	-0.0623438
-2.2648e-03	-0.0665625
-2.2647e-03	-0.0642188
-2.2646e-03	-0.0657812
-2.2645e-03	-0.0703125
-2.2644e-03	-0.06625
-2.2643e-03	-0.066875
-2.2642e-03	-0.0684375
-2.2641e-03	-0.06625
-2.2640e-03	-0.0682813
-2.2639e-03	-0.0664062
-2.2638e-03	-0.074375
-2.2637e-03	-0.0717187
-2.2636e-03	-0.0695313
-2.2635e-03	-0.0720313
-2.2634e-03	-0.0742188
-2.2633e-03	-0.0728125
-2.2632e-03	-0.0725
-2.2631e-03	-0.0753125
-2.2630e-03	-0.0754688
-2.2629e-03	-0.075
-2.2628e-03	-0.07625
-2.2627e-03	-0.0765625
-2.2626e-03	-0.0767188
-2.2625e-03	-0.0775
-2.2624e-03	-0.0764062
-2.2623e-03	-0.0729687
-2.2622e-03	-0.07625
-2.2621e-03	-0.0773438
-2.2620e-03	-0.0801562
-2.2619e-03	-0.0807812
-2.2618e-03	-0.0767188
-2.2617e-03	-0.0773438
-2.2616e-03	-0.080625
-2.2615e-03	-0.079375
-2.2614e-03	-0.0790625
-2.2613e-03	-0.07875
-2.2612e-03	-0.0765625
-2.2611e-03	-0.0778125
-2.2610e-03	-0.0785938
-2.2609e-03	-0.0729687
-2.2608e-03	-0.075
-2.2607e-03	-0.0715625
-2.2606e-03	-0.075
-2.2605e-03	-0.0695313
-2.2604e-03	-0.0729687
-2.2603e-03	-0.0770312
-2.2602e-03	-0.0726563
-2.2601e-03	-0.073125
-2.2600e-03	-0.0717187
-2.2599e-03	-0.06875
-2.2598e-03	-0.0682813
-2.2597e-03	-0.069375
-2.2596e-03	-0.0651562
-2.2595e-03	-0.0675
-2.2594e-03	-0.0632812
-2.2593e-03	-0.0645312
-2.2592e-03	-0.056875
-2.2591e-03	-0.0623438
-2.2590e-03	-0.0596875
-2.2589e-03	-0.0609375
-2.2588e-03	-0.0625
-2.2587e-03	-0.0567187
-2.2586e-03	-0.0564062
-2.2585e-03	-0.0582812
-2.2584e-03	-0.0523438
-2.2583e-03	-0.0545313
-2.2582e-03	-0.049375
-2.2581e-03	-0.0498437
-2.2580e-03	-0.0485937
-2.2579e-03	-0.0496875
-2.2578e-03	-0.0475
-2.2577e-03	-0.0473438
-2.2576e-03	-0.0451563
-2.2575e-03	-0.0435938
-2.2574e-03	-0.0435938
-2.2573e-03	-0.0459375
-2.2572e-03	-0.04375
-2.2571e-03	-0.0409375
-2.2570e-03	-0.0401562
-2.2569e-03	-0.0389063
-2.2568e-03	-0.0428125
-2.2567e-03	-0.0378125
-2.2566e-03	-0.0389063
-2.2565e-03	-0.0367188
-2.2564e-03	-0.0334375
-2.2563e-03	-0.030625
-2.2562e-03	-0.03125
-2.2561e-03	-0.0323437
-2.2560e-03	-0.028125
-2.2559e-03	-0.0251563
-2.2558e-03	-0.03
-2.2557e-03	-0.0240625
-2.2556e-03	-0.0226562
-2.2555e-03	-0.0246875
-2.2554e-03	-0.0226562
-2.2553e-03	-0.0204688
-2.2552e-03	-0.0154687
-2.2551e-03	-0.0185937
-2.2550e-03	-0.0139063
-2.2549e-03	-0.0114062
-2.2548e-03	-0.0090625
-2.2547e-03	-0.00890625
-2.2546e-03	-0.00234375
-2.2545e-03	-0.00546875
-2.2544e-03	-0.00015625
-2.2543e-03	-0.00015625
-2.2542e-03	-0.00265625
-2.2541e-03	-0.00125
-2.2540e-03	0.00078125
-2.2539e-03	0.0003125
-2.2538e-03	0.00078125
-2.2537e-03	0.0028125
-2.2536e-03	0.0046875
-2.2535e-03	0.00328125
-2.2534e-03	0.00390625
-2.2533e-03	0.00484375
-2.2532e-03	0.00703125
-2.2531e-03	0.00578125
-2.2530e-03	0.004375
-2.2529e-03	0.00703125
-2.2528e-03	0.0084375
-2.2527e-03	0.0065625
-2.2526e-03	0.00875
-2.2525e-03	0.00875
-2.2524e-03	0.0120313
-2.2523e-03	0.0109375
-2.2522e-03	0.0139063
-2.2521e-03	0.0132812
-2.2520e-03	0.0179688
-2.2519e-03	0.0165625
-2.2518e-03	0.0160938
-2.2517e-03	0.0176563
-2.2516e-03	0.0221875
-2.2515e-03	0.0245313
-2.2514e-03	0.0215625
-2.2513e-03	0.029375
-2.2512e-03	0.02625
-2.2511e-03	0.0264062
-2.2510e-03	0.0196875
-2.2509e-03	0.0265625
-2.2508e-03	0.025
-2.2507e-03	0.0290625
-2.2506e-03	0.0289063
-2.2505e-03	0.035625
-2.2504e-03	0.0353125
-2.2503e-03	0.0353125
-2.2502e-03	0.0340625
-2.2501e-03	0.0346875
-2.2500e-03	0.0334375
-2.2499e-03	0.03375
-2.2498e-03	0.0360938
-2.2497e-03	0.0434375
-2.2496e-03	0.0371875
-2.2495e-03	0.0409375
-2.2494e-03	0.0390625
-2.2493e-03	0.03625
-2.2492e-03	0.0375
-2.2491e-03	0.0375
-2.2490e-03	0.034375
-2.2489e-03	0.0384375
-2.2488e-03	0.0392188
-2.2487e-03	0.0453125
-2.2486e-03	0.0364063
-2.2485e-03	0.0295313
-2.2484e-03	0.03125
-2.2483e-03	0.0328125
-2.2482e-03	0.035625
-2.2481e-03	0.0335937
-2.2480e-03	0.0303125
-2.2479e-03	0.03125
-2.2478e-03	0.0332812
-2.2477e-03	0.0278125
-2.2476e-03	0.028125
-2.2475e-03	0.0259375
-2.2474e-03	0.0260937
-2.2473e-03	0.0257813
-2.2472e-03	0.0275
-2.2471e-03	0.02375
-2.2470e-03	0.026875
-2.2469e-03	0.0275
-2.2468e-03	0.02625
-2.2467e-03	0.023125
-2.2466e-03	0.0217188
-2.2465e-03	0.0210938
-2.2464e-03	0.01875
-2.2463e-03	0.0204688
-2.2462e-03	0.0135937
-2.2461e-03	0.0153125
-2.2460e-03	0.0160938
-2.2459e-03	0.0129688
-2.2458e-03	0.0107813
-2.2457e-03	0.00703125
-2.2456e-03	0.009375
-2.2455e-03	0.00984375
-2.2454e-03	0.00703125
-2.2453e-03	0.004375
-2.2452e-03	0.00484375
-2.2451e-03	0.003125
-2.2450e-03	0.00125
-2.2449e-03	0.0009375
-2.2448e-03	-0.000625
-2.2447e-03	0.00140625
-2.2446e-03	0.0015625
-2.2445e-03	-0.00125
-2.2444e-03	0.00015625
-2.2443e-03	-0.00109375
-2.2442e-03	-0.0021875
-2.2441e-03	-0.0015625
-2.2440e-03	-0.00421875
-2.2439e-03	-0.00625
-2.2438e-03	-0.00375
-2.2437e-03	-0.004375
-2.2436e-03	-0.0065625
-2.2435e-03	-0.00578125
-2.2434e-03	-0.011875
-2.2433e-03	-0.015625
-2.2432e-03	-0.0120313
-2.2431e-03	-0.014375
-2.2430e-03	-0.0215625
-2.2429e-03	-0.0220312
-2.2428e-03	-0.024375
-2.2427e-03	-0.0226562
-2.2426e-03	-0.0275
-2.2425e-03	-0.0290625
-2.2424e-03	-0.0307812
-2.2423e-03	-0.0345312
-2.2422e-03	-0.03625
-2.2421e-03	-0.035
-2.2420e-03	-0.03875
-2.2419e-03	-0.0401562
-2.2418e-03	-0.0407812
-2.2417e-03	-0.0417187
-2.2416e-03	-0.0446875
-2.2415e-03	-0.0453125
-2.2414e-03	-0.0420312
-2.2413e-03	-0.0457813
-2.2412e-03	-0.0470313
-2.2411e-03	-0.0448438
-2.2410e-03	-0.0478125
-2.2409e-03	-0.0498437
-2.2408e-03	-0.0482812
-2.2407e-03	-0.0495312
-2.2406e-03	-0.0554688
-2.2405e-03	-0.0507812
-2.2404e-03	-0.0564062
-2.2403e-03	-0.0534375
-2.2402e-03	-0.054375
-2.2401e-03	-0.0579687
-2.2400e-03	-0.0559375
-2.2399e-03	-0.065
-2.2398e-03	-0.0596875
-2.2397e-03	-0.0634375
-2.2396e-03	-0.07
-2.2395e-03	-0.0654688
-2.2394e-03	-0.0603125
-2.2393e-03	-0.0654688
-2.2392e-03	-0.0665625
-2.2391e-03	-0.0703125
-2.2390e-03	-0.0692187
-2.2389e-03	-0.07375
-2.2388e-03	-0.06875
-2.2387e-03	-0.0764062
-2.2386e-03	-0.0740625
-2.2385e-03	-0.0753125
-2.2384e-03	-0.075625
-2.2383e-03	-0.078125
-2.2382e-03	-0.0814062
-2.2381e-03	-0.08
-2.2380e-03	-0.0789062
-2.2379e-03	-0.0798438
-2.2378e-03	-0.0825
-2.2377e-03	-0.0820312
-2.2376e-03	-0.0828125
-2.2375e-03	-0.0823438
-2.2374e-03	-0.0829688
-2.2373e-03	-0.0785938
-2.2372e-03	-0.0842187
-2.2371e-03	-0.0810938
-2.2370e-03	-0.0864063
-2.2369e-03	-0.0851563
-2.2368e-03	-0.0853125
-2.2367e-03	-0.0873437
-2.2366e-03	-0.0860937
-2.2365e-03	-0.0882813
-2.2364e-03	-0.0873437
-2.2363e-03	-0.0840625
-2.2362e-03	-0.0857813
-2.2361e-03	-0.0878125
-2.2360e-03	-0.0829688
-2.2359e-03	-0.0879687
-2.2358e-03	-0.0867187
-2.2357e-03	-0.0864063
-2.2356e-03	-0.084375
-2.2355e-03	-0.0873437
-2.2354e-03	-0.090625
-2.2353e-03	-0.0845313
-2.2352e-03	-0.0901563
-2.2351e-03	-0.0901563
-2.2350e-03	-0.0928125
-2.2349e-03	-0.0920312
-2.2348e-03	-0.0929688
-2.2347e-03	-0.09125
-2.2346e-03	-0.0889063
-2.2345e-03	-0.086875
-2.2344e-03	-0.085
-2.2343e-03	-0.08375
-2.2342e-03	-0.0821875
-2.2341e-03	-0.080625
-2.2340e-03	-0.076875
-2.2339e-03	-0.0782812
-2.2338e-03	-0.0815625
-2.2337e-03	-0.0773438
-2.2336e-03	-0.0759375
-2.2335e-03	-0.0759375
-2.2334e-03	-0.0734375
-2.2333e-03	-0.0679688
-2.2332e-03	-0.0710937
-2.2331e-03	-0.0675
-2.2330e-03	-0.0678125
-2.2329e-03	-0.068125
-2.2328e-03	-0.0679688
-2.2327e-03	-0.0604688
-2.2326e-03	-0.0604688
-2.2325e-03	-0.0617188
-2.2324e-03	-0.0615625
-2.2323e-03	-0.0603125
-2.2322e-03	-0.0565625
-2.2321e-03	-0.0526563
-2.2320e-03	-0.056875
-2.2319e-03	-0.0551563
-2.2318e-03	-0.0507812
-2.2317e-03	-0.0523438
-2.2316e-03	-0.0467188
-2.2315e-03	-0.0484375
-2.2314e-03	-0.0471875
-2.2313e-03	-0.045
-2.2312e-03	-0.0453125
-2.2311e-03	-0.0448438
-2.2310e-03	-0.0440625
-2.2309e-03	-0.0414062
-2.2308e-03	-0.04125
-2.2307e-03	-0.039375
-2.2306e-03	-0.0360938
-2.2305e-03	-0.0384375
-2.2304e-03	-0.04
-2.2303e-03	-0.038125
-2.2302e-03	-0.035
-2.2301e-03	-0.034375
-2.2300e-03	-0.0323437
-2.2299e-03	-0.0303125
-2.2298e-03	-0.0298438
-2.2297e-03	-0.0267187
-2.2296e-03	-0.0264062
-2.2295e-03	-0.0204688
-2.2294e-03	-0.0239063
-2.2293e-03	-0.0176563
-2.2292e-03	-0.0164063
-2.2291e-03	-0.0140625
-2.2290e-03	-0.0123438
-2.2289e-03	-0.0109375
-2.2288e-03	-0.0104688
-2.2287e-03	-0.0114062
-2.2286e-03	-0.00484375
-2.2285e-03	-0.0040625
-2.2284e-03	-0.00390625
-2.2283e-03	-0.0034375
-2.2282e-03	-0.0021875
-2.2281e-03	-0.0028125
-2.2280e-03	-0.00421875
-2.2279e-03	0.00140625
-2.2278e-03	0.00203125
-2.2277e-03	0.00234375
-2.2276e-03	0.00328125
-2.2275e-03	0.004375
-2.2274e-03	0.00421875
-2.2273e-03	0.00390625
-2.2272e-03	0.0078125
-2.2271e-03	0.0075
-2.2270e-03	0.00765625
-2.2269e-03	0.00765625
-2.2268e-03	0.00875
-2.2267e-03	0.00890625
-2.2266e-03	0.0134375
-2.2265e-03	0.013125
-2.2264e-03	0.0173438
-2.2263e-03	0.0189062
-2.2262e-03	0.0209375
-2.2261e-03	0.0209375
-2.2260e-03	0.0209375
-2.2259e-03	0.02125
-2.2258e-03	0.0240625
-2.2257e-03	0.0260937
-2.2256e-03	0.0285938
-2.2255e-03	0.0251563
-2.2254e-03	0.0240625
-2.2253e-03	0.026875
-2.2252e-03	0.0315625
-2.2251e-03	0.0303125
-2.2250e-03	0.0342187
-2.2249e-03	0.0323437
-2.2248e-03	0.0342187
-2.2247e-03	0.0325
-2.2246e-03	0.0360938
-2.2245e-03	0.0382813
-2.2244e-03	0.0346875
-2.2243e-03	0.0390625
-2.2242e-03	0.0453125
-2.2241e-03	0.039375
-2.2240e-03	0.0401562
-2.2239e-03	0.0373438
-2.2238e-03	0.0376563
-2.2237e-03	0.0428125
-2.2236e-03	0.0432813
-2.2235e-03	0.0415625
-2.2234e-03	0.0434375
-2.2233e-03	0.0423437
-2.2232e-03	0.0401562
-2.2231e-03	0.041875
-2.2230e-03	0.0420312
-2.2229e-03	0.0478125
-2.2228e-03	0.03625
-2.2227e-03	0.0409375
-2.2226e-03	0.0373438
-2.2225e-03	0.0370313
-2.2224e-03	0.0459375
-2.2223e-03	0.0370313
-2.2222e-03	0.0457813
-2.2221e-03	0.0429688
-2.2220e-03	0.0464063
-2.2219e-03	0.0384375
-2.2218e-03	0.0429688
-2.2217e-03	0.0364063
-2.2216e-03	0.0360938
-2.2215e-03	0.0409375
-2.2214e-03	0.0389063
-2.2213e-03	0.0376563
-2.2212e-03	0.0360938
-2.2211e-03	0.0357813
-2.2210e-03	0.0304687
-2.2209e-03	0.029375
-2.2208e-03	0.0285938
-2.2207e-03	0.0295313
-2.2206e-03	0.0326562
-2.2205e-03	0.0229687
-2.2204e-03	0.0225
-2.2203e-03	0.0207813
-2.2202e-03	0.023125
-2.2201e-03	0.0207813
-2.2200e-03	0.0232812
-2.2199e-03	0.02125
-2.2198e-03	0.0184375
-2.2197e-03	0.0209375
-2.2196e-03	0.0221875
-2.2195e-03	0.016875
-2.2194e-03	0.0167188
-2.2193e-03	0.01375
-2.2192e-03	0.0171875
-2.2191e-03	0.0135937
-2.2190e-03	0.0109375
-2.2189e-03	0.01
-2.2188e-03	0.010625
-2.2187e-03	0.0117188
-2.2186e-03	0.0120313
-2.2185e-03	0.00890625
-2.2184e-03	0.005625
-2.2183e-03	0.0028125
-2.2182e-03	0.00453125
-2.2181e-03	0.00265625
-2.2180e-03	0.00078125
-2.2179e-03	-0.0003125
-2.2178e-03	0.00015625
-2.2177e-03	-0.0021875
-2.2176e-03	-0.00203125
-2.2175e-03	-0.0034375
-2.2174e-03	-0.0040625
-2.2173e-03	-0.00671875
-2.2172e-03	-0.0071875
-2.2171e-03	-0.0084375
-2.2170e-03	-0.0115625
-2.2169e-03	-0.014375
-2.2168e-03	-0.010625
-2.2167e-03	-0.0171875
-2.2166e-03	-0.0173438
-2.2165e-03	-0.0209375
-2.2164e-03	-0.0267187
-2.2163e-03	-0.0226562
-2.2162e-03	-0.0245313
-2.2161e-03	-0.0284375
-2.2160e-03	-0.0290625
-2.2159e-03	-0.0376563
-2.2158e-03	-0.0353125
-2.2157e-03	-0.0339062
-2.2156e-03	-0.0376563
-2.2155e-03	-0.0382813
-2.2154e-03	-0.0395313
-2.2153e-03	-0.0384375
-2.2152e-03	-0.0389063
-2.2151e-03	-0.04125
-2.2150e-03	-0.044375
-2.2149e-03	-0.0460938
-2.2148e-03	-0.0492187
-2.2147e-03	-0.0498437
-2.2146e-03	-0.0489062
-2.2145e-03	-0.05125
-2.2144e-03	-0.0490625
-2.2143e-03	-0.05125
-2.2142e-03	-0.0542188
-2.2141e-03	-0.0576562
-2.2140e-03	-0.05875
-2.2139e-03	-0.0610938
-2.2138e-03	-0.0632812
-2.2137e-03	-0.0626562
-2.2136e-03	-0.065
-2.2135e-03	-0.0646875
-2.2134e-03	-0.0640625
-2.2133e-03	-0.0617188
-2.2132e-03	-0.0703125
-2.2131e-03	-0.0717187
-2.2130e-03	-0.0690625
-2.2129e-03	-0.0725
-2.2128e-03	-0.07375
-2.2127e-03	-0.0740625
-2.2126e-03	-0.0754688
-2.2125e-03	-0.0725
-2.2124e-03	-0.0801562
-2.2123e-03	-0.0757813
-2.2122e-03	-0.0846875
-2.2121e-03	-0.080625
-2.2120e-03	-0.0792188
-2.2119e-03	-0.0807812
-2.2118e-03	-0.0839063
-2.2117e-03	-0.0876563
-2.2116e-03	-0.0879687
-2.2115e-03	-0.0892187
-2.2114e-03	-0.0957812
-2.2113e-03	-0.0876563
-2.2112e-03	-0.08875
-2.2111e-03	-0.0910938
-2.2110e-03	-0.0892187
-2.2109e-03	-0.0890625
-2.2108e-03	-0.0876563
-2.2107e-03	-0.0928125
-2.2106e-03	-0.09375
-2.2105e-03	-0.099375
-2.2104e-03	-0.0948438
-2.2103e-03	-0.0914063
-2.2102e-03	-0.09625
-2.2101e-03	-0.0940625
-2.2100e-03	-0.096875
-2.2099e-03	-0.0948438
-2.2098e-03	-0.0917188
-2.2097e-03	-0.0875
-2.2096e-03	-0.0926562
-2.2095e-03	-0.0946875
-2.2094e-03	-0.0892187
-2.2093e-03	-0.093125
-2.2092e-03	-0.0892187
-2.2091e-03	-0.0926562
-2.2090e-03	-0.090625
-2.2089e-03	-0.0896875
-2.2088e-03	-0.0946875
-2.2087e-03	-0.0917188
-2.2086e-03	-0.089375
-2.2085e-03	-0.0896875
-2.2084e-03	-0.0884375
-2.2083e-03	-0.085625
-2.2082e-03	-0.0803125
-2.2081e-03	-0.086875
-2.2080e-03	-0.0903125
-2.2079e-03	-0.0853125
-2.2078e-03	-0.0848437
-2.2077e-03	-0.081875
-2.2076e-03	-0.0828125
-2.2075e-03	-0.0829688
-2.2074e-03	-0.08125
-2.2073e-03	-0.0828125
-2.2072e-03	-0.0779688
-2.2071e-03	-0.0778125
-2.2070e-03	-0.0775
-2.2069e-03	-0.0767188
-2.2068e-03	-0.073125
-2.2067e-03	-0.0739063
-2.2066e-03	-0.0728125
-2.2065e-03	-0.0734375
-2.2064e-03	-0.073125
-2.2063e-03	-0.068125
-2.2062e-03	-0.0689063
-2.2061e-03	-0.061875
-2.2060e-03	-0.0645312
-2.2059e-03	-0.0667188
-2.2058e-03	-0.0628125
-2.2057e-03	-0.0596875
-2.2056e-03	-0.0598438
-2.2055e-03	-0.0564062
-2.2054e-03	-0.0573437
-2.2053e-03	-0.0526563
-2.2052e-03	-0.0520313
-2.2051e-03	-0.0501562
-2.2050e-03	-0.0523438
-2.2049e-03	-0.0495312
-2.2048e-03	-0.045
-2.2047e-03	-0.0464063
-2.2046e-03	-0.045
-2.2045e-03	-0.0446875
-2.2044e-03	-0.0415625
-2.2043e-03	-0.0423437
-2.2042e-03	-0.0390625
-2.2041e-03	-0.0385938
-2.2040e-03	-0.0373438
-2.2039e-03	-0.0332812
-2.2038e-03	-0.0329687
-2.2037e-03	-0.0307812
-2.2036e-03	-0.0282813
-2.2035e-03	-0.0278125
-2.2034e-03	-0.029375
-2.2033e-03	-0.025625
-2.2032e-03	-0.020625
-2.2031e-03	-0.0125
-2.2030e-03	-0.0132812
-2.2029e-03	-0.0153125
-2.2028e-03	-0.0123438
-2.2027e-03	-0.006875
-2.2026e-03	-0.00828125
-2.2025e-03	-0.0071875
-2.2024e-03	-0.00578125
-2.2023e-03	-0.0053125
-2.2022e-03	-0.00484375
-2.2021e-03	-0.0028125
-2.2020e-03	-0.00296875
-2.2019e-03	-0.000625
-2.2018e-03	0.00171875
-2.2017e-03	0.0034375
-2.2016e-03	0.00359375
-2.2015e-03	0.00375
-2.2014e-03	0.00609375
-2.2013e-03	0.00375
-2.2012e-03	0.00453125
-2.2011e-03	0.0071875
-2.2010e-03	0.00734375
-2.2009e-03	0.00828125
-2.2008e-03	0.0107813
-2.2007e-03	0.00859375
-2.2006e-03	0.0110937
-2.2005e-03	0.0129688
-2.2004e-03	0.0117188
-2.2003e-03	0.015
-2.2002e-03	0.0125
-2.2001e-03	0.0153125
-2.2000e-03	0.015625
-2.1999e-03	0.0185937
-2.1998e-03	0.0195312
-2.1997e-03	0.0204688
-2.1996e-03	0.0223437
-2.1995e-03	0.0234375
-2.1994e-03	0.0239063
-2.1993e-03	0.026875
-2.1992e-03	0.0245313
-2.1991e-03	0.025625
-2.1990e-03	0.028125
-2.1989e-03	0.0279688
-2.1988e-03	0.0267187
-2.1987e-03	0.0298438
-2.1986e-03	0.0282813
-2.1985e-03	0.03125
-2.1984e-03	0.0303125
-2.1983e-03	0.035625
-2.1982e-03	0.0390625
-2.1981e-03	0.0340625
-2.1980e-03	0.035625
-2.1979e-03	0.0351562
-2.1978e-03	0.0346875
-2.1977e-03	0.0346875
-2.1976e-03	0.0340625
-2.1975e-03	0.0298438
-2.1974e-03	0.041875
-2.1973e-03	0.0376563
-2.1972e-03	0.0415625
-2.1971e-03	0.0357813
-2.1970e-03	0.0359375
-2.1969e-03	0.040625
-2.1968e-03	0.0385938
-2.1967e-03	0.0426562
-2.1966e-03	0.0385938
-2.1965e-03	0.0389063
-2.1964e-03	0.0392188
-2.1963e-03	0.0425
-2.1962e-03	0.03625
-2.1961e-03	0.033125
-2.1960e-03	0.0373438
-2.1959e-03	0.0375
-2.1958e-03	0.0409375
-2.1957e-03	0.0421875
-2.1956e-03	0.0370313
-2.1955e-03	0.0390625
-2.1954e-03	0.0392188
-2.1953e-03	0.03625
-2.1952e-03	0.0360938
-2.1951e-03	0.0370313
-2.1950e-03	0.0367188
-2.1949e-03	0.0325
-2.1948e-03	0.0335937
-2.1947e-03	0.0298438
-2.1946e-03	0.0339062
-2.1945e-03	0.0309375
-2.1944e-03	0.0314063
-2.1943e-03	0.026875
-2.1942e-03	0.0295313
-2.1941e-03	0.0323437
-2.1940e-03	0.0301562
-2.1939e-03	0.02625
-2.1938e-03	0.0251563
-2.1937e-03	0.0248438
-2.1936e-03	0.0228125
-2.1935e-03	0.0246875
-2.1934e-03	0.0165625
-2.1933e-03	0.019375
-2.1932e-03	0.020625
-2.1931e-03	0.0165625
-2.1930e-03	0.0153125
-2.1929e-03	0.0120313
-2.1928e-03	0.0126563
-2.1927e-03	0.0121875
-2.1926e-03	0.013125
-2.1925e-03	0.0101563
-2.1924e-03	0.0059375
-2.1923e-03	0.00859375
-2.1922e-03	0.00578125
-2.1921e-03	0.00375
-2.1920e-03	0.00484375
-2.1919e-03	0.00359375
-2.1918e-03	0.00484375
-2.1917e-03	0.0021875
-2.1916e-03	0.0028125
-2.1915e-03	0.0003125
-2.1914e-03	0.00046875
-2.1913e-03	0
-2.1912e-03	-0.00171875
-2.1911e-03	-0.00109375
-2.1910e-03	-0.00140625
-2.1909e-03	-0.00484375
-2.1908e-03	-0.00359375
-2.1907e-03	-0.00640625
-2.1906e-03	-0.0084375
-2.1905e-03	-0.0123438
-2.1904e-03	-0.0173438
-2.1903e-03	-0.0170313
-2.1902e-03	-0.016875
-2.1901e-03	-0.0220312
-2.1900e-03	-0.0221875
-2.1899e-03	-0.0220312
-2.1898e-03	-0.026875
-2.1897e-03	-0.0259375
-2.1896e-03	-0.0273438
-2.1895e-03	-0.0314063
-2.1894e-03	-0.0342187
-2.1893e-03	-0.0365625
-2.1892e-03	-0.0389063
-2.1891e-03	-0.0385938
-2.1890e-03	-0.039375
-2.1889e-03	-0.04375
-2.1888e-03	-0.04375
-2.1887e-03	-0.0453125
-2.1886e-03	-0.0464063
-2.1885e-03	-0.0473438
-2.1884e-03	-0.0470313
-2.1883e-03	-0.0478125
-2.1882e-03	-0.0498437
-2.1881e-03	-0.0521875
-2.1880e-03	-0.0535938
-2.1879e-03	-0.0540625
-2.1878e-03	-0.0559375
-2.1877e-03	-0.0584375
-2.1876e-03	-0.0576562
-2.1875e-03	-0.0596875
-2.1874e-03	-0.06375
-2.1873e-03	-0.0601563
-2.1872e-03	-0.0639062
-2.1871e-03	-0.0646875
-2.1870e-03	-0.0654688
-2.1869e-03	-0.07125
-2.1868e-03	-0.0709375
-2.1867e-03	-0.07125
-2.1866e-03	-0.0720313
-2.1865e-03	-0.0759375
-2.1864e-03	-0.0757813
-2.1863e-03	-0.0775
-2.1862e-03	-0.0801562
-2.1861e-03	-0.0753125
-2.1860e-03	-0.08
-2.1859e-03	-0.078125
-2.1858e-03	-0.0871875
-2.1857e-03	-0.0865625
-2.1856e-03	-0.0935938
-2.1855e-03	-0.085625
-2.1854e-03	-0.0873437
-2.1853e-03	-0.0895313
-2.1852e-03	-0.0840625
-2.1851e-03	-0.0867187
-2.1850e-03	-0.0939062
-2.1849e-03	-0.09125
-2.1848e-03	-0.0935938
-2.1847e-03	-0.094375
-2.1846e-03	-0.091875
-2.1845e-03	-0.0917188
-2.1844e-03	-0.0946875
-2.1843e-03	-0.0975
-2.1842e-03	-0.095625
-2.1841e-03	-0.0992188
-2.1840e-03	-0.0942188
-2.1839e-03	-0.098125
-2.1838e-03	-0.0925
-2.1837e-03	-0.095625
-2.1836e-03	-0.100625
-2.1835e-03	-0.0971875
-2.1834e-03	-0.0960938
-2.1833e-03	-0.0959375
-2.1832e-03	-0.0973438
-2.1831e-03	-0.0954688
-2.1830e-03	-0.0995313
-2.1829e-03	-0.0928125
-2.1828e-03	-0.0957812
-2.1827e-03	-0.0971875
-2.1826e-03	-0.0989063
-2.1825e-03	-0.0920312
-2.1824e-03	-0.0954688
-2.1823e-03	-0.0925
-2.1822e-03	-0.094375
-2.1821e-03	-0.09
-2.1820e-03	-0.08875
-2.1819e-03	-0.0929688
-2.1818e-03	-0.086875
[truncated: 98,017 more rows]
