# Supplementary material for: Study on monitoring broken rails of heavy haul railway based on ultrasonic guided wave
Source: Sci Rep. 2024 Apr 15;14:8667. doi: 10.1038/s41598-024-59328-5 (PMC11385469; doi:10.1038/s41598-024-59328-5)
Supplement: Supplementary file 1 — Supplementary Information. [file 41598_2024_59328_MOESM1_ESM.zip › Decay experiment data/tek0055.csv]

Model	MDO3054
Firmware Version	1.26
Waveform Type	ANALOG
Point Format	Y
Horizontal Units	s
Horizontal Scale	0.001
Horizontal Delay	0.00338
Sample Interval	1e-07
Record Length	100000
Gating	0.0% to 100.0%
Probe Attenuation	1
Vertical Units	V
Vertical Offset	0
Vertical Scale	0.02
Vertical Position	0
Label
TIME	CH1
-1.6200e-03	-0.00255625
-1.6199e-03	-0.002525
-1.6198e-03	-0.00254688
-1.6197e-03	-0.0026375
-1.6196e-03	-0.00259688
-1.6195e-03	-0.0026625
-1.6194e-03	-0.00265625
-1.6193e-03	-0.00259063
-1.6192e-03	-0.0027125
-1.6191e-03	-0.00272188
-1.6190e-03	-0.00275
-1.6189e-03	-0.00264375
-1.6188e-03	-0.00264687
-1.6187e-03	-0.00270937
-1.6186e-03	-0.00269688
-1.6185e-03	-0.00267188
-1.6184e-03	-0.00259063
-1.6183e-03	-0.00265625
-1.6182e-03	-0.0025875
-1.6181e-03	-0.00261875
-1.6180e-03	-0.00249375
-1.6179e-03	-0.0026875
-1.6178e-03	-0.00240938
-1.6177e-03	-0.00253438
-1.6176e-03	-0.00259063
-1.6175e-03	-0.00240313
-1.6174e-03	-0.0024875
-1.6173e-03	-0.00254062
-1.6172e-03	-0.00238438
-1.6171e-03	-0.00244063
-1.6170e-03	-0.00250625
-1.6169e-03	-0.00231875
-1.6168e-03	-0.00236563
-1.6167e-03	-0.00227188
-1.6166e-03	-0.00227813
-1.6165e-03	-0.0023
-1.6164e-03	-0.00224688
-1.6163e-03	-0.00222187
-1.6162e-03	-0.002225
-1.6161e-03	-0.0021625
-1.6160e-03	-0.00203125
-1.6159e-03	-0.0019
-1.6158e-03	-0.00203125
-1.6157e-03	-0.001925
-1.6156e-03	-0.00176563
-1.6155e-03	-0.00170938
-1.6154e-03	-0.00169688
-1.6153e-03	-0.00163437
-1.6152e-03	-0.00171875
-1.6151e-03	-0.00164063
-1.6150e-03	-0.00151563
-1.6149e-03	-0.00143125
-1.6148e-03	-0.00150938
-1.6147e-03	-0.001425
-1.6146e-03	-0.00139063
-1.6145e-03	-0.00136563
-1.6144e-03	-0.00130937
-1.6143e-03	-0.00122188
-1.6142e-03	-0.00119375
-1.6141e-03	-0.0011875
-1.6140e-03	-0.00118125
-1.6139e-03	-0.00103125
-1.6138e-03	-0.000984375
-1.6137e-03	-0.00098125
-1.6136e-03	-0.000984375
-1.6135e-03	-0.00094375
-1.6134e-03	-0.0009
-1.6133e-03	-0.00083125
-1.6132e-03	-0.000796875
-1.6131e-03	-0.000721875
-1.6130e-03	-0.000771875
-1.6129e-03	-0.000696875
-1.6128e-03	-0.000696875
-1.6127e-03	-0.000590625
-1.6126e-03	-0.000515625
-1.6125e-03	-0.0005
-1.6124e-03	-0.000496875
-1.6123e-03	-0.000365625
-1.6122e-03	-0.0002875
-1.6121e-03	-0.0002375
-1.6120e-03	-0.000190625
-1.6119e-03	-0.0001625
-1.6118e-03	-7.1875e-05
-1.6117e-03	-2.5e-05
-1.6116e-03	5.9375e-05
-1.6115e-03	1.5625e-05
-1.6114e-03	5.3125e-05
-1.6113e-03	5.625e-05
-1.6112e-03	0.000146875
-1.6111e-03	0.000165625
-1.6110e-03	0.00019375
-1.6109e-03	0.00025
-1.6108e-03	0.00030625
-1.6107e-03	0.00034375
-1.6106e-03	0.000353125
-1.6105e-03	0.00035
-1.6104e-03	0.000378125
-1.6103e-03	0.000421875
-1.6102e-03	0.000515625
-1.6101e-03	0.00063125
-1.6100e-03	0.00064375
-1.6099e-03	0.00069375
-1.6098e-03	0.000784375
-1.6097e-03	0.000815625
-1.6096e-03	0.00091875
-1.6095e-03	0.000940625
-1.6094e-03	0.0008875
-1.6093e-03	0.00098125
-1.6092e-03	0.00103125
-1.6091e-03	0.00109063
-1.6090e-03	0.00119063
-1.6089e-03	0.00118438
-1.6088e-03	0.00123438
-1.6087e-03	0.00125938
-1.6086e-03	0.00134687
-1.6085e-03	0.00136875
-1.6084e-03	0.00130937
-1.6083e-03	0.00140938
-1.6082e-03	0.00140625
-1.6081e-03	0.00145312
-1.6080e-03	0.00153438
-1.6079e-03	0.00154688
-1.6078e-03	0.0015125
-1.6077e-03	0.0015625
-1.6076e-03	0.00161875
-1.6075e-03	0.00165625
-1.6074e-03	0.00164063
-1.6073e-03	0.00170625
-1.6072e-03	0.00174688
-1.6071e-03	0.00188125
-1.6070e-03	0.00194063
-1.6069e-03	0.00190313
-1.6068e-03	0.00190938
-1.6067e-03	0.00195312
-1.6066e-03	0.00198438
-1.6065e-03	0.00197188
-1.6064e-03	0.00195938
-1.6063e-03	0.00200313
-1.6062e-03	0.00199063
-1.6061e-03	0.0019375
-1.6060e-03	0.00195938
-1.6059e-03	0.00200938
-1.6058e-03	0.00188437
-1.6057e-03	0.00194688
-1.6056e-03	0.00196562
-1.6055e-03	0.00200938
-1.6054e-03	0.00216563
-1.6053e-03	0.00182813
-1.6052e-03	0.00208125
-1.6051e-03	0.00207187
-1.6050e-03	0.00194688
-1.6049e-03	0.00210625
-1.6048e-03	0.00193438
-1.6047e-03	0.00197813
-1.6046e-03	0.0018625
-1.6045e-03	0.00179375
-1.6044e-03	0.00185313
-1.6043e-03	0.00184375
-1.6042e-03	0.00184063
-1.6041e-03	0.00183125
-1.6040e-03	0.0018
-1.6039e-03	0.00185938
-1.6038e-03	0.00169375
-1.6037e-03	0.00172188
-1.6036e-03	0.00178438
-1.6035e-03	0.00172188
-1.6034e-03	0.00164688
-1.6033e-03	0.00166563
-1.6032e-03	0.00160313
-1.6031e-03	0.00155625
-1.6030e-03	0.00157188
-1.6029e-03	0.001425
-1.6028e-03	0.00143125
-1.6027e-03	0.00145938
-1.6026e-03	0.0014125
-1.6025e-03	0.00138437
-1.6024e-03	0.00139688
-1.6023e-03	0.0013625
-1.6022e-03	0.001275
-1.6021e-03	0.00125
-1.6020e-03	0.00119688
-1.6019e-03	0.00114063
-1.6018e-03	0.00105937
-1.6017e-03	0.00104375
-1.6016e-03	0.00102187
-1.6015e-03	0.00093125
-1.6014e-03	0.0008625
-1.6013e-03	0.00086875
-1.6012e-03	0.000778125
-1.6011e-03	0.000725
-1.6010e-03	0.000653125
-1.6009e-03	0.000546875
-1.6008e-03	0.00045
-1.6007e-03	0.000471875
-1.6006e-03	0.000396875
-1.6005e-03	0.000390625
-1.6004e-03	0.000309375
-1.6003e-03	0.0002875
-1.6002e-03	0.00021875
-1.6001e-03	0.0001875
-1.6000e-03	0.000165625
-1.5999e-03	0.000128125
-1.5998e-03	7.1875e-05
-1.5997e-03	8.4375e-05
-1.5996e-03	5.625e-05
-1.5995e-03	0
-1.5994e-03	-3.125e-06
-1.5993e-03	-6.5625e-05
-1.5992e-03	-6.25e-05
-1.5991e-03	-8.75e-05
-1.5990e-03	-0.00014375
-1.5989e-03	-0.00018125
-1.5988e-03	-0.000171875
-1.5987e-03	-0.000284375
-1.5986e-03	-0.000371875
-1.5985e-03	-0.000384375
-1.5984e-03	-0.000478125
-1.5983e-03	-0.000503125
-1.5982e-03	-0.000621875
-1.5981e-03	-0.000653125
-1.5980e-03	-0.000653125
-1.5979e-03	-0.0007375
-1.5978e-03	-0.000825
-1.5977e-03	-0.00085625
-1.5976e-03	-0.000859375
-1.5975e-03	-0.000909375
-1.5974e-03	-0.000971875
-1.5973e-03	-0.001
-1.5972e-03	-0.00104063
-1.5971e-03	-0.00104063
-1.5970e-03	-0.00111875
-1.5969e-03	-0.00120625
-1.5968e-03	-0.001275
-1.5967e-03	-0.0013125
-1.5966e-03	-0.00135
-1.5965e-03	-0.00135313
-1.5964e-03	-0.00145625
-1.5963e-03	-0.00148438
-1.5962e-03	-0.0015625
-1.5961e-03	-0.0015875
-1.5960e-03	-0.0015375
-1.5959e-03	-0.00170625
-1.5958e-03	-0.00178438
-1.5957e-03	-0.00179063
-1.5956e-03	-0.0019125
-1.5955e-03	-0.0018625
-1.5954e-03	-0.00195312
-1.5953e-03	-0.00201563
-1.5952e-03	-0.00204062
-1.5951e-03	-0.00215313
-1.5950e-03	-0.00215313
-1.5949e-03	-0.00220937
-1.5948e-03	-0.00225938
-1.5947e-03	-0.0023375
-1.5946e-03	-0.00236875
-1.5945e-03	-0.00245
-1.5944e-03	-0.002425
-1.5943e-03	-0.00247188
-1.5942e-03	-0.00254688
-1.5941e-03	-0.00260312
-1.5940e-03	-0.00258125
-1.5939e-03	-0.0026375
-1.5938e-03	-0.00265
-1.5937e-03	-0.0027375
-1.5936e-03	-0.00270937
-1.5935e-03	-0.00270313
-1.5934e-03	-0.00267812
-1.5933e-03	-0.00274688
-1.5932e-03	-0.00283125
-1.5931e-03	-0.00283438
-1.5930e-03	-0.00285
-1.5929e-03	-0.00280938
-1.5928e-03	-0.00285625
-1.5927e-03	-0.0028125
-1.5926e-03	-0.0029125
-1.5925e-03	-0.0031
-1.5924e-03	-0.00290625
-1.5923e-03	-0.0029625
-1.5922e-03	-0.00298438
-1.5921e-03	-0.00295625
-1.5920e-03	-0.00298125
-1.5919e-03	-0.00302813
-1.5918e-03	-0.00287813
-1.5917e-03	-0.003
-1.5916e-03	-0.00293438
-1.5915e-03	-0.0029125
-1.5914e-03	-0.00288438
-1.5913e-03	-0.00296562
-1.5912e-03	-0.00291563
-1.5911e-03	-0.0030125
-1.5910e-03	-0.00294688
-1.5909e-03	-0.00289688
-1.5908e-03	-0.0028625
-1.5907e-03	-0.00284688
-1.5906e-03	-0.00282188
-1.5905e-03	-0.002675
-1.5904e-03	-0.00274375
-1.5903e-03	-0.0027125
-1.5902e-03	-0.00263437
-1.5901e-03	-0.00264687
-1.5900e-03	-0.002675
-1.5899e-03	-0.00260625
-1.5898e-03	-0.0026875
-1.5897e-03	-0.00269375
-1.5896e-03	-0.00255313
-1.5895e-03	-0.00252188
-1.5894e-03	-0.002525
-1.5893e-03	-0.00235625
-1.5892e-03	-0.00238438
-1.5891e-03	-0.00235313
-1.5890e-03	-0.00229063
-1.5889e-03	-0.00219688
-1.5888e-03	-0.00220625
-1.5887e-03	-0.00214375
-1.5886e-03	-0.0021375
-1.5885e-03	-0.00201875
-1.5884e-03	-0.0019875
-1.5883e-03	-0.002
-1.5882e-03	-0.00190625
-1.5881e-03	-0.00184375
-1.5880e-03	-0.001825
-1.5879e-03	-0.00170625
-1.5878e-03	-0.001625
-1.5877e-03	-0.00157813
-1.5876e-03	-0.00148438
-1.5875e-03	-0.00145938
-1.5874e-03	-0.00142813
-1.5873e-03	-0.00124688
-1.5872e-03	-0.00129688
-1.5871e-03	-0.00125
-1.5870e-03	-0.00116562
-1.5869e-03	-0.00115313
-1.5868e-03	-0.00112188
-1.5867e-03	-0.00101563
-1.5866e-03	-0.000975
-1.5865e-03	-0.000959375
-1.5864e-03	-0.000875
-1.5863e-03	-0.000928125
-1.5862e-03	-0.00081875
-1.5861e-03	-0.000784375
-1.5860e-03	-0.000828125
-1.5859e-03	-0.000725
-1.5858e-03	-0.00068125
-1.5857e-03	-0.000671875
-1.5856e-03	-0.000596875
-1.5855e-03	-0.000503125
-1.5854e-03	-0.000434375
-1.5853e-03	-0.0003625
-1.5852e-03	-0.00034375
-1.5851e-03	-0.00021875
-1.5850e-03	-0.00030625
-1.5849e-03	-0.000115625
-1.5848e-03	-5.9375e-05
-1.5847e-03	-6.5625e-05
-1.5846e-03	5.625e-05
-1.5845e-03	4.375e-05
-1.5844e-03	6.875e-05
-1.5843e-03	0.000103125
-1.5842e-03	0.000153125
-1.5841e-03	0.000171875
-1.5840e-03	0.000240625
-1.5839e-03	0.000284375
-1.5838e-03	0.000309375
-1.5837e-03	0.0003375
-1.5836e-03	0.000421875
-1.5835e-03	0.000446875
-1.5834e-03	0.000459375
-1.5833e-03	0.000653125
-1.5832e-03	0.000665625
-1.5831e-03	0.000725
-1.5830e-03	0.00079375
-1.5829e-03	0.000915625
-1.5828e-03	0.000990625
-1.5827e-03	0.00094375
-1.5826e-03	0.00109687
-1.5825e-03	0.00106562
-1.5824e-03	0.00116562
-1.5823e-03	0.00122813
-1.5822e-03	0.00125938
-1.5821e-03	0.001325
-1.5820e-03	0.0012625
-1.5819e-03	0.00150625
-1.5818e-03	0.00149375
-1.5817e-03	0.00159687
-1.5816e-03	0.0016
-1.5815e-03	0.00172188
-1.5814e-03	0.00179375
-1.5813e-03	0.0018
-1.5812e-03	0.00185938
-1.5811e-03	0.00177813
-1.5810e-03	0.001925
-1.5809e-03	0.00190938
-1.5808e-03	0.00201563
-1.5807e-03	0.00198438
-1.5806e-03	0.00212813
-1.5805e-03	0.00215938
-1.5804e-03	0.002175
-1.5803e-03	0.00230938
-1.5802e-03	0.00225
-1.5801e-03	0.00219688
-1.5800e-03	0.00228437
-1.5799e-03	0.002175
-1.5798e-03	0.002275
-1.5797e-03	0.00222187
-1.5796e-03	0.00231875
-1.5795e-03	0.00231875
-1.5794e-03	0.00231875
-1.5793e-03	0.00240625
-1.5792e-03	0.00240938
-1.5791e-03	0.00229688
-1.5790e-03	0.00247188
-1.5789e-03	0.00238125
-1.5788e-03	0.00246875
-1.5787e-03	0.00236563
-1.5786e-03	0.002325
-1.5785e-03	0.0023625
-1.5784e-03	0.00234688
-1.5783e-03	0.00237188
-1.5782e-03	0.00242813
-1.5781e-03	0.00245625
-1.5780e-03	0.002425
-1.5779e-03	0.0024375
-1.5778e-03	0.00246562
-1.5777e-03	0.0024625
-1.5776e-03	0.00244688
-1.5775e-03	0.00235937
-1.5774e-03	0.00231875
-1.5773e-03	0.00234375
-1.5772e-03	0.0024
-1.5771e-03	0.00240313
-1.5770e-03	0.00224062
-1.5769e-03	0.00239688
-1.5768e-03	0.00223438
-1.5767e-03	0.0022125
-1.5766e-03	0.00216563
-1.5765e-03	0.00217188
-1.5764e-03	0.00225938
-1.5763e-03	0.00212188
-1.5762e-03	0.00209688
-1.5761e-03	0.00207813
-1.5760e-03	0.00203125
-1.5759e-03	0.00190938
-1.5758e-03	0.00190938
-1.5757e-03	0.002
-1.5756e-03	0.00189063
-1.5755e-03	0.00185
-1.5754e-03	0.00177188
-1.5753e-03	0.00177813
-1.5752e-03	0.00169375
-1.5751e-03	0.00153125
-1.5750e-03	0.00154063
-1.5749e-03	0.00142187
-1.5748e-03	0.00142813
-1.5747e-03	0.00145
-1.5746e-03	0.0013125
-1.5745e-03	0.001175
-1.5744e-03	0.001225
-1.5743e-03	0.00110625
-1.5742e-03	0.00113437
-1.5741e-03	0.000959375
-1.5740e-03	0.001025
-1.5739e-03	0.00099375
-1.5738e-03	0.00086875
-1.5737e-03	0.000825
-1.5736e-03	0.00080625
-1.5735e-03	0.0006125
-1.5734e-03	0.000615625
-1.5733e-03	0.0006125
-1.5732e-03	0.000584375
-1.5731e-03	0.000353125
-1.5730e-03	0.000353125
-1.5729e-03	0.0003
-1.5728e-03	0.000271875
-1.5727e-03	0.0002375
-1.5726e-03	0.000165625
-1.5725e-03	0.000103125
-1.5724e-03	0.0001375
-1.5723e-03	3.75e-05
-1.5722e-03	4.0625e-05
-1.5721e-03	-2.1875e-05
-1.5720e-03	-0.0001375
-1.5719e-03	-7.5e-05
-1.5718e-03	-0.000115625
-1.5717e-03	-0.000184375
-1.5716e-03	-0.00025625
-1.5715e-03	-0.0004
-1.5714e-03	-0.0004
-1.5713e-03	-0.000446875
-1.5712e-03	-0.0004625
-1.5711e-03	-0.000575
-1.5710e-03	-0.000690625
-1.5709e-03	-0.00070625
-1.5708e-03	-0.00076875
-1.5707e-03	-0.000815625
-1.5706e-03	-0.0009
-1.5705e-03	-0.0009
-1.5704e-03	-0.000915625
-1.5703e-03	-0.00095625
-1.5702e-03	-0.00100313
-1.5701e-03	-0.00104375
-1.5700e-03	-0.001175
-1.5699e-03	-0.00120625
-1.5698e-03	-0.00136563
-1.5697e-03	-0.00138437
-1.5696e-03	-0.0014125
-1.5695e-03	-0.00145
-1.5694e-03	-0.00158438
-1.5693e-03	-0.00166563
-1.5692e-03	-0.00171563
-1.5691e-03	-0.00180938
-1.5690e-03	-0.0019375
-1.5689e-03	-0.0019625
-1.5688e-03	-0.00198125
-1.5687e-03	-0.00209375
-1.5686e-03	-0.002175
-1.5685e-03	-0.00218438
-1.5684e-03	-0.00229375
-1.5683e-03	-0.00232188
-1.5682e-03	-0.00233125
-1.5681e-03	-0.00236563
-1.5680e-03	-0.00238125
-1.5679e-03	-0.00259063
-1.5678e-03	-0.00268438
-1.5677e-03	-0.00259375
-1.5676e-03	-0.0026875
-1.5675e-03	-0.00269063
-1.5674e-03	-0.00277188
-1.5673e-03	-0.002675
-1.5672e-03	-0.00269688
-1.5671e-03	-0.00286875
-1.5670e-03	-0.00281562
-1.5669e-03	-0.00281875
-1.5668e-03	-0.00294063
-1.5667e-03	-0.00298125
-1.5666e-03	-0.00305938
-1.5665e-03	-0.0029875
-1.5664e-03	-0.003075
-1.5663e-03	-0.00311563
-1.5662e-03	-0.003125
-1.5661e-03	-0.00309688
-1.5660e-03	-0.0032
-1.5659e-03	-0.0032
-1.5658e-03	-0.00325625
-1.5657e-03	-0.0032125
-1.5656e-03	-0.00336563
-1.5655e-03	-0.00326563
-1.5654e-03	-0.00327188
-1.5653e-03	-0.00325625
-1.5652e-03	-0.0033
-1.5651e-03	-0.0033125
-1.5650e-03	-0.00335937
-1.5649e-03	-0.003375
-1.5648e-03	-0.00339062
-1.5647e-03	-0.00329063
-1.5646e-03	-0.00325938
-1.5645e-03	-0.003375
-1.5644e-03	-0.00340625
-1.5643e-03	-0.00320625
-1.5642e-03	-0.00339062
-1.5641e-03	-0.00332188
-1.5640e-03	-0.00332188
-1.5639e-03	-0.00325625
-1.5638e-03	-0.00332188
-1.5637e-03	-0.00315625
-1.5636e-03	-0.00324063
-1.5635e-03	-0.00323125
-1.5634e-03	-0.00309375
-1.5633e-03	-0.00309063
-1.5632e-03	-0.00304688
-1.5631e-03	-0.00313125
-1.5630e-03	-0.0030375
-1.5629e-03	-0.00305625
-1.5628e-03	-0.00302188
-1.5627e-03	-0.003
-1.5626e-03	-0.0029375
-1.5625e-03	-0.00290313
-1.5624e-03	-0.00285
-1.5623e-03	-0.00281562
-1.5622e-03	-0.00276875
-1.5621e-03	-0.00278125
-1.5620e-03	-0.00265313
-1.5619e-03	-0.00262813
-1.5618e-03	-0.0026375
-1.5617e-03	-0.0025875
-1.5616e-03	-0.0026125
-1.5615e-03	-0.00249687
-1.5614e-03	-0.00245625
-1.5613e-03	-0.00248438
-1.5612e-03	-0.00240313
-1.5611e-03	-0.00229063
-1.5610e-03	-0.00219688
-1.5609e-03	-0.00214687
-1.5608e-03	-0.00215
-1.5607e-03	-0.00203438
-1.5606e-03	-0.001975
-1.5605e-03	-0.00186875
-1.5604e-03	-0.00185
-1.5603e-03	-0.00170625
-1.5602e-03	-0.00171875
-1.5601e-03	-0.00160625
-1.5600e-03	-0.00155625
-1.5599e-03	-0.00150938
-1.5598e-03	-0.00140938
-1.5597e-03	-0.00135313
-1.5596e-03	-0.001325
-1.5595e-03	-0.00128125
-1.5594e-03	-0.00120312
-1.5593e-03	-0.00113437
-1.5592e-03	-0.00102187
-1.5591e-03	-0.00106562
-1.5590e-03	-0.000946875
-1.5589e-03	-0.000953125
-1.5588e-03	-0.00084375
-1.5587e-03	-0.000834375
-1.5586e-03	-0.000771875
-1.5585e-03	-0.00073125
-1.5584e-03	-0.000728125
-1.5583e-03	-0.000678125
-1.5582e-03	-0.000559375
-1.5581e-03	-0.000559375
-1.5580e-03	-0.000490625
-1.5579e-03	-0.00035
-1.5578e-03	-0.000259375
-1.5577e-03	-0.000228125
-1.5576e-03	-0.00015625
-1.5575e-03	-0.00010625
-1.5574e-03	-5.3125e-05
-1.5573e-03	-1.875e-05
-1.5572e-03	5.625e-05
-1.5571e-03	0.000103125
-1.5570e-03	0.000140625
-1.5569e-03	0.000159375
-1.5568e-03	0.000228125
-1.5567e-03	0.000321875
-1.5566e-03	0.00035625
-1.5565e-03	0.0004125
-1.5564e-03	0.00048125
-1.5563e-03	0.000440625
-1.5562e-03	0.000546875
-1.5561e-03	0.000584375
-1.5560e-03	0.00068125
-1.5559e-03	0.000725
-1.5558e-03	0.000753125
-1.5557e-03	0.000875
-1.5556e-03	0.000915625
-1.5555e-03	0.001
-1.5554e-03	0.00112813
-1.5553e-03	0.00123125
-1.5552e-03	0.0013375
-1.5551e-03	0.00116875
-1.5550e-03	0.00139063
-1.5549e-03	0.00139063
-1.5548e-03	0.00145312
-1.5547e-03	0.00162813
-1.5546e-03	0.00151875
-1.5545e-03	0.00157188
-1.5544e-03	0.00171563
-1.5543e-03	0.00183125
-1.5542e-03	0.00180313
-1.5541e-03	0.00182188
-1.5540e-03	0.00188125
-1.5539e-03	0.00194063
-1.5538e-03	0.00198438
-1.5537e-03	0.00199375
-1.5536e-03	0.00199687
-1.5535e-03	0.00215938
-1.5534e-03	0.00209063
-1.5533e-03	0.00223438
-1.5532e-03	0.00219063
-1.5531e-03	0.00229063
-1.5530e-03	0.00235937
-1.5529e-03	0.00236563
-1.5528e-03	0.00239375
-1.5527e-03	0.0024125
-1.5526e-03	0.00244063
-1.5525e-03	0.0026
-1.5524e-03	0.00254062
-1.5523e-03	0.0024625
-1.5522e-03	0.00267812
-1.5521e-03	0.00266563
-1.5520e-03	0.00268438
-1.5519e-03	0.0026375
-1.5518e-03	0.00270937
-1.5517e-03	0.002725
-1.5516e-03	0.0028125
-1.5515e-03	0.00271875
-1.5514e-03	0.00281875
-1.5513e-03	0.002825
-1.5512e-03	0.00274688
-1.5511e-03	0.00280313
-1.5510e-03	0.00278125
-1.5509e-03	0.00288125
-1.5508e-03	0.00285937
-1.5507e-03	0.00282188
-1.5506e-03	0.0028
-1.5505e-03	0.00279688
-1.5504e-03	0.00277188
-1.5503e-03	0.002625
-1.5502e-03	0.00266875
-1.5501e-03	0.00267188
-1.5500e-03	0.00261875
-1.5499e-03	0.00260938
-1.5498e-03	0.00265625
-1.5497e-03	0.00260938
-1.5496e-03	0.00259063
-1.5495e-03	0.00249063
-1.5494e-03	0.00256875
-1.5493e-03	0.0025
-1.5492e-03	0.00245938
-1.5491e-03	0.00241875
-1.5490e-03	0.00245313
-1.5489e-03	0.00231875
-1.5488e-03	0.00239062
-1.5487e-03	0.00232812
-1.5486e-03	0.00222813
-1.5485e-03	0.00218438
-1.5484e-03	0.00226563
-1.5483e-03	0.00218125
-1.5482e-03	0.0021375
-1.5481e-03	0.00201563
-1.5480e-03	0.00196562
-1.5479e-03	0.00196562
-1.5478e-03	0.0018875
-1.5477e-03	0.00168438
-1.5476e-03	0.00179063
-1.5475e-03	0.00166875
-1.5474e-03	0.001625
-1.5473e-03	0.00158125
-1.5472e-03	0.00146875
-1.5471e-03	0.0014375
-1.5470e-03	0.00126563
-1.5469e-03	0.00137188
-1.5468e-03	0.00125625
-1.5467e-03	0.00119688
-1.5466e-03	0.0011
-1.5465e-03	0.0010375
-1.5464e-03	0.000975
-1.5463e-03	0.00100938
-1.5462e-03	0.000840625
-1.5461e-03	0.000909375
-1.5460e-03	0.00080625
-1.5459e-03	0.000675
-1.5458e-03	0.000634375
-1.5457e-03	0.000484375
-1.5456e-03	0.000428125
-1.5455e-03	0.00035
-1.5454e-03	0.0003
-1.5453e-03	0.000278125
-1.5452e-03	0.000184375
-1.5451e-03	0.000178125
-1.5450e-03	0.000128125
-1.5449e-03	0.00013125
-1.5448e-03	6.5625e-05
-1.5447e-03	3.4375e-05
-1.5446e-03	2.1875e-05
-1.5445e-03	-2.8125e-05
-1.5444e-03	-5.3125e-05
-1.5443e-03	-0.000134375
-1.5442e-03	-0.00019375
-1.5441e-03	-0.000240625
-1.5440e-03	-0.000334375
-1.5439e-03	-0.000378125
-1.5438e-03	-0.000465625
-1.5437e-03	-0.000509375
-1.5436e-03	-0.00060625
-1.5435e-03	-0.000678125
-1.5434e-03	-0.000759375
-1.5433e-03	-0.0007625
-1.5432e-03	-0.00083125
-1.5431e-03	-0.000921875
-1.5430e-03	-0.00091875
-1.5429e-03	-0.00095
-1.5428e-03	-0.00106875
-1.5427e-03	-0.00114375
-1.5426e-03	-0.00137188
-1.5425e-03	-0.00131563
-1.5424e-03	-0.00129688
-1.5423e-03	-0.00140313
-1.5422e-03	-0.00158125
-1.5421e-03	-0.00155313
-1.5420e-03	-0.00179688
-1.5419e-03	-0.00170625
-1.5418e-03	-0.00180625
-1.5417e-03	-0.0019125
-1.5416e-03	-0.001925
-1.5415e-03	-0.00195938
-1.5414e-03	-0.00201875
-1.5413e-03	-0.00212188
-1.5412e-03	-0.00215
-1.5411e-03	-0.00222813
-1.5410e-03	-0.00232812
-1.5409e-03	-0.00239688
-1.5408e-03	-0.00240625
-1.5407e-03	-0.00256875
-1.5406e-03	-0.00261563
-1.5405e-03	-0.00268125
-1.5404e-03	-0.00279375
-1.5403e-03	-0.00278437
-1.5402e-03	-0.00290938
-1.5401e-03	-0.00284688
-1.5400e-03	-0.00296875
-1.5399e-03	-0.00288438
-1.5398e-03	-0.00305313
-1.5397e-03	-0.00319688
-1.5396e-03	-0.00315313
-1.5395e-03	-0.0032125
-1.5394e-03	-0.00325625
-1.5393e-03	-0.00325312
-1.5392e-03	-0.00325938
-1.5391e-03	-0.003325
-1.5390e-03	-0.00344375
-1.5389e-03	-0.00340313
-1.5388e-03	-0.00351875
-1.5387e-03	-0.00352813
-1.5386e-03	-0.00358438
-1.5385e-03	-0.00360938
-1.5384e-03	-0.0036625
-1.5383e-03	-0.00369688
-1.5382e-03	-0.00365938
-1.5381e-03	-0.0037375
-1.5380e-03	-0.0036625
-1.5379e-03	-0.00372188
-1.5378e-03	-0.0037875
-1.5377e-03	-0.00370937
-1.5376e-03	-0.00375938
-1.5375e-03	-0.00366875
-1.5374e-03	-0.00378125
-1.5373e-03	-0.00365938
-1.5372e-03	-0.00369063
-1.5371e-03	-0.003725
-1.5370e-03	-0.00378125
-1.5369e-03	-0.00370313
-1.5368e-03	-0.00372813
-1.5367e-03	-0.00364688
-1.5366e-03	-0.00363125
-1.5365e-03	-0.00365625
-1.5364e-03	-0.00369688
-1.5363e-03	-0.00366563
-1.5362e-03	-0.00364688
-1.5361e-03	-0.0036125
-1.5360e-03	-0.00355
-1.5359e-03	-0.003475
-1.5358e-03	-0.0034625
-1.5357e-03	-0.003475
-1.5356e-03	-0.00357187
-1.5355e-03	-0.00343438
-1.5354e-03	-0.0033625
-1.5353e-03	-0.00345
-1.5352e-03	-0.00336563
-1.5351e-03	-0.00326563
-1.5350e-03	-0.00325625
-1.5349e-03	-0.00320625
-1.5348e-03	-0.00310938
-1.5347e-03	-0.00308438
-1.5346e-03	-0.0029625
-1.5345e-03	-0.00298125
-1.5344e-03	-0.0029
-1.5343e-03	-0.00290938
-1.5342e-03	-0.00283438
-1.5341e-03	-0.00278125
-1.5340e-03	-0.00275312
-1.5339e-03	-0.00269063
-1.5338e-03	-0.00255625
-1.5337e-03	-0.0026
-1.5336e-03	-0.0024625
-1.5335e-03	-0.00239375
-1.5334e-03	-0.00235
-1.5333e-03	-0.00224062
-1.5332e-03	-0.00222187
-1.5331e-03	-0.00218438
-1.5330e-03	-0.00207187
-1.5329e-03	-0.0020375
-1.5328e-03	-0.00195312
-1.5327e-03	-0.00187188
-1.5326e-03	-0.00172813
-1.5325e-03	-0.0017125
-1.5324e-03	-0.0017125
-1.5323e-03	-0.00164375
-1.5322e-03	-0.00151563
-1.5321e-03	-0.001475
-1.5320e-03	-0.00136875
-1.5319e-03	-0.00124375
-1.5318e-03	-0.00120312
-1.5317e-03	-0.00117187
-1.5316e-03	-0.00103438
-1.5315e-03	-0.00105625
-1.5314e-03	-0.0009875
-1.5313e-03	-0.000934375
-1.5312e-03	-0.000934375
-1.5311e-03	-0.0007875
-1.5310e-03	-0.000825
-1.5309e-03	-0.00071875
-1.5308e-03	-0.00069375
-1.5307e-03	-0.000603125
-1.5306e-03	-0.0005875
-1.5305e-03	-0.000559375
-1.5304e-03	-0.0004125
-1.5303e-03	-0.000321875
-1.5302e-03	-0.000421875
-1.5301e-03	9.375e-06
-1.5300e-03	-0.00016875
-1.5299e-03	-5.9375e-05
-1.5298e-03	5e-05
-1.5297e-03	-1.5625e-05
-1.5296e-03	0.0001125
-1.5295e-03	0.00019375
-1.5294e-03	0.000165625
-1.5293e-03	0.000203125
-1.5292e-03	0.00031875
-1.5291e-03	0.000425
-1.5290e-03	0.0004
-1.5289e-03	0.00044375
-1.5288e-03	0.000496875
-1.5287e-03	0.00066875
-1.5286e-03	0.00073125
-1.5285e-03	0.000834375
-1.5284e-03	0.000846875
-1.5283e-03	0.00089375
-1.5282e-03	0.00107813
-1.5281e-03	0.00112188
-1.5280e-03	0.00121563
-1.5279e-03	0.00122188
-1.5278e-03	0.00129688
-1.5277e-03	0.00140938
-1.5276e-03	0.00131563
-1.5275e-03	0.00146875
-1.5274e-03	0.00153125
-1.5273e-03	0.00164688
-1.5272e-03	0.00165938
-1.5271e-03	0.00174688
-1.5270e-03	0.00189063
-1.5269e-03	0.00190938
-1.5268e-03	0.0020125
-1.5267e-03	0.00207813
-1.5266e-03	0.00202188
-1.5265e-03	0.00211563
-1.5264e-03	0.00225
-1.5263e-03	0.00224375
-1.5262e-03	0.00234375
-1.5261e-03	0.00235937
-1.5260e-03	0.00241875
-1.5259e-03	0.00246562
-1.5258e-03	0.00255938
-1.5257e-03	0.0026
-1.5256e-03	0.002625
-1.5255e-03	0.00260312
-1.5254e-03	0.00264375
-1.5253e-03	0.0027625
-1.5252e-03	0.00281875
-1.5251e-03	0.0028
-1.5250e-03	0.00278125
-1.5249e-03	0.00277813
-1.5248e-03	0.00281875
-1.5247e-03	0.002875
-1.5246e-03	0.00295938
-1.5245e-03	0.00290625
-1.5244e-03	0.00291563
-1.5243e-03	0.00298438
-1.5242e-03	0.00300938
-1.5241e-03	0.00306563
-1.5240e-03	0.00307813
-1.5239e-03	0.00301875
-1.5238e-03	0.00304063
-1.5237e-03	0.00303438
-1.5236e-03	0.00310625
-1.5235e-03	0.00310938
-1.5234e-03	0.00310312
-1.5233e-03	0.00306563
-1.5232e-03	0.00302188
-1.5231e-03	0.00305313
-1.5230e-03	0.00309063
-1.5229e-03	0.00306563
-1.5228e-03	0.00309688
-1.5227e-03	0.00306875
-1.5226e-03	0.003025
-1.5225e-03	0.00304688
-1.5224e-03	0.00295625
-1.5223e-03	0.00292187
-1.5222e-03	0.00293125
-1.5221e-03	0.00288438
-1.5220e-03	0.0028625
-1.5219e-03	0.00285
-1.5218e-03	0.00282813
-1.5217e-03	0.0028
-1.5216e-03	0.00275312
-1.5215e-03	0.002775
-1.5214e-03	0.00270937
-1.5213e-03	0.00262188
-1.5212e-03	0.00262188
-1.5211e-03	0.00241563
-1.5210e-03	0.00251563
-1.5209e-03	0.0024125
-1.5208e-03	0.0024375
-1.5207e-03	0.00230938
-1.5206e-03	0.00231562
-1.5205e-03	0.00221875
-1.5204e-03	0.00215313
-1.5203e-03	0.00211563
-1.5202e-03	0.00203125
-1.5201e-03	0.00185625
-1.5200e-03	0.00181563
-1.5199e-03	0.00179688
-1.5198e-03	0.00173438
-1.5197e-03	0.00171875
-1.5196e-03	0.00154688
-1.5195e-03	0.00162813
-1.5194e-03	0.00149375
-1.5193e-03	0.00144688
-1.5192e-03	0.00139375
-1.5191e-03	0.00124062
-1.5190e-03	0.00125
-1.5189e-03	0.00114688
-1.5188e-03	0.00104375
-1.5187e-03	0.00100313
-1.5186e-03	0.00085
-1.5185e-03	0.000834375
-1.5184e-03	0.00083125
-1.5183e-03	0.0006125
-1.5182e-03	0.0005875
-1.5181e-03	0.000415625
-1.5180e-03	0.000434375
-1.5179e-03	0.00039375
-1.5178e-03	0.000371875
-1.5177e-03	0.000425
-1.5176e-03	0.000365625
-1.5175e-03	0.000190625
-1.5174e-03	0.000175
-1.5173e-03	0.000128125
-1.5172e-03	9.375e-06
-1.5171e-03	2.8125e-05
-1.5170e-03	-3.4375e-05
-1.5169e-03	-9.375e-05
-1.5168e-03	-0.000153125
-1.5167e-03	-0.00016875
-1.5166e-03	-0.000234375
-1.5165e-03	-0.00028125
-1.5164e-03	-0.0003625
-1.5163e-03	-0.000503125
-1.5162e-03	-0.000565625
-1.5161e-03	-0.00059375
-1.5160e-03	-0.0006875
-1.5159e-03	-0.000853125
-1.5158e-03	-0.00085625
-1.5157e-03	-0.000940625
-1.5156e-03	-0.0009625
-1.5155e-03	-0.00105625
-1.5154e-03	-0.00111875
-1.5153e-03	-0.00116875
-1.5152e-03	-0.0013125
-1.5151e-03	-0.00135313
-1.5150e-03	-0.0014875
-1.5149e-03	-0.00139688
-1.5148e-03	-0.00158438
-1.5147e-03	-0.00164063
-1.5146e-03	-0.00170312
-1.5145e-03	-0.00190625
-1.5144e-03	-0.00188437
-1.5143e-03	-0.00200625
-1.5142e-03	-0.00209063
-1.5141e-03	-0.00210625
-1.5140e-03	-0.00217812
-1.5139e-03	-0.00225625
-1.5138e-03	-0.0023625
-1.5137e-03	-0.00240313
-1.5136e-03	-0.00235313
-1.5135e-03	-0.00248125
-1.5134e-03	-0.0025625
-1.5133e-03	-0.0026375
-1.5132e-03	-0.0027625
-1.5131e-03	-0.00278125
-1.5130e-03	-0.0028375
-1.5129e-03	-0.00293438
-1.5128e-03	-0.00304375
-1.5127e-03	-0.00302813
-1.5126e-03	-0.0030375
-1.5125e-03	-0.00315
-1.5124e-03	-0.0032
-1.5123e-03	-0.0032625
-1.5122e-03	-0.0032
-1.5121e-03	-0.003275
-1.5120e-03	-0.0034375
-1.5119e-03	-0.0034125
-1.5118e-03	-0.0034125
-1.5117e-03	-0.003525
-1.5116e-03	-0.00359375
-1.5115e-03	-0.00355625
-1.5114e-03	-0.00358438
-1.5113e-03	-0.00360938
-1.5112e-03	-0.00368125
-1.5111e-03	-0.00369375
-1.5110e-03	-0.003725
-1.5109e-03	-0.0038
-1.5108e-03	-0.003825
-1.5107e-03	-0.00382188
-1.5106e-03	-0.00372188
-1.5105e-03	-0.0038875
-1.5104e-03	-0.00396563
-1.5103e-03	-0.00394687
-1.5102e-03	-0.00392813
-1.5101e-03	-0.00392188
-1.5100e-03	-0.00389688
-1.5099e-03	-0.00388125
-1.5098e-03	-0.00388125
-1.5097e-03	-0.00398125
-1.5096e-03	-0.00387188
-1.5095e-03	-0.00390938
-1.5094e-03	-0.00394063
-1.5093e-03	-0.0039375
-1.5092e-03	-0.0039
-1.5091e-03	-0.003875
-1.5090e-03	-0.00392188
-1.5089e-03	-0.00376563
-1.5088e-03	-0.003825
-1.5087e-03	-0.00387188
-1.5086e-03	-0.00374063
-1.5085e-03	-0.0037625
-1.5084e-03	-0.00379375
-1.5083e-03	-0.00371563
-1.5082e-03	-0.0036625
-1.5081e-03	-0.00358125
-1.5080e-03	-0.00357813
-1.5079e-03	-0.00357813
-1.5078e-03	-0.00350313
-1.5077e-03	-0.00353438
-1.5076e-03	-0.00345
-1.5075e-03	-0.00346562
-1.5074e-03	-0.00338438
-1.5073e-03	-0.00324063
-1.5072e-03	-0.00323438
-1.5071e-03	-0.00314375
-1.5070e-03	-0.00310312
-1.5069e-03	-0.00304375
-1.5068e-03	-0.00306563
-1.5067e-03	-0.00295938
-1.5066e-03	-0.00293125
-1.5065e-03	-0.0029
-1.5064e-03	-0.00277813
-1.5063e-03	-0.00264063
-1.5062e-03	-0.00262188
-1.5061e-03	-0.00260625
-1.5060e-03	-0.00254688
-1.5059e-03	-0.00236875
-1.5058e-03	-0.00238125
-1.5057e-03	-0.0022
-1.5056e-03	-0.00214687
-1.5055e-03	-0.00208438
-1.5054e-03	-0.00210625
-1.5053e-03	-0.00210625
-1.5052e-03	-0.002
-1.5051e-03	-0.00189063
-1.5050e-03	-0.00185625
-1.5049e-03	-0.00175938
-1.5048e-03	-0.00166875
-1.5047e-03	-0.00156875
-1.5046e-03	-0.001475
-1.5045e-03	-0.0013375
-1.5044e-03	-0.00128125
-1.5043e-03	-0.00120938
-1.5042e-03	-0.00106562
-1.5041e-03	-0.00105313
-1.5040e-03	-0.000940625
-1.5039e-03	-0.00095
-1.5038e-03	-0.000871875
-1.5037e-03	-0.000840625
-1.5036e-03	-0.000825
-1.5035e-03	-0.000775
-1.5034e-03	-0.0007125
-1.5033e-03	-0.000609375
-1.5032e-03	-0.000578125
-1.5031e-03	-0.000515625
-1.5030e-03	-0.000446875
-1.5029e-03	-0.00038125
-1.5028e-03	-0.000315625
-1.5027e-03	-0.00019375
-1.5026e-03	-0.000146875
-1.5025e-03	-5.3125e-05
-1.5024e-03	2.5e-05
-1.5023e-03	3.75e-05
-1.5022e-03	6.25e-05
-1.5021e-03	0.000178125
-1.5020e-03	0.000225
-1.5019e-03	0.000353125
-1.5018e-03	0.000365625
-1.5017e-03	0.000415625
-1.5016e-03	0.00044375
-1.5015e-03	0.000625
-1.5014e-03	0.000659375
-1.5013e-03	0.000728125
-1.5012e-03	0.00079375
-1.5011e-03	0.000925
-1.5010e-03	0.000940625
-1.5009e-03	0.0010875
-1.5008e-03	0.00115313
-1.5007e-03	0.00125
-1.5006e-03	0.00130625
-1.5005e-03	0.00138437
-1.5004e-03	0.00141875
-1.5003e-03	0.0016
-1.5002e-03	0.00161563
-1.5001e-03	0.00173438
-1.5000e-03	0.00171563
-1.4999e-03	0.00182813
-1.4998e-03	0.00187188
-1.4997e-03	0.001925
-1.4996e-03	0.00203438
-1.4995e-03	0.00214687
-1.4994e-03	0.00216563
-1.4993e-03	0.00216875
-1.4992e-03	0.00238438
-1.4991e-03	0.0023875
-1.4990e-03	0.00231562
-1.4989e-03	0.00242813
-1.4988e-03	0.00243437
-1.4987e-03	0.0025125
-1.4986e-03	0.00265625
-1.4985e-03	0.00267188
-1.4984e-03	0.00270625
-1.4983e-03	0.002775
-1.4982e-03	0.002825
-1.4981e-03	0.0029125
-1.4980e-03	0.00298125
-1.4979e-03	0.00301875
-1.4978e-03	0.0031125
-1.4977e-03	0.00306563
-1.4976e-03	0.00303125
-1.4975e-03	0.00312813
-1.4974e-03	0.00318438
-1.4973e-03	0.00321875
-1.4972e-03	0.00317812
-1.4971e-03	0.00319375
-1.4970e-03	0.00315938
-1.4969e-03	0.003325
-1.4968e-03	0.00330625
-1.4967e-03	0.00325312
-1.4966e-03	0.0032625
-1.4965e-03	0.00326875
-1.4964e-03	0.00332188
-1.4963e-03	0.0032375
-1.4962e-03	0.00336563
-1.4961e-03	0.003275
-1.4960e-03	0.00340938
-1.4959e-03	0.00327188
-1.4958e-03	0.0032125
-1.4957e-03	0.00321563
-1.4956e-03	0.00324063
-1.4955e-03	0.00324688
-1.4954e-03	0.0032125
-1.4953e-03	0.00323438
-1.4952e-03	0.00314063
-1.4951e-03	0.00324375
-1.4950e-03	0.003125
-1.4949e-03	0.00310312
-1.4948e-03	0.0031375
-1.4947e-03	0.00305625
-1.4946e-03	0.00296875
-1.4945e-03	0.00301875
-1.4944e-03	0.00294063
-1.4943e-03	0.00299375
-1.4942e-03	0.00297188
-1.4941e-03	0.00285937
-1.4940e-03	0.00275
-1.4939e-03	0.00276563
-1.4938e-03	0.00268125
-1.4937e-03	0.0026875
-1.4936e-03	0.00266875
-1.4935e-03	0.00252188
-1.4934e-03	0.00250938
-1.4933e-03	0.00247188
-1.4932e-03	0.00238125
-1.4931e-03	0.0024125
-1.4930e-03	0.00229375
-1.4929e-03	0.00221563
-1.4928e-03	0.00210938
-1.4927e-03	0.00208125
-1.4926e-03	0.00186563
-1.4925e-03	0.00223125
-1.4924e-03	0.0018625
-1.4923e-03	0.0018625
-1.4922e-03	0.001925
-1.4921e-03	0.00168125
-1.4920e-03	0.0016125
-1.4919e-03	0.00157188
-1.4918e-03	0.00145
-1.4917e-03	0.00135
-1.4916e-03	0.0014
-1.4915e-03	0.00127812
-1.4914e-03	0.001225
-1.4913e-03	0.00115313
-1.4912e-03	0.00093125
-1.4911e-03	0.00095625
-1.4910e-03	0.000896875
-1.4909e-03	0.000778125
-1.4908e-03	0.000659375
-1.4907e-03	0.000559375
-1.4906e-03	0.000478125
-1.4905e-03	0.00036875
-1.4904e-03	0.000325
-1.4903e-03	0.000221875
-1.4902e-03	0.00019375
-1.4901e-03	0.000140625
-1.4900e-03	0.000134375
-1.4899e-03	5e-05
-1.4898e-03	0
-1.4897e-03	-9.375e-06
-1.4896e-03	-4.375e-05
-1.4895e-03	-0.00015
-1.4894e-03	-0.000171875
-1.4893e-03	-0.0002
-1.4892e-03	-0.00035625
-1.4891e-03	-0.000396875
-1.4890e-03	-0.000434375
-1.4889e-03	-0.00058125
-1.4888e-03	-0.000659375
-1.4887e-03	-0.000678125
-1.4886e-03	-0.000796875
-1.4885e-03	-0.000821875
-1.4884e-03	-0.000834375
-1.4883e-03	-0.000965625
-1.4882e-03	-0.00100313
-1.4881e-03	-0.00102187
-1.4880e-03	-0.00106562
-1.4879e-03	-0.00117187
-1.4878e-03	-0.00128125
-1.4877e-03	-0.00138437
-1.4876e-03	-0.0013875
-1.4875e-03	-0.001575
-1.4874e-03	-0.00169375
-1.4873e-03	-0.00175
-1.4872e-03	-0.00175938
-1.4871e-03	-0.00183438
-1.4870e-03	-0.00195
-1.4869e-03	-0.00199375
-1.4868e-03	-0.00206875
-1.4867e-03	-0.00215
-1.4866e-03	-0.00232188
-1.4865e-03	-0.00239688
-1.4864e-03	-0.00254062
-1.4863e-03	-0.00258125
-1.4862e-03	-0.0026125
-1.4861e-03	-0.0027375
-1.4860e-03	-0.00283125
-1.4859e-03	-0.00285
-1.4858e-03	-0.002875
-1.4857e-03	-0.00295625
-1.4856e-03	-0.00305938
-1.4855e-03	-0.00317188
-1.4854e-03	-0.00319375
-1.4853e-03	-0.00333125
-1.4852e-03	-0.00335313
-1.4851e-03	-0.00338125
-1.4850e-03	-0.00345625
-1.4849e-03	-0.00358125
-1.4848e-03	-0.00357187
-1.4847e-03	-0.00365625
-1.4846e-03	-0.00356563
-1.4845e-03	-0.00372188
-1.4844e-03	-0.00380625
-1.4843e-03	-0.00379375
-1.4842e-03	-0.00379063
-1.4841e-03	-0.00389688
-1.4840e-03	-0.00388125
-1.4839e-03	-0.00392188
-1.4838e-03	-0.00397812
-1.4837e-03	-0.00404688
-1.4836e-03	-0.00403437
-1.4835e-03	-0.00410313
-1.4834e-03	-0.00406562
-1.4833e-03	-0.00414688
-1.4832e-03	-0.00420313
-1.4831e-03	-0.00412812
-1.4830e-03	-0.00416563
-1.4829e-03	-0.00420313
-1.4828e-03	-0.00418125
-1.4827e-03	-0.00414688
-1.4826e-03	-0.00420625
-1.4825e-03	-0.00420313
-1.4824e-03	-0.004225
-1.4823e-03	-0.0042125
-1.4822e-03	-0.0042
-1.4821e-03	-0.00417188
-1.4820e-03	-0.00414375
-1.4819e-03	-0.00414375
-1.4818e-03	-0.00423125
-1.4817e-03	-0.00408438
-1.4816e-03	-0.00415
-1.4815e-03	-0.004075
-1.4814e-03	-0.00412812
-1.4813e-03	-0.00405
-1.4812e-03	-0.00400937
-1.4811e-03	-0.00407187
-1.4810e-03	-0.00395313
-1.4809e-03	-0.00394063
-1.4808e-03	-0.00390313
-1.4807e-03	-0.00389062
-1.4806e-03	-0.00389688
-1.4805e-03	-0.0038625
-1.4804e-03	-0.00375313
-1.4803e-03	-0.00363438
-1.4802e-03	-0.00372813
-1.4801e-03	-0.00355625
-1.4800e-03	-0.00374688
-1.4799e-03	-0.00345
-1.4798e-03	-0.00350938
-1.4797e-03	-0.00349063
-1.4796e-03	-0.00320937
-1.4795e-03	-0.00332188
-1.4794e-03	-0.0031875
-1.4793e-03	-0.00305
-1.4792e-03	-0.00304375
-1.4791e-03	-0.00300313
-1.4790e-03	-0.00293438
-1.4789e-03	-0.00292813
-1.4788e-03	-0.00276563
-1.4787e-03	-0.00264687
-1.4786e-03	-0.0025875
-1.4785e-03	-0.0025625
-1.4784e-03	-0.002425
-1.4783e-03	-0.00248438
-1.4782e-03	-0.002275
-1.4781e-03	-0.00212813
-1.4780e-03	-0.00209063
-1.4779e-03	-0.00196562
-1.4778e-03	-0.0019375
-1.4777e-03	-0.00187813
-1.4776e-03	-0.0017375
-1.4775e-03	-0.00164688
-1.4774e-03	-0.00140313
-1.4773e-03	-0.00142187
-1.4772e-03	-0.00135625
-1.4771e-03	-0.00129375
-1.4770e-03	-0.0012625
-1.4769e-03	-0.00125313
-1.4768e-03	-0.0011125
-1.4767e-03	-0.00099375
-1.4766e-03	-0.0009625
-1.4765e-03	-0.00083125
-1.4764e-03	-0.000834375
-1.4763e-03	-0.00080625
-1.4762e-03	-0.000690625
-1.4761e-03	-0.00065625
-1.4760e-03	-0.0005
-1.4759e-03	-0.000475
-1.4758e-03	-0.00039375
-1.4757e-03	-0.000275
-1.4756e-03	-0.0002
-1.4755e-03	-0.000128125
-1.4754e-03	-3.125e-05
-1.4753e-03	-1.875e-05
-1.4752e-03	4.0625e-05
-1.4751e-03	8.75e-05
-1.4750e-03	0.000153125
-1.4749e-03	0.00021875
-1.4748e-03	0.000225
-1.4747e-03	0.00034375
-1.4746e-03	0.000409375
-1.4745e-03	0.000496875
-1.4744e-03	0.0005375
-1.4743e-03	0.000675
-1.4742e-03	0.00068125
-1.4741e-03	0.00078125
-1.4740e-03	0.000896875
-1.4739e-03	0.001
-1.4738e-03	0.0010375
-1.4737e-03	0.00120312
-1.4736e-03	0.00119375
-1.4735e-03	0.00139688
-1.4734e-03	0.0014125
-1.4733e-03	0.00150313
-1.4732e-03	0.00162188
-1.4731e-03	0.00174688
-1.4730e-03	0.00181563
-1.4729e-03	0.00176875
-1.4728e-03	0.00196562
-1.4727e-03	0.0020375
-1.4726e-03	0.00204688
-1.4725e-03	0.00205938
-1.4724e-03	0.0022375
-1.4723e-03	0.00225625
-1.4722e-03	0.00239375
-1.4721e-03	0.00232188
-1.4720e-03	0.0025625
-1.4719e-03	0.00255625
-1.4718e-03	0.0025875
-1.4717e-03	0.0026125
-1.4716e-03	0.00281875
-1.4715e-03	0.002775
-1.4714e-03	0.00286875
-1.4713e-03	0.00291563
-1.4712e-03	0.00293125
-1.4711e-03	0.00295313
-1.4710e-03	0.00297188
-1.4709e-03	0.00303125
-1.4708e-03	0.00309375
-1.4707e-03	0.00323125
-1.4706e-03	0.00318125
-1.4705e-03	0.00316563
-1.4704e-03	0.00329063
-1.4703e-03	0.003375
-1.4702e-03	0.00337813
-1.4701e-03	0.00344688
-1.4700e-03	0.00344063
-1.4699e-03	0.00352813
-1.4698e-03	0.00340313
-1.4697e-03	0.0034625
-1.4696e-03	0.00348438
-1.4695e-03	0.0034875
-1.4694e-03	0.0035125
-1.4693e-03	0.00347188
-1.4692e-03	0.0034625
-1.4691e-03	0.00350625
-1.4690e-03	0.0035375
-1.4689e-03	0.00354375
-1.4688e-03	0.00362188
-1.4687e-03	0.00349063
-1.4686e-03	0.003475
-1.4685e-03	0.0035
-1.4684e-03	0.0035
-1.4683e-03	0.00346875
-1.4682e-03	0.003575
-1.4681e-03	0.0035625
-1.4680e-03	0.00340313
-1.4679e-03	0.00335937
-1.4678e-03	0.00344375
-1.4677e-03	0.00340938
-1.4676e-03	0.00341875
-1.4675e-03	0.00341875
-1.4674e-03	0.0032125
-1.4673e-03	0.00329063
-1.4672e-03	0.0032125
-1.4671e-03	0.00318438
-1.4670e-03	0.00314063
-1.4669e-03	0.00310625
-1.4668e-03	0.00305313
-1.4667e-03	0.00300625
-1.4666e-03	0.00294688
-1.4665e-03	0.00285937
-1.4664e-03	0.00286875
-1.4663e-03	0.00271875
-1.4662e-03	0.0027
-1.4661e-03	0.00272813
-1.4660e-03	0.00264687
-1.4659e-03	0.00251875
-1.4658e-03	0.00245313
-1.4657e-03	0.00233125
-1.4656e-03	0.0023625
-1.4655e-03	0.00224062
-1.4654e-03	0.00226875
-1.4653e-03	0.00216563
-1.4652e-03	0.00199063
-1.4651e-03	0.00201563
-1.4650e-03	0.0018875
-1.4649e-03	0.0017625
-1.4648e-03	0.00176875
-1.4647e-03	0.00166875
-1.4646e-03	0.00164063
-1.4645e-03	0.00156563
-1.4644e-03	0.00143438
-1.4643e-03	0.00133125
-1.4642e-03	0.00117813
-1.4641e-03	0.00120312
-1.4640e-03	0.00105937
-1.4639e-03	0.00108438
-1.4638e-03	0.000878125
-1.4637e-03	0.000840625
-1.4636e-03	0.000728125
-1.4635e-03	0.0006375
-1.4634e-03	0.00060625
-1.4633e-03	0.000446875
-1.4632e-03	0.00035625
-1.4631e-03	0.00030625
-1.4630e-03	0.000209375
-1.4629e-03	0.0001625
-1.4628e-03	0.000128125
-1.4627e-03	6.5625e-05
-1.4626e-03	1.875e-05
-1.4625e-03	3.125e-06
-1.4624e-03	-8.4375e-05
-1.4623e-03	-8.125e-05
-1.4622e-03	-0.00019375
-1.4621e-03	-0.000328125
-1.4620e-03	-0.000440625
-1.4619e-03	-0.00045625
-1.4618e-03	-0.00058125
-1.4617e-03	-0.000653125
-1.4616e-03	-0.00075
-1.4615e-03	-0.000834375
-1.4614e-03	-0.000884375
-1.4613e-03	-0.00095625
-1.4612e-03	-0.00099375
-1.4611e-03	-0.00105937
-1.4610e-03	-0.00114375
-1.4609e-03	-0.00116562
-1.4608e-03	-0.00134687
-1.4607e-03	-0.00137188
-1.4606e-03	-0.00150625
-1.4605e-03	-0.00159375
-1.4604e-03	-0.00175938
-1.4603e-03	-0.0018375
-1.4602e-03	-0.00185625
-1.4601e-03	-0.00195312
-1.4600e-03	-0.00208125
-1.4599e-03	-0.00219688
-1.4598e-03	-0.002225
-1.4597e-03	-0.00227188
-1.4596e-03	-0.00241875
-1.4595e-03	-0.00245313
-1.4594e-03	-0.00258438
-1.4593e-03	-0.00269688
-1.4592e-03	-0.00280938
-1.4591e-03	-0.00280938
-1.4590e-03	-0.00297188
-1.4589e-03	-0.00301563
-1.4588e-03	-0.00309063
-1.4587e-03	-0.00304375
-1.4586e-03	-0.00325
-1.4585e-03	-0.00332813
-1.4584e-03	-0.00339062
-1.4583e-03	-0.00339688
-1.4582e-03	-0.00344688
-1.4581e-03	-0.00347813
-1.4580e-03	-0.00363125
-1.4579e-03	-0.00365938
-1.4578e-03	-0.00374063
-1.4577e-03	-0.00378125
-1.4576e-03	-0.00386563
-1.4575e-03	-0.00391875
-1.4574e-03	-0.00392813
-1.4573e-03	-0.00402188
-1.4572e-03	-0.00408125
-1.4571e-03	-0.0041
-1.4570e-03	-0.004175
-1.4569e-03	-0.00415937
-1.4568e-03	-0.00419688
-1.4567e-03	-0.00425
-1.4566e-03	-0.00427812
-1.4565e-03	-0.00434688
-1.4564e-03	-0.00438125
-1.4563e-03	-0.00438438
-1.4562e-03	-0.00438125
-1.4561e-03	-0.00440312
-1.4560e-03	-0.00436875
-1.4559e-03	-0.00439688
-1.4558e-03	-0.00445625
-1.4557e-03	-0.00444688
-1.4556e-03	-0.00448125
-1.4555e-03	-0.0045
-1.4554e-03	-0.00453125
-1.4553e-03	-0.00450625
-1.4552e-03	-0.004575
-1.4551e-03	-0.00445
-1.4550e-03	-0.00432188
-1.4549e-03	-0.00449062
-1.4548e-03	-0.00448125
-1.4547e-03	-0.00442188
-1.4546e-03	-0.00452813
-1.4545e-03	-0.00440312
-1.4544e-03	-0.00440625
-1.4543e-03	-0.00440312
-1.4542e-03	-0.00435313
-1.4541e-03	-0.0043625
-1.4540e-03	-0.00435313
-1.4539e-03	-0.0042625
-1.4538e-03	-0.00424063
-1.4537e-03	-0.00424063
-1.4536e-03	-0.0041375
-1.4535e-03	-0.00416563
-1.4534e-03	-0.004025
-1.4533e-03	-0.00402813
-1.4532e-03	-0.00401875
-1.4531e-03	-0.0039875
-1.4530e-03	-0.0038875
-1.4529e-03	-0.0038625
-1.4528e-03	-0.00379063
-1.4527e-03	-0.00365938
-1.4526e-03	-0.00367188
-1.4525e-03	-0.00355
-1.4524e-03	-0.00347813
-1.4523e-03	-0.00339375
-1.4522e-03	-0.00330938
-1.4521e-03	-0.0032375
-1.4520e-03	-0.0031
-1.4519e-03	-0.00315313
-1.4518e-03	-0.00295313
-1.4517e-03	-0.00298125
-1.4516e-03	-0.00289688
-1.4515e-03	-0.0028375
-1.4514e-03	-0.00269375
-1.4513e-03	-0.002725
-1.4512e-03	-0.00266563
-1.4511e-03	-0.00254062
-1.4510e-03	-0.00234688
-1.4509e-03	-0.0024
-1.4508e-03	-0.00226875
-1.4507e-03	-0.00216563
-1.4506e-03	-0.00200625
-1.4505e-03	-0.00194063
-1.4504e-03	-0.00186563
-1.4503e-03	-0.00175938
-1.4502e-03	-0.00175625
-1.4501e-03	-0.00167813
-1.4500e-03	-0.00148125
-1.4499e-03	-0.00148125
-1.4498e-03	-0.00131563
-1.4497e-03	-0.00118125
-1.4496e-03	-0.0010875
-1.4495e-03	-0.00102187
-1.4494e-03	-0.00102187
-1.4493e-03	-0.000940625
-1.4492e-03	-0.000828125
-1.4491e-03	-0.00078125
-1.4490e-03	-0.000746875
-1.4489e-03	-0.000671875
-1.4488e-03	-0.000553125
-1.4487e-03	-0.000571875
-1.4486e-03	-0.00046875
-1.4485e-03	-0.000384375
-1.4484e-03	-0.000178125
-1.4483e-03	-0.00015625
-1.4482e-03	-9.375e-06
-1.4481e-03	2.1875e-05
-1.4480e-03	5e-05
-1.4479e-03	0.000153125
-1.4478e-03	0.00016875
-1.4477e-03	0.000253125
-1.4476e-03	0.00028125
-1.4475e-03	0.000384375
-1.4474e-03	0.000525
-1.4473e-03	0.0006625
-1.4472e-03	0.000621875
-1.4471e-03	0.000775
-1.4470e-03	0.00084375
-1.4469e-03	0.0009625
-1.4468e-03	0.00105313
-1.4467e-03	0.00110625
-1.4466e-03	0.00130313
-1.4465e-03	0.0013875
-1.4464e-03	0.00145
-1.4463e-03	0.00147188
-1.4462e-03	0.00156875
-1.4461e-03	0.00168438
-1.4460e-03	0.00176875
-1.4459e-03	0.0018625
-1.4458e-03	0.00199687
-1.4457e-03	0.00210312
-1.4456e-03	0.00220625
-1.4455e-03	0.00218438
-1.4454e-03	0.00229688
-1.4453e-03	0.00235937
-1.4452e-03	0.00243437
-1.4451e-03	0.00254062
-1.4450e-03	0.00266875
-1.4449e-03	0.002675
-1.4448e-03	0.00275625
-1.4447e-03	0.00283125
-1.4446e-03	0.00291875
-1.4445e-03	0.002925
-1.4444e-03	0.00309375
-1.4443e-03	0.00307813
-1.4442e-03	0.00320313
-1.4441e-03	0.00311563
-1.4440e-03	0.00320937
-1.4439e-03	0.00317188
-1.4438e-03	0.0033125
-1.4437e-03	0.00338438
-1.4436e-03	0.00343438
-1.4435e-03	0.00338125
-1.4434e-03	0.0034875
-1.4433e-03	0.00354688
-1.4432e-03	0.0036
-1.4431e-03	0.0036375
-1.4430e-03	0.00366563
-1.4429e-03	0.00362188
-1.4428e-03	0.0036625
-1.4427e-03	0.003775
-1.4426e-03	0.00372813
-1.4425e-03	0.00363438
-1.4424e-03	0.003975
-1.4423e-03	0.0037875
-1.4422e-03	0.00377813
-1.4421e-03	0.00389062
-1.4420e-03	0.00386875
-1.4419e-03	0.00380313
-1.4418e-03	0.00384688
-1.4417e-03	0.00385313
-1.4416e-03	0.00381563
-1.4415e-03	0.00381875
-1.4414e-03	0.00379375
-1.4413e-03	0.00381875
-1.4412e-03	0.00377813
-1.4411e-03	0.00379063
-1.4410e-03	0.0038375
-1.4409e-03	0.0038125
-1.4408e-03	0.00379063
-1.4407e-03	0.003725
-1.4406e-03	0.00374375
-1.4405e-03	0.00370937
-1.4404e-03	0.00366875
-1.4403e-03	0.00374375
-1.4402e-03	0.003625
-1.4401e-03	0.00352188
-1.4400e-03	0.00359688
-1.4399e-03	0.00353438
-1.4398e-03	0.00342188
-1.4397e-03	0.00345938
-1.4396e-03	0.0033375
-1.4395e-03	0.00332813
-1.4394e-03	0.00328125
-1.4393e-03	0.00325625
-1.4392e-03	0.00315938
-1.4391e-03	0.00307813
-1.4390e-03	0.00287813
-1.4389e-03	0.00291563
-1.4388e-03	0.00290938
-1.4387e-03	0.00280938
-1.4386e-03	0.00276563
-1.4385e-03	0.00284063
-1.4384e-03	0.002625
-1.4383e-03	0.00256875
-1.4382e-03	0.00250938
-1.4381e-03	0.00246875
-1.4380e-03	0.00234063
-1.4379e-03	0.00219063
-1.4378e-03	0.00214375
-1.4377e-03	0.00205625
-1.4376e-03	0.00199687
-1.4375e-03	0.00189688
-1.4374e-03	0.001775
-1.4373e-03	0.001625
-1.4372e-03	0.00154688
-1.4371e-03	0.00151875
-1.4370e-03	0.00131563
-1.4369e-03	0.0013125
-1.4368e-03	0.00124688
-1.4367e-03	0.00110938
-1.4366e-03	0.00104063
-1.4365e-03	0.000946875
-1.4364e-03	0.000840625
-1.4363e-03	0.000640625
-1.4362e-03	0.0006625
-1.4361e-03	0.0005
-1.4360e-03	0.000478125
-1.4359e-03	0.000403125
-1.4358e-03	0.000234375
-1.4357e-03	0.00020625
-1.4356e-03	0.000146875
-1.4355e-03	0.000128125
-1.4354e-03	6.25e-06
-1.4353e-03	-2.1875e-05
-1.4352e-03	-8.4375e-05
-1.4351e-03	-0.000165625
-1.4350e-03	-0.000228125
-1.4349e-03	-0.0003375
-1.4348e-03	-0.00045625
-1.4347e-03	-0.000484375
-1.4346e-03	-0.000603125
-1.4345e-03	-0.0007125
-1.4344e-03	-0.00074375
-1.4343e-03	-0.000840625
-1.4342e-03	-0.0009
-1.4341e-03	-0.00095
-1.4340e-03	-0.00102812
-1.4339e-03	-0.00110938
-1.4338e-03	-0.00129375
-1.4337e-03	-0.00129688
-1.4336e-03	-0.00143125
-1.4335e-03	-0.00156875
-1.4334e-03	-0.001675
-1.4333e-03	-0.00181875
-1.4332e-03	-0.00185313
-1.4331e-03	-0.001925
-1.4330e-03	-0.00201875
-1.4329e-03	-0.00215625
-1.4328e-03	-0.00223438
-1.4327e-03	-0.00235
-1.4326e-03	-0.00240625
-1.4325e-03	-0.00252812
-1.4324e-03	-0.0025625
-1.4323e-03	-0.00264375
-1.4322e-03	-0.00277813
-1.4321e-03	-0.00281562
-1.4320e-03	-0.00290625
-1.4319e-03	-0.00306563
-1.4318e-03	-0.0030375
-1.4317e-03	-0.00318125
-1.4316e-03	-0.00325
-1.4315e-03	-0.00342188
-1.4314e-03	-0.00344688
-1.4313e-03	-0.00358125
-1.4312e-03	-0.0035625
-1.4311e-03	-0.00374063
-1.4310e-03	-0.0038
-1.4309e-03	-0.00395313
-1.4308e-03	-0.00390625
-1.4307e-03	-0.0039875
-1.4306e-03	-0.00418438
-1.4305e-03	-0.00415
-1.4304e-03	-0.00423125
-1.4303e-03	-0.00431563
-1.4302e-03	-0.00425938
-1.4301e-03	-0.00441563
-1.4300e-03	-0.00439375
-1.4299e-03	-0.0044625
-1.4298e-03	-0.004675
-1.4297e-03	-0.00452813
-1.4296e-03	-0.00467812
-1.4295e-03	-0.0046375
-1.4294e-03	-0.00469063
-1.4293e-03	-0.00483125
-1.4292e-03	-0.0048375
-1.4291e-03	-0.0048375
-1.4290e-03	-0.00477813
-1.4289e-03	-0.00490938
-1.4288e-03	-0.0048
-1.4287e-03	-0.00488125
-1.4286e-03	-0.0049375
-1.4285e-03	-0.00487188
-1.4284e-03	-0.00485625
-1.4283e-03	-0.00494063
-1.4282e-03	-0.0048875
-1.4281e-03	-0.00494375
-1.4280e-03	-0.00493438
-1.4279e-03	-0.00494063
-1.4278e-03	-0.00497812
-1.4277e-03	-0.00489688
-1.4276e-03	-0.00493125
-1.4275e-03	-0.00489375
-1.4274e-03	-0.00484375
-1.4273e-03	-0.00473437
-1.4272e-03	-0.00485625
-1.4271e-03	-0.00484375
-1.4270e-03	-0.00473437
-1.4269e-03	-0.00471875
-1.4268e-03	-0.00465313
-1.4267e-03	-0.0046625
-1.4266e-03	-0.0045625
-1.4265e-03	-0.00456563
-1.4264e-03	-0.0045375
-1.4263e-03	-0.00445625
-1.4262e-03	-0.00439688
-1.4261e-03	-0.0043125
-1.4260e-03	-0.00439063
-1.4259e-03	-0.00429688
-1.4258e-03	-0.00434688
-1.4257e-03	-0.00422187
-1.4256e-03	-0.00409687
-1.4255e-03	-0.0041125
-1.4254e-03	-0.004075
-1.4253e-03	-0.00400313
-1.4252e-03	-0.00386563
-1.4251e-03	-0.00384063
-1.4250e-03	-0.00371875
-1.4249e-03	-0.00377188
-1.4248e-03	-0.00368125
-1.4247e-03	-0.00354375
-1.4246e-03	-0.00347813
-1.4245e-03	-0.00338125
-1.4244e-03	-0.00323438
-1.4243e-03	-0.00318438
-1.4242e-03	-0.00300313
-1.4241e-03	-0.0029625
-1.4240e-03	-0.0028625
-1.4239e-03	-0.00283438
-1.4238e-03	-0.00265313
-1.4237e-03	-0.00251875
-1.4236e-03	-0.00243125
-1.4235e-03	-0.00234375
-1.4234e-03	-0.002175
-1.4233e-03	-0.00214063
-1.4232e-03	-0.00199375
-1.4231e-03	-0.00202188
-1.4230e-03	-0.00195312
-1.4229e-03	-0.0018125
-1.4228e-03	-0.001625
-1.4227e-03	-0.00149688
-1.4226e-03	-0.00135
-1.4225e-03	-0.00122188
-1.4224e-03	-0.00115
-1.4223e-03	-0.00105625
-1.4222e-03	-0.00100625
-1.4221e-03	-0.000903125
-1.4220e-03	-0.000884375
-1.4219e-03	-0.000853125
-1.4218e-03	-0.000775
[truncated: 98,017 more rows]
